# Supplementary material for: A Cross-Platform Comparison of Genome-Wide Expression Changes of Laser Microdissected Lung Tissue of C-Raf Transgenic Mice Using 3′IVT and Exon Array
Source: PLoS One. 2012 Jul 16;7(7):e40778. doi: 10.1371/journal.pone.0040778 (PMC3397940; doi:10.1371/journal.pone.0040778)
Supplement: File S4 — List of genes found common in 3′IVT and exon array while comparing dysplasia vs non-transgenic groups. 3′IVT array analyzed with ArrayTrack software with parameters as false detection rate (FDR) <0.001, fold change of ≥2, mean channel intensity (MCI) of 100, bad flag of 5. For exon array differential gene expression fold change obtained using Biotique XRAY software at core probeset level with p<0.05 using a minimum probeset per gene of 2 and a minimum of 2 probes per probeset. (XLS) [file pone.0040778.s009.xls]

## Sheet: Sheet1
Gene symbol	NCBI annotation	gene discription	GEN_ID_MFR 3'IVT	LOCUSID 3'IVT	p value 3'IVT	fold change 3'IVT array	probe id exon array	p value exon array for gene expression	fold change exon array_core probeset level
0610037L13Rik	NM_028754	RIKEN cDNA 0610037L13 gene	1429879_at	74098	0.0001	-2.18198	6916148	0.0435091	-1.11
0610040J01Rik	NM_029554	RIKEN cDNA 0610040J01 gene	1424404_at	76261	0	3.634	6931168	0.00216053	2.11
1110012J17Rik	NM_172963	RIKEN cDNA 1110012J17 gene	1442363_at	68617	0	2.5893	6856710	0.00591514	1.51
1110018M03Rik	NM_026271	RIKEN cDNA 1110018M03 gene	1419376_at	67606	0.0004	-5.77367	6889661	0.00035709	-2.71
1110032E23Rik	NM_133187	RIKEN cDNA 1110032E23 gene	1416805_at	68659	0	-3.63901	6898630	0.00322977	-1.81
1200009I06Rik	NM_028807	RIKEN cDNA 1200009I06 gene	1428420_a_at	74190	0.0003	-2.22074	6798212	0.00802709	-1.51
1200009O22Rik	NM_025817	RIKEN cDNA 1200009O22 gene	1452961_at	66873	0.0001	-3.95101	6953721	0.000885983	-1.91
1200015N20Rik	NM_024244	RIKEN cDNA 1200015N20 gene	1436761_s_at	71721	0.0002	-3.63504	6768621	8.21139e-05	-1.71
1300014I06Rik	NM_025831	RIKEN cDNA 1300014I06 gene	1428851_at	66895	0	-3.62319	6812250	0.00948594	-1.61
1810019J16Rik	NM_133707	RIKEN cDNA 1810019J16 gene	1417798_at	69073	0.0006	2.4718	6917591	0.00133126	1.51
2010004A03Rik	NM_029646	RIKEN cDNA 2010004A03 gene	1431920_a_at	76527	0	2.2407	6985328	0.00172875	1.61
2010300C02Rik	AK039052	RIKEN cDNA 2010300C02 gene	1452861_at	72097	0	2.6644	6757979	2.4344e-05	2.01
2210023G05Rik	NM_197999	RIKEN cDNA 2210023G05 gene	1424968_at	72361	0	-6.07903	6978794	0.0090197	-2.21
2310008H09Rik	BC055941	RIKEN cDNA 2310008H09 gene	1420548_a_at	66356	0.0001	2.1556	6970851	0.0194152	1.21
2310009E04Rik	NM_029347	RIKEN cDNA 2310009E04 gene	1452799_at	75578	0.0002	-2.41196	6915559	0.00428372	-1.51
2310010M24Rik	NM_027990	RIKEN cDNA 2310010M24 gene	1429274_at	71897	0	3.4613	6876944	0.000205797	2.01
2310040A07Rik	BC021944	RIKEN cDNA 2310040A07 gene	1452893_s_at	69638	0.0001	-3.93082	6921057	0.00130077	-1.61
2310045A20Rik	NM_172710	RIKEN cDNA 2310045A20 gene	1452227_at	231238	0	4.3686	6938217	2.28244e-05	2.51
2310056P07Rik	NM_027342	RIKEN cDNA 2310056P07 gene	1451385_at	70186	0	2.7284	6845382	0.00520049	1.51
2310057J16Rik	BC048787	RIKEN cDNA 2310057J16 gene	1432464_a_at	69697	0	5.1093	6973688	2.09471e-05	2.51
2310066E14Rik	NM_001081241	RIKEN cDNA 2310066E14 gene	1424239_at	75687	0	-2.07125	6978843	4.47603e-05	-1.61
2610028H24Rik	NM_029816	RIKEN cDNA 2610028H24 gene	1453919_at	76964	0.0003	2.4859	6768925	0.000238496	2.21
2610204M08Rik	NM_198411	RIKEN cDNA 2610204M08 gene	1436216_s_at	70435	0.0002	2.3749	6798269	0.0109526	1.31
2810022L02Rik	BC014764	RIKEN cDNA 2810022L02 gene	1436091_at	67198	0	-3.24886	6749691	0.00477409	-1.41
2810055F11Rik	NM_026038	RIKEN cDNA 2810055F11 gene	1424692_at	67217	0	-2.27687	6801632	0.000264146	-1.51
2810417H13Rik	NM_026515	RIKEN cDNA 2810417H13 gene	1419152_at	68026	0.0003	2.2958	6989974	6.85678e-05	1.41
2810453I06Rik	BC012231	RIKEN cDNA 2810453I06 gene	1418389_at	67238	0.0001	-2.1004	6935406	1.50843e-06	-1.51
3110049J23Rik	NM_026085	RIKEN cDNA 3110049J23 gene	1449462_at	67307	0	10.3338	6768332	1.29849e-07	2.31
4631427C17Rik	NM_021414	RIKEN cDNA 4631427C17 gene	1452703_at	74340	0	2.5279	6945034	0.000187605	2.11
4632428N05Rik	NM_028732	RIKEN cDNA 4632428N05 gene	1416619_at	74048	0.0002	-2.51319	6768157	0.0125643	-1.31
4732429D16Rik	NM_145437	RIKEN cDNA 4732429D16 gene	1424832_at	217305	0.0001	-2.05973	6792371	0.0458749	-1.11
4732435N03Rik	NM_172753	RIKEN cDNA 4732435N03 gene	1452365_at	234356	0.0064	-5.17598	6983073	0.000601843	-2.11
4922503N01Rik	NM_153392	RIKEN cDNA 4922503N01 gene	1455162_at	230603	0	3.9671	6916239	0.0109025	1.81
4930486L24Rik	NM_178098	RIKEN cDNA 4930486L24 gene	1430051_at	214639	0.0001	-3.30907	6813740	0.000145481	-1.61
4930503L19Rik	NM_172967	RIKEN cDNA 4930503L19 gene	1454701_at	269033	0.0026	-3.20821	6866504	0.0452946	-1.41
4933406E20Rik	NM_028944	RIKEN cDNA 4933406E20 gene	1428211_at	74443	0.0008	-2.17723	6998707	0.00380996	-1.31
4933428G20Rik	NM_021493	RIKEN cDNA 4933428G20 gene	1419745_at	58996	0	-2.43191	6783914	9.68729e-05	-1.51
5430407P10Rik	BC025867	RIKEN cDNA 5430407P10 gene	1456210_at	227545	0	4.6267	6884473	0.000450846	2.51
5730410E15Rik	NM_001032727	RIKEN cDNA 5730410E15 gene	1438667_at	319613	0.0003	-6.20347	6835428	0.00976987	-1.31
5730469M10Rik	NM_027464	RIKEN cDNA 5730469M10 gene	1447774_x_at	70564	0.0009	2.643	6824146	0.00389075	1.81
5730494M16Rik	NM_001004361	RIKEN cDNA 5730494M16 gene	1459875_x_at	66648	0.0001	-2.88351	6864037	0.00017795	-1.41
5730557B15Rik	NM_027496	RIKEN cDNA 5730557B15 gene	1453287_at	67434	0.0025	-4.60405	6834728	0.000260039	-1.61
5730559C18Rik	NM_028872	RIKEN cDNA 5730559C18 gene	1436345_at	67313	0.0001	8.9633	6762471	0.000477718	2.01
6330416G13Rik	BC023748	RIKEN cDNA 6330416G13 gene	1426315_a_at	230279	0.0006	2.6572	6914029	3.76454e-06	1.81
6430548M08Rik	BC027126	RIKEN cDNA 6430548M08 gene	1435928_at	234797	0.0034	-3.40716	6979527	0.0110045	-1.71
9030409G11Rik	NM_144531	RIKEN cDNA 9030409G11 gene	1435624_at	71529	0.0005	-2.1901	6926505	0.0343674	-1.11
9130213B05Rik	NM_145562	RIKEN cDNA 9130213B05 gene	1428891_at	231440	0	7.9191	6932409	9.54661e-05	2.91
9230104L09Rik	NM_029960	RIKEN cDNA 9230104L09 gene	1432531_at	77705	0	-4.58926	6891903	0.00158861	-2.51
9530077C05Rik	NM_026739	RIKEN cDNA 9530077C05 gene	1452963_at	68283	0.0077	4.7708	6987460	0.000147669	2.11
A4galt	NM_001004150	alpha 1 4-galactosyltransferase	1455338_at	239559	0.0003	-2.1575	6837435	0.000247921	-1.81
AA409316	NM_134087	expressed sequence AA409316	1452273_at	105732	0.0001	2.7604	6836792	6.35567e-05	1.51
AA536749	NM_201245	expressed sequence AA536749	1456763_at	26936	0	-2.31321	6781372	0.0324325	-1.31
Aass	NM_013930	aminoadipate-semialdehyde synthase	1423523_at	30956	0.0013	-2.39234	6952121	8.41781e-08	-1.81
Aatk	NM_007377	apoptosis-associated tyrosine kinase	1416936_at	11302	0	-2.2477	6792733	2.87436e-05	-1.41
Abca5	NM_147219	ATP-binding cassette sub-family A (ABC1) member 5	1434474_at	217265	0.0006	-2.2805	6792129	0.00246443	-1.81
Abca8a	NM_153145	ATP-binding cassette sub-family A (ABC1) member 8a	1427371_at	217258	0.0003	-4.16667	6792114	0.00167065	-1.91
Abcb1a	NM_011076	ATP-binding cassette sub-family B (MDR/TAP) member 1A	1419758_at	18671	0.0003	-4.48229	6928740	0.000570648	-2.21
Abcg2	NM_011920	ATP-binding cassette sub-family G (WHITE) member 2	1422906_at	26357	0	-2.5025	6946554	0.00159764	-1.71
Abcg3	NM_030239	ATP-binding cassette sub-family G (WHITE) member 3	1421168_at	27405	0	-5.69476	6940658	0.0142156	-1.51
Abhd11	NM_145215	abhydrolase domain containing 11	1428428_at	68758	0	2.1495	6934891	0.0323364	1.21
Abhd2	NM_018811	abhydrolase domain containing 2	1440447_at	54608	0	3.006	6961913	6.20856e-06	1.71
Abi3	NM_025659	ABI gene family member 3	1452928_at	66610	0	-4.58295	6791063	0.00199939	-2.21
Abi3bp	NM_178790	ABI gene family member 3 (NESH) binding protein	1427053_at	320712	0.0012	-6.41437	6841712	0.00703378	-1.91
Ablim1	NM_178688	actin-binding LIM protein 1	1454708_at	226251	0	-2.58264	6874001	0.0068606	-1.41
Ablim3	NM_198649	actin binding LIM protein family member 3	1434013_at	319713	0	-4.64684	6866006	0.00306767	-1.81
Ace	NM_207624	angiotensin I converting enzyme (peptidyl-dipeptidase A) 1	1427034_at	11421	0.0002	-3.23729	6784587	0.000457008	-1.91
Ace2	NM_027286	angiotensin I converting enzyme (peptidyl-dipeptidase A) 2	1452138_a_at	70008	0.0018	3.8555	7015002	0.0188134	2.51
Aco1	NM_007386	aconitase 1	1423644_at	11428	0	2.6381	6912820	0.00117651	1.51
Acoxl	NM_028765	acyl-Coenzyme A oxidase-like	1460470_at	74121	0	-2.14454	6881028	0.0492526	-1.31
Acsl3	NM_001033606	acyl-CoA synthetase long-chain family member 3	1452771_s_at	74205	0	2.3776	6750868	0.00193226	1.51
Acsl4	NM_001033600	acyl-CoA synthetase long-chain family member 4	1418911_s_at	50790	0.002	4.1584	7019867	0.000106941	2.31
Acvrl1	NM_009612	activin A receptor type II-like 1	1435825_at	11482	0	-5.58971	6833305	0.00147245	-1.81
Adamts8	NM_013906	a disintegrin-like and metallopeptidase (reprolysin type) with thrombospondin type 1 motif 8	1418270_at	30806	0.0022	-4.66636	6987862	0.000429683	-1.61
Adamtsl1	NM_172542	ADAMTS-like 1	1442063_at	77739	0.0008	-2.66454	6928399	0.00557085	-1.41
Adamtsl4	NM_144899	ADAMTS-like 4	1451932_a_at	229595	0	-3.20718	6907202	0.00168621	-1.31
Adarb1	NM_001024838	adenosine deaminase RNA-specific B1	1434932_at	110532	0.0114	-3.05998	6775206	0.000783974	-1.51
Adck4	NM_133770	aarF domain containing kinase 4	1448490_at	76889	0.0001	3.0275	6959291	0.0115115	1.21
Adcy4	NM_080435	adenylate cyclase 4	1418098_at	104110	0	-3.34113	6824844	0.000627907	-1.81
Adcy5	NM_001012765	adenylate cyclase 5	1455296_at	224129	0	-3.52485	6840705	0.00165726	-1.51
Adcy8	NM_009623	adenylate cyclase 8	1418754_at	11514	0.0002	-7.62777	6836260	0.00111047	-2.21
Adcy9	NM_009624	adenylate cyclase 9	1418586_at	11515	0.0027	-2.13812	6843634	0.000315011	-1.41
Add3	NM_013758	adducin 3 (gamma)	1456162_x_at	27360	0.0053	-3.4662	6870424	0.00263177	-1.61
Adh1	NM_007409	alcohol dehydrogenase 1 (class I)	1416225_at	11522	0.0016	-2.23614	6901737	0.00375667	-1.61
Adhfe1	NM_175236	alcohol dehydrogenase iron containing 1	1424393_s_at	76187	0.0007	-3.71609	6747472	0.035178	-1.41
Adora1	NM_001039510	adenosine A1 receptor	1435495_at	11539	0	7.3875	6762353	1.26487e-05	1.71
Adrb2	NM_007420	adrenergic receptor beta 2	1437302_at	11555	0.0003	-2.39292	6866021	0.000451584	-2.11
Adssl1	NM_007421	adenylosuccinate synthetase like 1	1449383_at	11565	0	6.8574	6798271	1.27836e-06	3.11
Aff2	NM_008032	AF4/FMR2 family member 2	1443847_x_at	14266	0.0001	-3.77644	7011776	0.000854	-1.71
Aff3	NM_010678	AF4/FMR2 family member 3	1433939_at	16764	0.0001	-4.47427	6758001	0.00085268	-1.91
Agpat4	NM_026644	1-acylglycerol-3-phosphate O-acyltransferase 4 (lysophosphatidic acid acyltransferase delta)	1436640_x_at	68262	0	-4.25894	6848688	4.34819e-05	-2.01
Agtr1a	NM_177322	angiotensin II receptor type 1a	1436739_at	11607	0.0001	-4.44642	6805797	0.00463817	-2.11
AK129302	NM_001003916	cDNA sequence AK129302	1434729_at	245522	0.0001	-2.12585	7018297	0.00311545	-1.21
Akap12	NM_031185	A kinase (PRKA) anchor protein (gravin) 12	1419706_a_at	83397	0.0014	-5.0813	6771912	0.00407295	-1.81
Akap2	NM_001035532	A kinase (PRKA) anchor protein 2	1449168_a_at	11641	0.0531	-4.07332	6913777	0.0050904	-1.91
Akr1b8	NM_008012	aldo-keto reductase family 1 member B8	1448894_at	14187	0	6.756	6945308	5.96297e-09	2.11
Akt3	NM_011785	thymoma viral proto-oncogene 3	1435879_at	23797	0.0003	-2.82805	6764435	0.00142011	-1.91
Alad	NM_008525	aminolevulinate delta- dehydratase	1424877_a_at	17025	0.0001	2.484	6922241	0.0467439	1.41
Alas2	NM_009653	aminolevulinic acid synthase 2 erythroid	1451675_a_at	11656	0.0001	-5.28262	7014503	2.44027e-05	-2.41
Aldh2	NM_009656	aldehyde dehydrogenase 2 mitochondrial	1457155_at	11669	0.0004	-2.6441	6941685	0.00222335	-1.41
Alox12	NM_007440	arachidonate 12-lipoxygenase	1422699_at	11684	0.0001	-3.15756	6789407	0.0213361	-1.51
Amot	NM_153319	angiomotin	1454890_at	27494	0.0001	-2.1631	7020027	0.0310662	-1.41
Amph	NM_175007	amphiphysin	1427044_a_at	218038	0.0005	-5.30504	6805103	0.00390578	-1.81
Angpt1	NM_009640	angiopoietin 1	1439066_at	11600	0.0004	-4.97265	6835353	0.00121588	-2.41
Angpt2	NM_007426	angiopoietin 2	1448831_at	11601	0	-3.96983	6980871	0.00115644	-2.11
Angptl2	NM_011923	angiopoietin-like 2	1455090_at	26360	0.0006	-2.76549	6876238	0.00034471	-1.81
Ankrd1	NM_013468	ankyrin repeat domain 1 (cardiac muscle)	1420992_at	107765	0	-5.34759	6872834	0.018133	-1.61
Ankrd10	NM_133971	ankyrin repeat domain 10	1416065_a_at	102334	0.0015	-2.70929	6980392	0.00464357	-1.41
Ankrd22	NM_024204	ankyrin repeat domain 22	1453239_a_at	52024	0	47.3754	6872761	2.33397e-05	4.21
Ankrd38	NM_172872	ankyrin repeat domain 38	1436425_at	242553	0.0002	-5.66893	6923676	0.00140234	-1.81
Ankrd47	NM_030697	ankyrin repeat domain 47	1456629_at	80880	0	-3.51494	6849970	0.00234219	-1.81
Ankrd56	NM_175270	ankyrin repeat domain 56	1438408_at	78088	0	3.671	6940039	0.000110525	2.01
Anln	NM_028390	anillin actin binding protein (scraps homolog Drosophila)	1433543_at	68743	0	3.3593	6993890	7.56666e-06	1.91
Anpep	NM_008486	alanyl (membrane) aminopeptidase	1421424_a_at	16790	0.0006	-2.20459	6968735	0.0191621	-1.31
Anxa4	NM_013471	annexin A4	1424176_a_at	11746	0.0002	2.5994	6955228	9.11524e-06	1.61
Aox1	NM_009676	aldehyde oxidase 1	1419435_at	11761	0	2.2565	6749702	0.000302622	1.51
Ap1m2	NM_009678	adaptor protein complex AP-1 mu 2 subunit	1460190_at	11768	0	2.5158	6993762	5.81892e-05	1.81
Ap1s2	NM_026887	adaptor-related protein complex 1 sigma 2 subunit	1447903_x_at	108012	0.0022	-2.38436	7014982	0.0202231	-1.41
Ap2a2	NM_007459	adaptor protein complex AP-2 alpha 2 subunit	1432007_s_at	11772	0.0006	-2.1097	6965211	0.0226955	-1.21
Apba1	NM_177034	amyloid beta (A4) precursor protein binding family A member 1	1455369_at	319924	0	-2.23015	6868728	0.000479314	-1.31
Aqp1	NM_007472	aquaporin 1	1416203_at	11826	0	-3.07882	6946406	0.000556931	-2.01
Ar	NM_013476	androgen receptor	1437064_at	11835	0.0003	-4.30293	7012730	0.0188294	-1.31
Areg	NM_009704	amphiregulin	1421134_at	11839	0	35.6302	6932394	4.31587e-07	7.61
Arg2	NM_009705	arginase type II	1438841_s_at	11847	0	8.2264	6796331	0.000702504	2.61
Arhgap11a	NM_181416	Rho GTPase activating protein 11A	1438434_at	228482	0.0005	3.089	6889894	0.000405421	1.51
Arhgap20	NM_175535	Rho GTPase activating protein 20	1429918_at	244867	0.002	-3.75657	6989086	0.00522686	-1.71
Arhgef10	NM_001037736	Rho guanine nucleotide exchange factor (GEF) 10	1452302_at	234094	0.0001	-3.49406	6974254	0.000291851	-1.91
Arhgef15	NM_177566	Rho guanine nucleotide exchange factor (GEF) 15	1457172_at	442801	0.0002	-5.39084	6789235	0.0154541	-1.91
Arhgef3	NM_027871	Rho guanine nucleotide exchange factor (GEF) 3	1424250_a_at	71704	0.0004	-3.14169	6817700	0.00333373	-1.71
Arl15	NM_172595	ADP-ribosylation factor-like 15	1433642_at	218639	0	-2.21337	6810371	0.0323291	-1.31
Arl8b	NM_026011	ADP-ribosylation factor-like 8B	1418819_at	67166	0	2.2667	6948916	0.0498277	1.11
Armcx1	AK147002	armadillo repeat containing X-linked 1	1425914_a_at	78248	0	-3.31895	7013900	0.00137307	-1.71
Armcx2	NM_026139	armadillo repeat containing X-linked 2	1456739_x_at	67416	0	-2.98418	7019538	0.00993899	-1.61
Arpc1b	NM_023142	actin related protein 2/3 complex subunit 1B	1416227_at	11867	0.0001	2.2472	6935490	0.000815448	1.61
Arrb1	NM_178220	arrestin beta 1	1460444_at	109689	0.0001	-2.18627	6962880	0.00281649	-1.51
Arrdc1	NM_178408	arrestin domain containing 1	1444508_s_at	215705	0	2.2639	6885351	4.84408e-06	1.61
Arsa	NM_009713	arylsulfatase A	1460346_at	11883	0	-2.33263	6837827	0.000599467	-1.81
Arvcf	NM_033474	armadillo repeat gene deleted in velo-cardio-facial syndrome	1423061_at	11877	0.0002	-3.44709	6839836	0.00101224	-1.61
Asah3l	NM_139306	N-acylsphingosine amidohydrolase 3-like	1451355_at	230379	0.0007	-4.80077	6915138	8.63902e-08	-2.61
Aspa	NM_023113	aspartoacylase (aminoacylase) 2	1418472_at	11484	0	-2.48509	6789597	0.00589396	-1.51
Aspm	NM_009791	asp (abnormal spindle)-like microcephaly associated (Drosophila)	1422814_at	12316	0	3.3956	6753592	4.17919e-07	1.71
Atf5	AF375476	activating transcription factor 5	1425927_a_at	107503	0.0001	-2.72851	6966903	0.00175811	-1.31
Atp11a	NM_015804	ATPase class VI type 11A	1421167_at	50770	0.0003	2.6811	6974113	6.54324e-08	2.01
Atp13a4	NM_172613	ATPase type 13A4	1438707_at	224079	0	25.3452	6844955	3.56648e-08	7.21
Atp1a2	NM_178405	ATPase Na+/K+ transporting alpha 2 polypeptide	1452308_a_at	98660	0	-5.50661	6764138	0.000476899	-2.41
Atp1b1	NM_009721	ATPase Na+/K+ transporting beta 1 polypeptide	1423890_x_at	11931	0.0001	2.5492	6763706	0.000658864	2.11
Atp6v0a1	NM_016920	ATPase H+ transporting lysosomal V0 subunit A1	1417632_at	11975	0	2.4514	6784236	2.20882e-07	1.81
Atp6v0a4	NM_080467	ATPase H+ transporting lysosomal V0 subunit A4	1422030_at	140494	0.0011	16.9188	6952818	2.67271e-05	5.01
Atp6v0e2	NM_133764	ATPase H+ transporting lysosomal V0 subunit E2	1448211_at	76252	0	-2.28938	6946004	0.0117809	-1.41
Atrnl1	NM_181415	attractin like 1	1449666_at	226255	0.0027	-2.22568	6870697	0.0224075	-1.21
Aurka	NM_011497	aurora kinase A	1424511_at	20878	0	2.7916	6893486	0.000161095	1.91
Avpi1	NM_027106	arginine vasopressin-induced 1	1423122_at	69534	0	3.2231	6873171	0.0104883	1.71
AW061290	NM_201361	expressed sequence AW061290	1455063_at	381110	0	3.4307	6852438	0.000605772	1.41
Azin1	NM_018745	antizyme inhibitor 1	1450714_at	54375	0	3.9199	6835104	9.90219e-06	2.71
B430119L13Rik	NM_177303	RIKEN cDNA B430119L13 gene	1435648_at	320974	0.0035	-5.13084	6891115	0.00054831	-1.81
B4galnt1	NM_008080	beta-1 4-N-acetyl-galactosaminyl transferase 1	1425363_at	14421	0.0008	2.9267	6771546	0.00058087	2.01
B4galt6	NM_019737	UDP-Gal:betaGlcNAc beta 1 4-galactosyltransferase polypeptide 6	1460329_at	56386	0	6.2701	6863783	4.11693e-05	3.11
BC013672	NM_001081215	cDNA sequence BC013672	1451777_at	234311	0.0113	-3.1027	6976609	0.0337268	-1.41
BC015286	NM_198171	cDNA sequence BC015286	1457619_at	234669	0	-4.82859	6978780	0.00711387	-1.41
BC020535	NM_145536	cDNA sequence BC020535	1435600_s_at	228788	0.0001	-4.76644	6882350	0.00143498	-2.21
BC028528	NM_153513	cDNA sequence BC028528	1445301_at	229600	0.0025	-4.33463	6907222	0.000343764	-2.51
BC038479	NM_153803	cDNA sequence BC038479	1433727_at	244757	0.0002	-3.30469	6994133	0.0105347	-1.81
BC055107	NM_183187	cDNA sequence BC055107	1434202_a_at	268709	0.0122	-5.01002	6822477	0.00930479	-1.91
BC059842	AK129152	cDNA sequence BC059842	1435279_at	230676	0	2.5199	6924887	0.00450874	1.51
Bcl2	NM_009741	B-cell leukemia/lymphoma 2	1443837_x_at	12043	0.0018	-2.13995	6761256	3.16582e-06	-1.31
Bcl2a1d	NM_007536	B-cell leukemia/lymphoma 2 related protein A1d	1419004_s_at	12044	0	2.7655	7002980	0.000808349	1.51
Bcl6b	NM_007528	B-cell CLL/lymphoma 6 member B	1418421_at	12029	0.0006	-2.68745	6789397	0.0151473	-2.01
Bdnf	NM_001048139	brain derived neurotrophic factor	1422169_a_at	12064	0	-3.98089	6879925	0.0062857	-1.51
Bin1	NM_009668	bridging integrator 1	1425532_a_at	30948	0.0007	-2.22222	6859814	0.00192459	-1.21
Bmp1	NM_009755	bone morphogenetic protein 1	1426238_at	12153	0	2.1844	6825704	0.00225903	1.71
Bmp4	NM_007554	bone morphogenetic protein 4	1422912_at	12159	0	2.5039	6824266	0.000269515	1.71
Bmper	NM_028472	BMP-binding endothelial regulator	1429273_at	73230	0	-4.28082	6987490	0.0011084	-2.11
Bmpr2	NM_007561	bone morphogenic protein receptor type II (serine/threonine kinase)	1441652_at	12168	0	-3.32226	6749785	0.000654368	-1.81
Bnc2	NM_172870	basonuclin 2	1438861_at	242509	0.0132	-2.9967	6922966	2.80115e-05	-1.81
Boc	NM_172506	biregional cell adhesion molecule-related/down-regulated by oncogenes (Cdon) binding protein	1426869_at	117606	0.001	-2.42483	6845943	0.0116727	-1.41
Brd7	NM_012047	bromodomain containing 7	1448521_at	26992	0	2.1802	6984061	0.00330543	1.31
Bst2	NM_198095	bone marrow stromal cell antigen 2	1424921_at	57261	0	-2.5	6983265	7.17564e-05	-1.81
Bub1b	NM_009773	budding uninhibited by benzimidazoles 1 homolog beta (S. cerevisiae)	1447363_s_at	12236	0.0039	2.3888	6880451	7.90845e-05	1.71
C1qb	NM_009777	complement component 1 q subcomponent beta polypeptide	1417063_at	12260	0	3.072	6926165	0.0352929	1.31
C1s	NM_144938	complement component 1 s subcomponent	1424041_s_at	50908	0.0001	-2.30415	6957111	0.0050367	-1.91
C2	NM_013484	complement component 2 (within H-2S)	1416051_at	12263	0.0001	-3.79651	6855062	0.0109065	-1.71
C230021P08Rik	NM_001001884	Riken cDNA C230021P08 gene	1427015_at	380969	0.0008	-2.90444	6838455	0.00119529	-1.31
Cacna1d	NM_028981	calcium channel voltage-dependent L type alpha 1D subunit	1427974_s_at	12289	0	-7.26216	6823659	0.00878566	-2.01
Calcrl	NM_018782	calcitonin receptor-like	1418489_a_at	54598	0	-5.47645	6888296	0.00114582	-1.61
Camk2d	NM_001025439	calcium/calmodulin-dependent protein kinase II delta	1427763_a_at	108058	0.0013	3.201	6901138	4.51134e-07	1.81
Camkk2	NM_145358	calcium/calmodulin-dependent protein kinase kinase 2 beta	1424475_at	207565	0	-2.44738	6941761	0.0250918	-1.31
Car14	NM_011797	carbonic anhydrase 14	1450725_s_at	23831	0.0002	-4.55373	6907224	0.00146328	-2.61
Car4	NM_007607	carbonic anhydrase 4	1418094_s_at	12351	0	-2.1925	6783144	0.000688701	-1.51
Card10	NM_130859	caspase recruitment domain family member 10	1449491_at	105844	0	-2.3084	6837046	0.000990816	-1.51
Casc4	NM_177054	cancer susceptibility candidate 4	1433779_at	319996	0.0004	-3.52858	6880658	0.00376571	-2.01
Casp12	NM_009808	caspase 12	1449297_at	12364	0.0008	-2.41663	6986651	0.000444232	-1.41
Cav1	NM_007616	caveolin caveolae protein 1	1449145_a_at	12389	0.0001	-2.18675	6944372	0.000319704	-2.11
Cav2	NM_016900	caveolin 2	1425955_at	12390	0.0001	-3.44353	6944371	0.00186206	-1.91
Cbln1	NM_019626	cerebellin 1 precursor protein	1423288_s_at	12404	0	12.3341	6983999	0.000139706	4.31
Ccbe1	NM_178793	collagen and calcium binding EGF domains 1	1437385_at	320924	0.001	-3.93082	6866238	0.00630892	-1.51
Ccbl1	NM_172404	cysteine conjugate-beta lyase 1	1452678_a_at	70266	0.0001	2.2809	6885751	0.0125243	1.31
Ccdc120	NM_207202	coiled-coil domain containing 120	1428066_at	54648	0.0008	2.6469	7015411	0.000473914	1.81
Ccdc28b	NM_025455	coiled coil domain containing 28B	1459840_s_at	66264	0.0018	-2.84495	6925587	0.010319	-1.31
Ccdc80	NM_026439	coiled-coil domain containing 80	1424186_at	67896	0.0007	-2.1363	6841160	0.000829463	-1.71
Ccdc85a	NM_181577	coiled-coil domain containing 85A	1427157_at	216613	0.0001	-6.20732	6786914	0.000130886	-2.51
Ccl19	NM_011888	chemokine (C-C motif) ligand 19	1449277_at	24047	0.0019	-2.52016	6921092	4.14629e-06	-1.81
Ccl5	NM_013653	chemokine (C-C motif) ligand 5	1418126_at	20304	0.0006	-3.28839	6790288	0.000995121	-2.31
Ccna2	NM_009828	cyclin A2	1417910_at	12428	0	2.8758	6904300	3.71103e-05	2.01
Ccnb1	NM_172301	cyclin B1	1448205_at	268697	0	3.8243	6815558	0.00029936	2.11
Ccnb2	NM_007630	cyclin B2	1450920_at	12442	0	2.8448	6996646	0.000248219	1.81
Ccnd1	NM_007631	cyclin D1	1448698_at	12443	0	2.7025	6972491	0.000470804	1.61
Ccnt2	NM_028399	cyclin T2	1427088_at	72949	0	2.2589	6752869	3.17555e-06	1.71
Ccrl2	NM_017466	chemokine (C-C motif) receptor-like 2	1427736_a_at	54199	0.0001	-3.88954	6998919	4.33094e-05	-2.21
Cd14	NM_009841	CD14 antigen	1417268_at	12475	0	6.3356	6864700	0.0043039	2.61
Cd177	NM_026862	CD177 antigen	1424509_at	68891	0	37.2123	6965885	3.81802e-05	5.51
Cd19	NM_009844	CD19 antigen	1450570_a_at	12478	0.0006	-3.11526	6971264	0.0427046	-1.81
Cd1d1	NM_007639	CD1d1 antigen	1449130_at	12479	0.0022	-3.64431	6906635	0.0203565	-1.61
Cd276	NM_133983	CD276 antigen	1417599_at	102657	0.0004	3.1762	6995999	0.00014572	1.41
Cd300lg	NM_027987	CD300 antigen like family member G	1453131_at	52685	0.0001	-6.80272	6784305	0.000669015	-2.41
Cd37	NM_007645	CD37 antigen	1419206_at	12493	0.0002	-2.08812	6966960	0.00888664	-1.41
Cd40	NM_170701	CD40 antigen	1460415_a_at	21939	0	-2.99491	6883132	0.00344246	-1.81
Cd79a	NM_007655	CD79A antigen (immunoglobulin-associated alpha)	1418830_at	12518	0.0007	-2.36967	6959165	0.00915085	-1.61
Cd97	NM_011925	CD97 antigen	1418394_a_at	26364	0.0003	-3.39213	6983799	0.00132707	-1.71
Cdc20	NM_023223	cell division cycle 20 homolog (S. cerevisiae)	1416664_at	107995	0	2.9598	6924892	0.00162552	2.01
Cdc2a	NM_007659	cell division cycle 2 homolog A (S. pombe)	1448314_at	12534	0	4.2331	6774794	0.000473072	1.81
Cdc42ep1	NM_027219	CDC42 effector protein (Rho GTPase binding) 1	1424376_at	104445	0	-2.09161	6831845	0.000776548	-1.61
Cdc42ep2	NM_026772	CDC42 effector protein (Rho GTPase binding) 2	1428750_at	104252	0.0001	-2.9753	6871163	0.000513939	-1.81
Cdca7	NM_025866	cell division cycle associated 7	1428069_at	66953	0	2.501	6878053	0.000600725	1.51
Cdh11	NM_009866	cadherin 11	1450757_at	12552	0	-2.37473	6984824	0.0119776	-1.41
Cdh13	NM_019707	cadherin 13	1423551_at	12554	0.0013	-3.46861	6979483	0.00372713	-1.51
Cdh16	NM_007663	cadherin 16	1448906_at	12556	0	2.237	6984926	3.96556e-05	1.71
Cdh2	NM_007664	cadherin 2	1418815_at	12558	0.0005	-3.4002	6863645	0.0212251	-1.31
Cdh5	NM_009868	cadherin 5	1422047_at	12562	0.0024	-4.52899	6978695	0.00128747	-1.91
Cdk6	NM_009873	cyclin-dependent kinase 6	1455287_at	12571	0.0038	-2.10084	6928457	0.00233562	-1.61
Cdkn1a	NM_007669	cyclin-dependent kinase inhibitor 1A (P21)	1424638_at	12575	0.0006	3.2613	6849595	0.00365097	2.51
Cdo1	NM_033037	cysteine dioxygenase 1 cytosolic	1448842_at	12583	0.0002	-5.1573	6865238	0.000272485	-2.81
Cdr2	NM_007672	cerebellar degeneration-related 2	1417430_at	12585	0.0002	-5.02008	6970944	0.00160168	-1.71
Cds1	NM_173370	CDP-diacylglycerol synthase 1	1428680_at	74596	0	2.5991	6932930	0.000111254	2.11
Celsr1	NM_009886	cadherin EGF LAG seven-pass G-type receptor 1	1418925_at	12614	0	5.526	6837604	5.67255e-06	3.01
Celsr2	NM_001004177	cadherin EGF LAG seven-pass G-type receptor 2	1435336_at	53883	0.0001	-2.39406	6908119	0.00205136	-1.21
Centd3	NM_139206	centaurin delta 3	1451282_at	106952	0	-6.03865	6864763	0.00170483	-2.01
Cep170	BC085106	centrosomal protein 170	1437154_at	545389	0.003	-2.34577	6764401	0.014068	-1.21
Cep55	NM_028760	centrosomal protein 55	1452242_at	74107	0	4.8404	6869537	0.000106101	1.71
Cftr	NM_021050	cystic fibrosis transmembrane conductance regulator homolog	1420579_s_at	12638	0	-6.19579	6944397	7.53037e-05	-1.71
Chia	NM_023186	chitinase acidic	1416456_a_at	81600	0	6.3827	6900239	0.00011638	7.41
Chka	NM_013490	choline kinase alpha	1450264_a_at	12660	0	2.3784	6867609	0.000639771	1.51
Chl1	NM_007697	cell adhesion molecule with homology to L1CAM	1435190_at	12661	0.0013	30.539	6948759	5.07513e-05	2.71
Chn1	NM_175752	chimerin (chimaerin) 1	1420545_a_at	108699	0.007	-2.06101	6887854	0.00499103	-1.31
Chrdl1	NM_031258	chordin-like 1	1434201_at	83453	0.0002	-10.4603	7019944	0.00351895	-2.61
Chrnb1	NM_009601	cholinergic receptor nicotinic beta polypeptide 1 (muscle)	1420682_at	11443	0	2.3797	6789343	6.72513e-07	1.81
Ckmt1	NM_009897	creatine kinase mitochondrial 1 ubiquitous	1432418_a_at	12716	0.0013	9.1037	6880639	0.000198562	4.81
Clcn5	NM_016691	chloride channel 5	1420295_x_at	12728	0.0001	3.0455	7015375	3.26774e-06	1.91
Cldn1	NM_016674	claudin 1	1437932_a_at	12737	0.0002	2.4081	6844819	0.00853673	1.71
Cldn2	NM_016675	claudin 2	1417231_at	12738	0.0001	122.382	7014115	2.56591e-06	5.91
Cldn3	NM_009902	claudin 3	1434651_a_at	12739	0	4.8458	6934890	0.00230764	3.01
Cldn7	NM_016887	claudin 7	1448393_at	53624	0	3.9434	6782087	0.00350875	2.11
Clec14a	NM_025809	C-type lectin domain family 14 member a	1419468_at	66864	0.0008	-7.80031	6801076	0.00558487	-2.51
Clec1a	NM_175526	C-type lectin domain family 1 member a	1460039_at	243653	0.0001	-5.74383	6957405	0.00281323	-2.61
Clec2d	NM_053109	C-type lectin domain family 2 member d	1419477_at	93694	0.0013	-2.51509	6950125	0.000287805	-1.61
Clic6	NM_172469	chloride intracellular channel 6	1434165_at	209195	0.0001	3.1293	6843244	0.0420839	3.31
Clip4	NM_030179	CAP-GLY domain containing linker protein family member 4	1435504_at	78785	0.0002	3.2135	6852068	1.39396e-05	3.71
Clmn	NM_053155	calmin	1425321_a_at	94040	0.0006	2.7198	6803319	0.000237572	2.01
Clstn2	NM_022319	calsyntenin 2	1441165_s_at	64085	0	-4.20698	6998125	0.00087628	-2.01
Clu	NM_013492	clusterin	1437689_x_at	12759	0	3.4492	6819887	2.84789e-06	3.31
Cnn3	NM_028044	calponin 3 acidic	1456380_x_at	71994	0.0007	-4.19815	6900938	0.00143434	-1.81
Col12a1	NM_007730	procollagen type XII alpha 1	1434411_at	12816	0.0001	-3.61533	6997197	9.00568e-05	-1.51
Col13a1	NM_007731	procollagen type XIII alpha 1	1422866_at	12817	0	-4.37828	6774371	0.0193568	-1.41
Col15a1	NM_009928	procollagen type XV	1448755_at	12819	0.0001	2.9583	6913269	0.0036698	1.51
Col23a1	NM_153393	procollagen type XXIII alpha 1	1429209_at	237759	0.0023	-3.10849	6780856	0.00665743	-1.31
Col6a2	NM_146007	procollagen type VI alpha 2	1426947_x_at	12834	0.0011	-2.03915	6775182	0.00104466	-1.31
Colec12	NM_130449	collectin sub-family member 12	1419693_at	140792	0.0002	-2.80978	6858773	0.000321608	-1.61
Coq7	BC038681	demethyl-Q 7	1416665_at	12850	0	2.2436	6970839	0.00034629	1.61
Cox4i2	NM_053091	cytochrome c oxidase subunit IV isoform 2	1421373_at	84682	0	-6.46412	6882318	9.34562e-05	-2.01
Cp	AK014835	ceruloplasmin	1448735_at	12870	0.0001	-3.57654	6896032	0.0109632	-1.31
Cpe	NM_013494	carboxypeptidase E	1415949_at	12876	0.0007	-3.89408	6982918	0.000399669	-1.21
Cr2	NM_007758	complement receptor 2	1425289_a_at	12902	0.0109	-2.13447	6765460	0.00480504	-1.61
Crb3	NM_177638	crumbs homolog 3 (Drosophila)	1424809_at	224912	0.0001	2.3062	6851303	0.00168479	1.71
Creb3l1	NM_011957	cAMP responsive element binding protein 3-like 1	1419295_at	26427	0.0001	3.5518	6888797	0.00268877	1.81
Crispld2	NM_030209	cysteine-rich secretory protein LCCL domain containing 2	1460458_at	78892	0	-5.05817	6979520	4.48517e-06	-2.21
Csf1	NM_007778	colony stimulating factor 1 (macrophage)	1460220_a_at	12977	0	-3.56252	6908048	0.00396745	-1.71
Csf2	NM_009969	colony stimulating factor 2 (granulocyte-macrophage)	1427429_at	12981	0	2.2962	6788329	0.000326904	1.61
Csf3r	NM_007782	colony stimulating factor 3 receptor (granulocyte)	1418806_at	12986	0	-3.54108	6917120	0.0406777	-1.31
Cspg4	NM_139001	chondroitin sulfate proteoglycan 4	1423341_at	121021	0	-2.28415	6989349	0.000689373	-1.41
Cstb	NM_007793	cystatin B	1422507_at	13014	0	2.931	6769080	0.000315473	1.51
Ctla2a	NM_007796	cytotoxic T lymphocyte-associated protein 2 alpha	1416811_s_at	13024	0	-4.15973	6813742	1.42224e-05	-2.91
Ctps	NM_016748	cytidine 5'-triphosphate synthase	1416563_at	51797	0	2.4243	6925054	0.0015642	1.61
Ctsc	NM_009982	cathepsin C	1437939_s_at	13032	0.0002	3.17	6962376	1.85442e-06	2.01
Ctsh	NM_007801	cathepsin H	1443814_x_at	13036	0.0006	2.6639	6991264	1.07602e-05	4.21
Cttnbp2nl	NM_030249	CTTNBP2 N-terminal like	1449300_at	80281	0.0006	-2.02922	6907888	0.034526	-1.31
Cxcl12	NM_001012477	chemokine (C-X-C motif) ligand 12	1417574_at	20315	0	-3.74532	6949335	0.00257897	-2.21
Cyp1a1	NM_009992	cytochrome P450 family 1 subfamily a polypeptide 1	1422217_a_at	13076	0.0179	-18.8679	6989422	0.0356318	-7.41
Cyp1b1	NM_009994	cytochrome P450 family 1 subfamily b polypeptide 1	1416612_at	13078	0	9.7138	6857483	0.000758076	2.61
Cyp27a1	NM_024264	cytochrome P450 family 27 subfamily a polypeptide 1	1417590_at	104086	0.0002	-3.30251	6750566	0.000566383	-1.91
Cyp2b10	NM_009998	cytochrome P450 family 2 subfamily b polypeptide 10	1451787_at	13088	0.0077	-2.83046	6959250	0.0105269	-1.91
Cyp2d22	NM_019823	cytochrome P450 family 2 subfamily d polypeptide 22	1419040_at	56448	0.0001	-4.40335	6837375	0.000206227	-2.51
Cyp2j9	NM_028979	cytochrome P450 family 2 subfamily j polypeptide 9	1424677_at	74519	0.0019	-3.74953	6923525	0.00033141	-1.71
Cyp4b1	AK078882	cytochrome P450 family 4 subfamily b polypeptide 1	1416194_at	13120	0.0001	-3.125	6924721	0.00046259	-2.01
D030011O10Rik	NM_177192	RIKEN cDNA D030011O10 gene	1455340_at	320560	0	-3.3036	6958439	0.00382246	-1.91
D10Ertd610e	NM_028027	DNA segment Chr 10 ERATO Doi 610 expressed	1419978_s_at	52666	0	-2.2805	6777917	0.0309054	-1.31
D12Ertd553e	BC049664	DNA segment Chr 12 ERATO Doi 553 expressed	1454806_at	76820	0	-4.00802	6793416	0.00153947	-1.61
D14Ertd449e	BC031854	DNA segment Chr 14 ERATO Doi 449 expressed	1428738_a_at	66039	0.0001	2.9955	6823429	0.0452457	1.41
D17H6S56E-5	NM_033075	DNA segment Chr 17 human D6S56E 5	1417822_at	110956	0	6.2365	6855068	0.000544337	3.71
D2Ertd750e	NM_026412	DNA segment Chr 2 ERATO Doi 750 expressed	1420081_s_at	51944	0.0002	3.3397	6880468	3.37153e-05	1.81
D930028F11Rik	BC085195	RIKEN cDNA D930028F11 gene	1456111_at	244853	0	-3.25309	6988898	0.00253071	-2.01
Dach1	NM_001038610	dachshund 1 (Drosophila)	1433743_at	13134	0.0001	-5.22739	6826883	0.00210961	-1.91
Dap	NM_146057	death-associated protein	1423790_at	223453	0	2.5782	6829504	0.0148994	1.41
Dclk1	NM_019978	doublecortin-like kinase 1	1435940_at	13175	0.0006	3.5048	6897599	3.96026e-05	1.61
Dcxr	NM_026428	dicarbonyl L-xylulose reductase	1419456_at	67880	0	3.4059	6792813	0.045321	1.71
Ddah1	NM_026993	dimethylarginine dimethylaminohydrolase 1	1429298_at	69219	0	-3.39443	6902162	1.35018e-06	-2.21
Ddc	NM_016672	dopa decarboxylase	1426215_at	13195	0	-4.47828	6786045	0.000195692	-1.61
Ddr2	NM_022563	discoidin domain receptor family member 2	1455688_at	18214	0	-2.25378	6764010	0.000387543	-1.51
Dennd2a	NM_172477	DENN/MADD domain containing 2A	1433500_at	209773	0.0001	-3.0722	6952950	0.000176994	-1.61
Dennd2d	NM_028110	DENN/MADD domain containing 2D	1438712_at	72121	0.0001	2.2368	6900254	1.30339e-07	1.61
Des	NM_010043	desmin	1426731_at	13346	0.0011	-2.69324	6750625	0.000779199	-1.61
Dhx32	NM_133941	DEAH (Asp-Glu-Ala-His) box polypeptide 32	1420427_a_at	101437	0	2.0622	6971750	0.0414067	1.31
Disp2	NM_170593	dispatched homolog 2 (Drosophila)	1435404_at	214240	0.0003	-2.24366	6880467	0.00305289	-1.61
Dkk3	NM_015814	dickkopf homolog 3 (Xenopus laevis)	1448669_at	50781	0	-2.32019	6970496	0.015629	-1.41
Dlc1	NM_015802	deleted in liver cancer 1	1450206_at	50768	0.0272	-3.6049	6981757	0.00305398	-1.81
Dlk1	NM_010052	delta-like 1 homolog (Drosophila)	1449939_s_at	13386	0	83.8672	6797978	1.65836e-05	3.81
Dll1	NM_007865	delta-like 1 (Drosophila)	1419204_at	13388	0	-2.56739	6853934	0.000679775	-1.71
Dll4	NM_019454	delta-like 4 (Drosophila)	1421827_at	54485	0.0002	-2.61849	6880513	0.00689506	-2.11
Dmd	NM_007868	dystrophin muscular dystrophy	1448665_at	13405	0.0001	-2.62467	7012305	0.0333318	-1.31
Dmkn	NM_172899	dermokine	1428781_at	73712	0	28.1326	6959617	0.0158541	2.71
Dmn	NM_207663	desmuslin	1455610_at	233335	0	-3.46141	6968041	0.000426149	-1.61
Dmpk	NM_032418	dystrophia myotonica-protein kinase	1434944_at	13400	0	-2.67881	6958984	0.00274041	-1.61
Dock6	NM_177030	dedicator of cytokinesis 6	1427240_at	319899	0.0007	-2.18198	6993835	0.00530094	-1.81
Dpep1	NM_007876	dipeptidase 1 (renal)	1419674_a_at	13479	0.0003	-5.05817	6979680	0.000807263	-1.91
Dpp9	NM_172624	dipeptidylpeptidase 9	1455884_at	224897	0	2.2743	6856210	0.00113175	1.91
Dpt	NM_019759	dermatopontin	1418511_at	56429	0	-2.69324	6754735	0.00249286	-2.01
Dpyd	NM_170778	dihydropyrimidine dehydrogenase	1427946_s_at	99586	0.0003	-3.83877	6900821	7.09644e-05	-1.41
Dtnb	NM_007886	dystrobrevin beta	1437651_a_at	13528	0.0012	2.6801	6792942	0.000128121	1.91
Dtx1	NM_008052	deltex 1 homolog (Drosophila)	1425822_a_at	14357	0.0022	-2.43191	6941645	0.00204561	-1.31
Dusp4	NM_176933	dual specificity phosphatase 4	1428834_at	319520	0.0001	2.7772	6975335	0.000143789	1.81
Dusp6	NM_026268	dual specificity phosphatase 6	1415834_at	67603	0.0001	2.2792	6770160	0.000309947	1.71
Dusp8	NM_008748	dual specificity phosphatase 8	1418714_at	18218	0.0095	-3.76648	6972260	0.0032542	-1.91
Dync1li2	NM_001013380	dynein cytoplasmic 1 light intermediate chain 2	1433925_at	234663	0.0108	-2.03376	6984919	0.00742023	-1.31
E030010A14Rik	NM_183160	RIKEN cDNA E030010A14 gene	1437595_at	226040	0.0001	7.9526	6868809	0.00901862	2.51
E130112L23Rik	BC058405	RIKEN cDNA E130112L23 gene	1455810_a_at	268739	0.0001	2.4532	6819032	0.0032064	1.31
E130203B14Rik	NM_178791	RIKEN cDNA E130203B14 gene	1455050_at	320736	0	-2.93772	6818104	6.81295e-05	-1.81
Ebf1	NM_007897	early B-cell factor 1	1416301_a_at	13591	0.0009	-3.79363	6780443	0.00908436	-1.71
Ecm2	NM_001012324	extracellular matrix protein 2 female organ and adipocyte specific	1440096_at	407800	0.0006	-5.96303	6806956	0.00406997	-2.11
Ect2	NM_007900	ect2 oncogene	1419513_a_at	13605	0.0009	3.6342	6903753	8.19965e-06	2.11
Edg1	NM_007901	endothelial differentiation sphingolipid G-protein-coupled receptor 1	1423571_at	13609	0.0015	-3.78358	6908461	0.002419	-2.31
Edg2	NM_010336	endothelial differentiation lysophosphatidic acid G-protein-coupled receptor 2	1417143_at	14745	0.0076	-2.46305	6922004	0.00848691	-1.51
Edg3	NM_010101	endothelial differentiation sphingolipid G-protein-coupled receptor 3	1437173_at	13610	0	-3.80952	6807007	0.00188354	-2.61
Edil3	NM_010103	EGF-like repeats and discoidin I-like domains 3	1433474_at	13612	0	-5.35045	6808773	0.000385281	-1.81
Edn1	NM_010104	endothelin 1	1451924_a_at	13614	0.0114	-4.19287	6806566	0.000515409	-2.31
Ednra	NM_010332	endothelin receptor type A	1451691_at	13617	0.0123	-2.97708	6983531	0.00174565	-1.21
Ednrb	NM_007904	endothelin receptor type B	1437347_at	13618	0.0008	-5.82751	6827159	0.00201317	-2.71
Efemp1	NM_146015	epidermal growth factor-containing fibulin-like extracellular matrix protein 1	1427183_at	216616	0.0008	-3.68732	6779672	1.05501e-05	-1.51
Efnb2	NM_010111	ephrin B2	1419638_at	13642	0.0016	-3.20307	6980270	0.0024613	-1.81
Egfl7	NM_178444	EGF-like domain 7	1421335_a_at	353156	0	-4.79386	6875803	0.000817407	-2.31
Egflam	NM_178748	EGF-like fibronectin type III and laminin G domains	1434647_at	268780	0	-2.70563	6833788	0.00444018	-1.71
Egfr	NM_207655	epidermal growth factor receptor	1424932_at	13649	0	-3.45066	6778972	0.000115547	-1.51
Egr1	NM_007913	early growth response 1	1417065_at	13653	0.0001	5.4329	6859972	0.000125709	2.91
Ehd1	NM_010119	EH-domain containing 1	1416012_at	13660	0	-3.18167	6867849	0.00260613	-1.71
Ehd3	NM_020578	EH-domain containing 3	1417235_at	57440	0.0001	-2.10793	6852181	0.000125569	-1.61
Ehd4	NM_133838	EH-domain containing 4	1449852_a_at	98878	0	-2.16497	6890288	0.00643879	-1.81
Ehf	NM_007914	ets homologous factor	1451375_at	13661	0.0002	3.5821	6889273	4.17571e-05	2.11
Eif4e3	NM_025829	eukaryotic translation initiation factor 4E member 3	1417977_at	66892	0.0003	-2.10305	6955935	0.00307618	-1.31
Elf3	NM_007921	E74-like factor 3	1416916_at	13710	0	2.3581	6762411	0.00325799	2.01
Elf5	NM_010125	E74-like factor 5	1419555_at	13711	0	6.017	6879610	0.00543467	2.01
Eln	NM_007925	elastin	1420855_at	13717	0	4.9744	6942380	0.000191459	2.31
Elovl7	NM_029001	ELOVL family member 7 elongation of long chain fatty acids (yeast)	1440312_at	74559	0.0001	2.6656	6810063	0.00134472	2.21
Eltd1	NM_133222	EGF latrophilin seven transmembrane domain containing 1	1418059_at	170757	0	-4.54545	6902440	4.27789e-05	-2.31
Emcn	NM_016885	endomucin	1425582_a_at	59308	0.0046	-2.5113	6901671	0.00170397	-1.71
Emid1	NM_080595	EMI domain containing 1	1449581_at	140703	0.0032	-2.65604	6785698	0.0101806	-1.31
Eml2	AK200420	echinoderm microtubule associated protein like 2	1428173_at	72205	0	2.8147	6958993	0.00143517	1.81
Emr4	NM_139138	EGF-like module containing mucin-like hormone receptor-like sequence 4	1451563_at	52614	0	-7.29395	6851186	0.00471742	-2.01
Enc1	NM_007930	ectodermal-neural cortex 1	1450061_at	13803	0	2.9146	6809272	0.000104954	2.11
Eng	NM_007932	endoglin	1432176_a_at	13805	0.0005	-4.4964	6876212	0.00018863	-2.41
Epb4.1l2	BC055044	erythrocyte protein band 4.1-like 2	1433490_s_at	13822	0	-2.44021	6766705	0.00157478	-1.71
Epb4.1l3	NM_013813	erythrocyte protein band 4.1-like 3	1419062_at	13823	0.0006	-4.38596	6851897	0.000981024	-1.71
Epb4.9	NM_013514	erythrocyte protein band 4.9	1460223_a_at	13829	0	-2.65322	6825713	0.00848708	-1.41
Epha2	NM_010139	Eph receptor A2	1421151_a_at	13836	0.0001	2.2686	6918158	0.0005171	1.71
Epha7	NM_010141	Eph receptor A7	1451991_at	13841	0.0002	2.7427	6912371	2.49028e-06	2.21
Ephb4	NM_010144	Eph receptor B4	1449845_a_at	13846	0	-2.43724	6935064	0.00114121	-1.51
Eps8	NM_007945	epidermal growth factor receptor pathway substrate 8	1422823_at	13860	0.0003	-2.55297	6957789	0.00289207	-1.11
Erbb2	NM_001003817	v-erb-b2 erythroblastic leukemia viral oncogene homolog 2 neuro/glioblastoma derived oncogene homolog (avian)	1424919_at	13866	0	2.8606	6784005	0.000457829	1.51
Erbb3	NM_010153	v-erb-b2 erythroblastic leukemia viral oncogene homolog 3 (avian)	1434606_at	13867	0	2.8884	6778044	0.000112959	2.31
Ereg	NM_007950	epiregulin	1419431_at	13874	0.0002	482.203	6932387	4.42306e-05	10.71
Erg	NM_133659	avian erythroblastosis virus E-26 (v-ets) oncogene related	1440244_at	13876	0	-3.85802	6848127	0.0113889	-2.01
Ets1	X55787	E26 avian leukemia oncogene 1 5' domain	1452163_at	23871	0	-2.80426	6987954	0.0130904	-1.91
Ets2	NM_011809	E26 avian leukemia oncogene 2 3' domain	1447685_x_at	23872	0.0009	-2.19443	6843433	0.00098652	-1.71
Evc	NM_021292	Ellis van Creveld gene homolog (human)	1448876_at	59056	0.0005	-2.45158	6937542	0.00288785	-1.41
Evc2	NM_145920	Ellis van Creveld syndrome 2 homolog (human)	1429447_at	68525	0.0012	-2.99133	6930023	0.00522876	-1.31
Exoc3l	NM_177788	exocyst complex component 3-like	1436536_at	277978	0	-2.73598	6984958	0.0142513	-1.61
Eya2	NM_010165	eyes absent 2 homolog (Drosophila)	1424127_at	14049	0	2.4752	6883186	0.000230864	1.41
F13a1	NM_028784	coagulation factor XIII A1 subunit	1448929_at	74145	0.0005	-3.51	6812386	0.0149548	-1.61
F5	NM_007976	coagulation factor V	1418907_at	14067	0.0004	-4.37063	6754691	0.00175636	-1.31
Fabp3	NM_010174	fatty acid binding protein 3 muscle and heart	1416023_at	14077	0.0001	-3.28084	6917374	0.000758424	-1.71
Faim2	NM_028224	Fas apoptotic inhibitory molecule 2	1429518_at	72393	0.0001	-4.81928	6838460	0.000125617	-2.81
Fbln5	NM_011812	fibulin 5	1416164_at	23876	0	-2.35849	6803133	0.00146398	-1.61
Fbxo30	NM_027968	F-box protein 30	1453136_at	71865	0.0004	-3.52734	6765973	0.000103155	-2.11
Fetub	NM_021564	fetuin beta	1449555_a_at	59083	0	56.1463	6840094	2.22855e-05	8.91
Fez2	NM_199448	fasciculation and elongation protein zeta 2 (zygin II)	1434348_at	225020	0.0001	-2.51889	6857415	0.000193527	-2.91
Fgd5	NM_172731	FYVE RhoGEF and PH domain containing 5	1460578_at	232237	0.0004	-3.65898	6948034	0.0104609	-1.61
Fgf7	NM_008008	fibroblast growth factor 7	1438405_at	14178	0.0002	-4.68165	6880900	0.000583469	-1.91
Fgfr2	NM_010207	fibroblast growth factor receptor 2	1420847_a_at	14183	0.0014	2.5715	6971490	5.67128e-05	1.61
Fgfr4	NM_008011	fibroblast growth factor receptor 4	1418596_at	14186	0	-9.46074	6807214	0.000163231	-2.41
Fgg	NM_133862	fibrinogen gamma polypeptide	1416025_at	99571	0.0014	5.9679	6898771	3.90428e-05	4.41
Fhl1	NM_001077362	four and a half LIM domains 1	1417872_at	14199	0	-2.46914	7011394	0.000827397	-1.91
Figf	NM_010216	c-fos induced growth factor	1438954_x_at	14205	0.0001	-7.12251	7015007	0.00105678	-2.61
Fkbp4	NM_010219	FK506 binding protein 4	1416362_a_at	14228	0.0002	2.8985	6957346	0.00489701	1.71
Fkbp7	NM_010222	FK506 binding protein 7	1416803_at	14231	0	-2.28519	6888003	1.89227e-05	-1.71
Fli1	NM_008026	Friend leukemia integration 1	1433512_at	14247	0	-2.77239	6994431	0.00125493	-1.51
Flrt3	NM_178382	fibronectin leucine rich transmembrane protein 3	1429310_at	71436	0.0001	-2.61643	6891493	0.0186122	-1.51
Flt4	NM_008029	FMS-like tyrosine kinase 4	1421442_at	14257	0	-2.88767	6780746	0.00437509	-1.81
Fmo1	NM_010231	flavin containing monooxygenase 1	1417429_at	14261	0.0008	-4.9975	6763623	0.00152635	-2.21
Fmo2	NM_018881	flavin containing monooxygenase 2	1453435_a_at	55990	0.003	-4.00962	6763626	0.000910947	-2.01
Fmo5	NM_010232	flavin containing monooxygenase 5	1450332_s_at	14263	0	-3.82995	6899835	0.00164302	-1.71
Foxf2	NM_010225	forkhead box F2	1418220_at	14238	0.0001	-2.8547	6805887	0.00581133	-1.81
Foxp2	NM_053242	forkhead box P2	1458191_at	114142	0.0047	3.1279	6944262	9.63556e-09	2.61
Frem1	NM_177863	Fras1 related extracellular matrix protein 1	1455280_at	329872	0.0002	-2.76472	6922890	0.0459603	-1.31
Frk	NM_010237	fyn-related kinase	1436413_at	14302	0	3.3886	6767094	1.51354e-05	2.11
Fst	NM_008046	follistatin	1434458_at	14313	0	4.5824	6816226	0.00839086	1.61
Fxyd1	NM_194321	FXYD domain-containing ion transport regulator 1	1421374_a_at	56188	0.0001	-4.13565	6966339	0.00905561	-2.01
Fyn	NM_008054	Fyn proto-oncogene	1448765_at	14360	0.0005	-2.7894	6767258	0.00278069	-1.81
Fzd4	NM_008055	frizzled homolog 4 (Drosophila)	1419301_at	14366	0.0014	-2.31481	6962444	0.00129535	-1.91
Gab3	NM_181584	growth factor receptor bound protein 2-associated protein 3	1426589_at	210710	0.0007	-2.60417	7017663	0.00364682	-1.31
Gabpb1	AK139710	GA repeat binding protein beta 1	1419761_a_at	14391	0.0001	2.5212	6890638	7.26724e-05	1.21
Gadd45b	NM_008655	growth arrest and DNA-damage-inducible 45 beta	1450971_at	17873	0.0021	-2.03252	6769255	0.0055844	-1.21
Galc	NM_008079	galactosylceramidase	1452907_at	14420	0	2.445	6802989	0.00101732	1.61
Galnt3	NM_015736	UDP-N-acetyl-alpha-D-galactosamine:polypeptide N-acetylgalactosaminyltransferase 3	1417588_at	14425	0	2.8862	6887337	0.000919746	2.31
Galntl2	NM_030166	UDP-N-acetyl-alpha-D-galactosamine:polypeptide N-acetylgalactosaminyltransferase-like 2	1429236_at	78754	0.0006	-2.37304	6818051	0.000835908	-1.51
Galntl4	NM_173739	UDP-N-acetyl-alpha-D-galactosamine:polypeptide N-acetylgalactosaminyltransferase-like 4	1454780_at	233733	0	-2.77469	6970484	0.00040806	-1.51
Gata2	NM_008090	GATA binding protein 2	1428816_a_at	14461	0	-4.91642	6947763	0.000401915	-2.21
Gata3	NM_008091	GATA binding protein 3	1448886_at	14462	0.0026	-4.50248	6884642	0.0137463	-1.51
Gata5	NM_008093	GATA binding protein 5	1450125_at	14464	0.0002	-3.38409	6894187	0.00787617	-1.81
Gbp2	NM_010260	guanylate nucleotide binding protein 2	1418240_at	14469	0.0001	-3.39098	6901957	0.00018095	-2.11
Gbp3	NM_018734	guanylate nucleotide binding protein 3	1418392_a_at	55932	0	-3.76932	6901953	0.000235436	-2.01
Gbp6	NM_145545	guanylate binding protein 6	1434380_at	229900	0.0001	-4.20521	6901950	0.000633656	-2.11
Gch1	NM_008102	GTP cyclohydrolase 1	1429692_s_at	14528	0	2.6887	6824321	0.00201756	1.61
Gclc	NM_010295	glutamate-cysteine ligase catalytic subunit	1424296_at	14629	0.0171	3.2021	6990664	4.36013e-05	2.51
Gcnt1	NM_173442	glucosaminyl (N-acetyl) transferase 1 core 2	1460431_at	14537	0	5.5185	6871874	0.0165725	1.81
Gdnf	NM_010275	glial cell line derived neurotrophic factor	1419080_at	14573	0.0001	2.8678	6828547	0.000806542	1.61
Gfpt1	NM_013528	glutamine fructose-6-phosphate transaminase 1	1449268_at	14583	0	2.2047	6947679	6.34067e-06	1.51
Gfra2	NM_008115	glial cell line derived neurotrophic factor family receptor alpha 2	1459847_x_at	14586	0.0001	-4.45831	6820113	0.0159297	-1.81
Ggh	NM_010281	gamma-glutamyl hydrolase	1419595_a_at	14590	0	-2.34742	6912042	7.41063e-06	-1.81
Ggta1	NM_010283	glycoprotein galactosyltransferase alpha 1 3	1418483_a_at	14594	0.0001	-2.91545	6886045	0.00198939	-1.51
Ghr	NM_010284	growth hormone receptor	1451501_a_at	14600	0.0002	-3.26477	6833531	0.000353201	-1.81
Gimap1	NM_008376	GTPase IMAP family member 1	1449988_at	16205	0.0001	-3.61272	6946033	0.00283588	-2.11
Gimap4	NM_174990	GTPase IMAP family member 4	1424374_at	107526	0.0001	-3.19489	6946028	0.00512314	-1.91
Gimap5	NM_175035	GTPase IMAP family member 5	1444181_at	317757	0.0166	-3.4118	6946034	0.00439779	-1.91
Gimap6	NM_153175	GTPase IMAP family member 6	1427891_at	231931	0.0003	-3.52734	6953415	0.00660761	-2.31
Gimap8	NM_212486	GTPase IMAP family member 8	1456061_at	243374	0.0001	-3.13972	6946021	0.0190078	-2.01
Git2	NM_001077360	G protein-coupled receptor kinase-interactor 2	1435925_at	26431	0	-2.05804	6941217	0.00850436	-1.51
Gja5	NM_008121	gap junction membrane channel protein alpha 5	1429101_at	14613	0.0029	-6.34921	6899791	0.000449536	-1.81
Gja7	NM_008122	gap junction membrane channel protein alpha 7	1447787_x_at	14615	0.0768	-4.43262	6791637	5.53705e-05	-1.71
Gkn2	NM_025467	gastrokine 2	1453132_a_at	66284	0	280.787	6947692	2.37136e-05	4.11
Glis2	NM_031184	GLIS family zinc finger 2	1416598_at	83396	0	-2.1631	6839052	0.00324197	-2.01
Glt8d2	AK086276	glycosyltransferase 8 domain containing 2	1429402_at	74782	0.0018	-2.45821	6775518	0.0170651	-1.51
Gmfg	NM_001039192	glia maturation factor gamma	1419193_a_at	63986	0	-2.33809	6959421	3.17171e-07	-2.01
Gna14	NM_008137	guanine nucleotide binding protein alpha 14	1420385_at	14675	0	-3.11818	6868371	0.000871522	-1.71
Gnao1	NM_010308	guanine nucleotide binding protein alpha o	1421152_a_at	14681	0.0082	-2.63505	6978263	0.00254272	-1.91
Gng2	NM_010315	guanine nucleotide binding protein (G protein) gamma 2 subunit	1428156_at	14702	0	-3.71609	6823007	0.00358937	-1.41
Gnpat	NM_010322	glyceronephosphate O-acyltransferase	1417456_at	14712	0.0003	2.2542	6979836	0.000570482	1.51
Gnptab	NM_001004164	N-acetylglucosamine-1-phosphate transferase alpha and beta subunits	1435335_a_at	432486	0.0001	2.7216	6769634	3.28023e-07	2.01
Gpc3	NM_016697	glypican 3	1450990_at	14734	0.0001	-4.42282	7016826	0.000454283	-2.21
Gpc6	NM_011821	glypican 6	1437417_s_at	23888	0.004	10.569	6821985	0.00200764	2.71
Gpd1	NM_010271	glycerol-3-phosphate dehydrogenase 1 (soluble)	1416204_at	14555	0.0015	2.9789	6833185	0.000470056	2.11
Gpihbp1	NM_026730	GPI-anchored HDL-binding protein 1	1453022_at	68453	0.0001	-3.61925	6831591	0.000313698	-2.41
Gpm6a	NM_153581	glycoprotein m6a	1456741_s_at	234267	0.0001	-8.38926	6976214	0.00315633	-2.01
Gpm6b	NM_023122	glycoprotein m6b	1423091_a_at	14758	0	-4.1806	7015061	0.00108426	-1.91
Gpr120	NM_181748	G protein-coupled receptor 120	1439489_at	107221	0	3.7045	6869543	0.00999093	3.31
Gpr124	NM_054044	G protein-coupled receptor 124	1418379_s_at	78560	0	-3.03859	6974832	3.55651e-05	-1.81
Gpr126	NM_001002268	G protein-coupled receptor 126	1437408_at	215798	0	-4.32526	6772255	0.00610148	-1.81
Gpr56	NM_018882	G protein-coupled receptor 56	1433485_x_at	14766	0	3.3507	6978354	9.49841e-06	2.61
Gpt2	NM_173866	glutamic pyruvate transaminase (alanine aminotransferase) 2	1455007_s_at	108682	0	2.3736	6977814	0.00318716	1.41
Grap	NM_027817	GRB2-related adaptor protein	1429387_at	71520	0	-3.46021	6781525	0.00012293	-2.21
Grb10	NM_010345	growth factor receptor bound protein 10	1425458_a_at	14783	0	-2.02634	6786046	0.00219763	-1.51
Grb7	NM_010346	growth factor receptor bound protein 7	1448227_at	14786	0.0001	3.9324	6784008	2.08624e-05	2.11
Grhl2	NM_026496	grainyhead-like 2 (Drosophila)	1427046_at	252973	0.0001	3.0699	6829871	7.43267e-05	2.01
Gria1	NM_008165	glutamate receptor ionotropic AMPA1 (alpha 1)	1435239_at	14799	0.0112	-6.84463	6781201	0.00620837	-1.51
Gria3	NM_016886	glutamate receptor ionotropic AMPA3 (alpha 3)	1434728_at	53623	0.0005	-3.8506	7010835	0.00138812	-1.51
Grtp1	NM_025768	GH regulated TBC protein 1	1439150_x_at	66790	0.0013	-5.86166	6980526	0.000824251	-2.21
Gsta4	NM_010357	glutathione S-transferase alpha 4	1416368_at	14860	0	7.1987	6990685	0.0116623	2.51
Gstm1	NM_010358	glutathione S-transferase mu 1	1425627_x_at	14862	0	-3.13381	6908078	0.0018098	-1.41
Gstm2	NM_008183	glutathione S-transferase mu 2	1416411_at	14863	0	-4.12201	6908079	0.00180157	-1.61
Gstm7	NM_026672	glutathione S-transferase mu 7	1419072_at	68312	0	-3.54736	6908073	0.022643	-1.21
Gucy1a3	NM_021896	guanylate cyclase 1 soluble alpha 3	1420534_at	60596	0	-3.40368	6906328	0.000899982	-2.01
Gucy1b3	NM_017469	guanylate cyclase 1 soluble beta 3	1420871_at	54195	0.0013	-4.00802	6906325	0.00297342	-1.91
Gulp1	NM_027506	GULP engulfment adaptor PTB domain containing 1	1434423_at	70676	0.0003	-4.914	6749115	5.30043e-05	-2.01
Gvin1	NM_029000	GTPase very large interferon inducible 1	1429184_at	74558	0	-4.56621	6970164	0.00122076	-2.11
Gyg	NM_013755	glycogenin	1448429_at	27357	0	-3.27547	6903549	0.00439004	-1.31
Gyk	NM_008194	glycerol kinase	1422703_at	14933	0.0004	3.7959	7018041	2.32207e-05	1.51
Gyltl1b	NM_172670	glycosyltransferase-like 1B	1434007_at	228366	0.0001	2.8299	6888830	4.24905e-07	1.71
Gypc	NM_001048207	glycophorin C	1423878_at	71683	0	-3.07503	6864404	0.000147276	-1.81
Gzma	NM_010370	granzyme A	1417898_a_at	14938	0	-3.79363	6816160	0.00181706	-2.11
H13	NM_010376	histocompatibility 13	1417287_at	14950	0.0001	2.2153	6882305	0.0310263	1.61
H2afy2	NM_207000	H2A histone family member Y2	1426363_x_at	404634	0.0001	-2.45218	6774368	0.00488178	-1.51
Hbegf	NM_010415	heparin-binding EGF-like growth factor	1418349_at	15200	0.0001	2.4016	6864680	0.000309395	2.11
Hdac6	NM_010413	histone deacetylase 6	1448928_at	15185	0	2.2529	7015425	9.58058e-05	1.21
Hdc	NM_008230	histidine decarboxylase	1454713_s_at	15186	0	5.0709	6890636	1.91216e-06	4.41
Hdgfrp3	NM_013886	hepatoma-derived growth factor related protein 3	1435977_at	29877	0	-4.42478	6968871	0.00633177	-1.61
Hecw1	AK086170	HECT C2 and WW domain containing E3 ubiquitin protein ligase 1	1456527_at	94253	0.0001	9.6776	6811136	2.97005e-06	2.61
Hecw2	NM_001001883	HECT C2 and WW domain containing E3 ubiquitin protein ligase 2	1458464_at	329152	0.0313	-3.86399	6758694	0.000654442	-2.21
Heg1	NM_175256	HEG homolog 1 (zebrafish)	1439926_at	77446	0.0283	-4.43656	6840631	0.000676715	-1.91
Heph	NM_010417	hephaestin	1448696_at	15203	0	-3.83877	7012696	0.00388119	-1.41
Hey1	NM_010423	hairy/enhancer-of-split related with YRPW motif 1	1415999_at	15213	0.0009	-4.06835	6903088	0.0117352	-1.91
Hgfac	NM_019447	hepatocyte growth factor activator	1418405_at	54426	0	7.653	6929865	6.03494e-05	2.31
Hhex	NM_008245	hematopoietically expressed homeobox	1423319_at	15242	0	3.0144	6869509	0.00164462	1.91
Hip1	NM_146001	huntingtin interacting protein 1	1434557_at	215114	0	-2.35018	6942441	0.00527999	-1.51
Hk2	NM_013820	hexokinase 2	1422612_at	15277	0.0003	2.6746	6954982	0.00996603	1.71
Hkdc1	NM_145419	hexokinase domain containing 1	1425900_at	216019	0.0014	2.4341	6774392	0.000114687	1.61
Hlf	NM_172563	hepatic leukemia factor	1434736_at	217082	0.0143	-4.73485	6790699	0.0020943	-2.41
Hmbox1	NM_177338	homeobox containing 1	1436341_at	219150	0.0001	-2.20702	6825390	0.00219932	-1.61
Hmbs	NM_013551	hydroxymethylbilane synthase	1426475_at	15288	0	2.211	6995074	0.000380636	1.51
Hmgb3	NM_008253	high mobility group box 3	1416155_at	15354	0	3.1787	7011852	3.34411e-06	1.91
Hmox1	NM_010442	heme oxygenase (decycling) 1	1448239_at	15368	0	3.2732	6977260	0.00018	2.21
Hn1l	NM_198937	hematological and neurological expressed 1-like	1433696_at	52009	0	3.4878	6854401	2.30311e-05	1.91
Hnmt	NM_080462	histamine N-methyltransferase	1417702_a_at	140483	0	2.8966	6885325	0.0101675	1.51
Hook1	NM_030014	hook homolog 1 (Drosophila)	1438018_at	77963	0	3.1654	6915567	7.62142e-05	1.91
Hook2	NM_133255	hook homolog 2 (Drosophila)	1419350_at	170833	0	3.8158	6977779	8.0495e-06	1.41
Hpgd	NM_008278	hydroxyprostaglandin dehydrogenase 15 (NAD)	1419906_at	15446	0.0005	-5.3135	6976237	0.000257984	-2.51
Hpn	NM_008281	hepsin	1420712_a_at	15451	0	8.6959	6966354	1.83622e-05	2.41
Hsd11b1	NM_001044751	hydroxysteroid 11-beta dehydrogenase 1	1449038_at	15483	0	-2.87026	6765325	5.59042e-05	-2.61
Hsd17b10	NM_016763	hydroxysteroid (17-beta) dehydrogenase 10	1438391_x_at	15108	0.0001	2.6881	7014557	0.00741577	1.41
Hspa12b	NM_028306	heat shock protein 12B	1460371_at	72630	0	-3.92465	6881237	0.000155933	-1.71
Hyal1	NM_008317	hyaluronoglucosaminidase 1	1449954_at	15586	0.0077	-3.43643	6992224	0.0004005	-2.21
Hyal2	NM_010489	hyaluronoglucosaminidase 2	1448679_at	15587	0	-2.61233	6992221	5.74704e-06	-1.71
Icam2	NM_010494	intercellular adhesion molecule 2	1448862_at	15896	0.0003	-4.31779	6791918	0.00859002	-2.11
Ick	NM_019987	intestinal cell kinase	1455687_at	56542	0.0002	2.2802	6990683	0.00134636	1.41
Id2	NM_010496	inhibitor of DNA binding 2	1422537_a_at	15902	0.0001	3.1584	6799462	0.0311665	1.41
Ifi203	NM_008328	interferon activated gene 203	1426906_at	15950	0.0004	-3.82263	6764274	0.021462	-1.71
Ifi204	NM_008329	interferon activated gene 204	1452348_s_at	381308	0.0031	-2.72851	6764246	0.0251033	-1.61
Ifi44	NM_133871	interferon-induced protein 44	1423555_a_at	99899	0.0002	-3.85208	6910592	0.00282582	-1.71
Ifit2	NM_008332	interferon-induced protein with tetratricopeptide repeats 2	1418293_at	15958	0	-2.40096	6869324	0.00071528	-1.61
Ifnar2	NM_010509	interferon (alpha and beta) receptor 2	1440169_x_at	15976	0.0017	-2.25023	6843177	0.000791068	-1.31
Ifrd1	NM_013562	interferon-related developmental regulator 1	1416067_at	15982	0	-2.16544	6800233	7.29688e-05	-1.71
Ift80	NM_026641	intraflagellar transport 80 homolog (Chlamydomonas)	1427568_a_at	68259	0	2.7234	6905818	7.30559e-08	2.01
Igf2	NM_010514	insulin-like growth factor 2	1448152_at	16002	0	-2.91036	6972317	3.19823e-05	-1.51
Igfbp2	NM_008342	insulin-like growth factor binding protein 2	1454159_a_at	16008	0.0001	-8.06452	6750440	0.000485904	-2.51
Igfbp3	NM_008343	insulin-like growth factor binding protein 3	1423062_at	16009	0.0001	-11.7925	6785865	6.3609e-06	-2.71
Igfbp4	NM_010517	insulin-like growth factor binding protein 4	1421992_a_at	16010	0.0016	-2.83688	6784062	0.00174295	-1.91
Igfbp5	NM_010518	insulin-like growth factor binding protein 5	1452114_s_at	16011	0.0051	-2.88268	6759664	0.000857668	-1.41
Igfbp6	NM_008344	insulin-like growth factor binding protein 6	1417933_at	16012	0.0001	-4.17014	6833393	1.72148e-05	-2.41
Igsf3	NM_207205	immunoglobulin superfamily member 3	1455048_at	78908	0	2.7256	6900014	0.00113486	1.51
Igsf9	NM_033608	immunoglobulin superfamily member 9	1420518_a_at	93842	0.0007	2.3142	6755241	0.0168476	1.21
Igtp	NM_018738	interferon gamma induced GTPase	1417141_at	16145	0	-2.02922	6781248	0.00641652	-1.61
Il17rd	NM_134437	interleukin 17 receptor D	1429893_at	171463	0	-3.93546	6817694	0.000317923	-1.81
Il18rap	NM_010553	interleukin 18 receptor accessory protein	1456545_at	16174	0	3.6827	6748893	3.78181e-07	2.41
Il2rg	NM_013563	interleukin 2 receptor gamma chain	1416296_at	16186	0	-2.12721	7018531	0.00533521	-1.71
Il6st	NM_010560	interleukin 6 signal transducer	1460295_s_at	16195	0.0143	-3.02024	6810260	0.000423607	-1.21
Impdh1	NM_011829	inosine 5'-phosphate dehydrogenase 1	1423239_at	23917	0	-3.67512	6952340	0.000573738	-2.21
Indo	NM_008324	indoleamine-pyrrole 2 3 dioxygenase	1420437_at	15930	0.0013	-5.37057	6981099	8.09655e-05	-1.91
Inpp5a	NM_183144	inositol polyphosphate-5-phosphatase A	1433605_at	212111	0	-2.1815	6965045	4.6172e-05	-1.61
Iqsec2	NM_001005475	IQ motif and Sec7 domain 2	1448063_at	245666	0.0003	-2.17581	7014560	0.00600958	-1.31
Irf7	AK158378	interferon regulatory factor 7	1417244_a_at	54123	0	-2.22519	6972192	0.00412171	-1.31
Isyna1	NM_023627	myo-inositol 1-phosphate synthase A1	1415977_at	71780	0	2.5576	6977016	0.00310467	1.91
Itga2b	NM_010575	integrin alpha 2b	1417758_at	16399	0.0003	-2.38607	6791570	0.0162607	-1.41
Itga4	X53177	integrin alpha 4	1436037_at	16401	0.0003	-2.74499	6878448	0.000817903	-1.91
Itga5	NM_010577	integrin alpha 5 (fibronectin receptor alpha)	1423267_s_at	16402	0.0005	-2.41488	6838809	0.000754759	-1.51
Itga7	NM_008398	integrin alpha 7	1418393_a_at	16404	0.0004	3.0526	6771718	9.68504e-07	2.51
Itga8	NM_001001309	integrin alpha 8	1427489_at	241226	0	-10.4932	6884750	0.000531214	-2.21
Itga9	NM_133721	integrin alpha 9	1450029_s_at	104099	0	2.4263	6992855	8.36635e-05	1.81
Itgae	NM_172944	integrin alpha E epithelial-associated	1447541_s_at	16407	0.0002	2.9029	6782286	0.00208456	1.51
Itgb3	NM_016780	integrin beta 3	1455257_at	16416	0	-2.87604	6784527	0.000597395	-1.61
Itih2	NM_010582	inter-alpha trypsin inhibitor heavy chain 2	1417618_at	16425	0	45.7542	6884646	2.33513e-05	4.31
Itih5	NM_172471	inter-alpha (globulin) inhibitor H5	1429159_at	209378	0.0005	-3.27332	6874947	0.000765135	-1.31
Itpr2	NM_019923	inositol 1 4 5-triphosphate receptor 2	1424834_s_at	16439	0.0001	-3.05904	6958269	0.00728682	-1.61
Itpr3	NM_080553	inositol 1 4 5-triphosphate receptor 3	1417297_at	16440	0	2.2208	6849481	0.000180743	1.41
Jam2	NM_023844	junction adhesion molecule 2	1436568_at	67374	0.0001	-2.25175	6842800	9.37585e-05	-1.71
Jun	NM_010591	Jun oncogene	1417409_at	16476	0	-2.77316	6923411	0.000513668	-2.11
Kcnh1	NM_010600	potassium voltage-gated channel subfamily H (eag-related) member 1	1435994_at	16510	0.0032	-2.89436	6756419	0.00306638	-1.31
Kcnh2	NM_013569	potassium voltage-gated channel subfamily H (eag-related) member 2	1449544_a_at	16511	0.0001	-2.10926	6936719	0.00955614	-1.61
Kcnj15	NM_019664	potassium inwardly-rectifying channel subfamily J member 15	1435354_at	16516	0	2.1285	6843419	0.0178968	1.81
Kcnk1	NM_008430	potassium channel subfamily K member 1	1455896_a_at	16525	0	5.3353	6979914	0.00254113	2.41
Kcnk2	NM_010607	potassium channel subfamily K member 2	1449158_at	16526	0	5.5528	6765129	0.00102994	2.31
Kcns3	NM_173417	potassium voltage-gated channel delayed-rectifier subfamily S member 3	1445519_at	238076	0	-3.17058	6798933	0.00303581	-1.71
Kctd20	NM_025888	potassium channel tetramerisation domain containing 20	1416323_at	66989	0.0002	-2.0145	6849581	2.14008e-05	-1.31
Kdr	NM_010612	kinase insert domain protein receptor	1449379_at	16542	0.0032	-3.79219	6939241	0.00571205	-2.21
Kif11	NM_010615	kinesin family member 11	1435306_a_at	16551	0.0001	3.1935	6869503	1.84546e-05	1.81
Kif20a	NM_009004	kinesin family member 20A	1449207_a_at	19348	0.0001	4.7876	6859953	0.000244227	1.81
Kif23	NM_024245	kinesin family member 23	1455990_at	71819	0	4.1424	6996186	1.42131e-06	2.91
Kif2c	NM_134471	kinesin family member 2C	1437611_x_at	73804	0.0028	2.8868	6924834	1.64469e-05	1.91
Kit	NM_021099	kit oncogene	1452514_a_at	16590	0.0006	-2.68097	6931759	0.00630105	-1.71
Kitl	NM_013598	kit ligand	1448117_at	17311	0.0026	-3.68324	6770201	0.000204447	-2.11
Klc1	NM_001025360	kinesin light chain 1	1428881_at	16593	0	-2.12495	6798232	0.00155881	-1.31
Klf12	NM_010636	Kruppel-like factor 12	1455521_at	16597	0	-5.94177	6826975	0.00082612	-1.91
Klf4	NM_010637	Kruppel-like factor 4 (gut)	1417395_at	16600	0.0072	-4.56621	6921873	0.000442593	-2.51
Klf6	AY027436	Kruppel-like factor 6	1459718_x_at	23849	0.0289	-2.23464	6804582	0.0062234	-1.31
Klf7	NM_033563	Kruppel-like factor 7 (ubiquitous)	1449439_at	93691	0.0005	-3.05344	6759297	0.00159417	-2.11
Klhl5	NM_175174	kelch-like 5 (Drosophila)	1426530_a_at	71778	0	-2.53936	6931229	0.0044912	-2.21
Krt18	NM_010664	keratin 18	1448169_at	16668	0	6.5186	6833382	5.81835e-06	2.71
Krt19	NM_008471	keratin 19	1417156_at	16669	0	3.0293	6791406	0.0296447	1.61
Krt23	NM_033373	keratin 23	1418213_at	94179	0	4.1028	6791338	3.51455e-06	2.61
Krt8	NM_031170	keratin 8	1420647_a_at	16691	0	3.1085	6838693	0.000103749	3.21
Lad1	NM_133664	ladinin	1418449_at	16763	0	16.0494	6753400	1.79112e-05	2.51
Lama4	NM_010681	laminin alpha 4	1424807_at	16775	0.0003	-2.60146	6767231	0.000636359	-1.91
Lamb1-1	NM_008482	laminin B1 subunit 1	1424113_at	16777	0.0007	-3.03951	6794202	0.000735829	-1.51
Lap3	NM_024434	leucine aminopeptidase 3	1450860_at	66988	0	2.3388	6930484	0.00387633	1.61
Lass4	NM_026058	longevity assurance homolog 4 (S. cerevisiae)	1417780_at	67260	0	-2.47219	6973757	0.00314537	-1.91
Lats2	NM_015771	large tumor suppressor 2	1439441_x_at	50523	0.0002	-2.97974	6824967	0.00446563	-1.61
Lbh	NM_029999	limb-bud and heart	1429088_at	77889	0	-3.59842	6852144	0.00150045	-1.91
Lcn2	NM_008491	lipocalin 2	1427747_a_at	16819	0	3.2125	6885873	0.000203629	2.01
Ldb2	NM_001077398	LIM domain binding 2	1439557_s_at	16826	0	-2.99222	6937844	0.00932532	-1.61
Lef1	NM_010703	lymphoid enhancer binding factor 1	1454734_at	16842	0	-2.58598	6901380	0.00198416	-1.71
Lepr	NM_010704	leptin receptor	1425644_at	16847	0.0003	-3.64964	6915847	0.000358049	-2.11
Leprel2	NM_013534	leprecan-like 2	1449531_at	14789	0	-2.04834	6957138	0.00101176	-1.41
Lgi3	NM_145219	leucine-rich repeat LGI family member 3	1436238_at	213469	0.0001	2.2359	6820083	0.00336135	2.11
Lims2	NM_144862	LIM and senescent cell antigen like domains 2	1424408_at	225341	0.0021	-5.12295	6859790	9.96211e-05	-2.31
Lin52	NM_173756	lin-52 homolog (C. elegans)	1434161_at	217708	0.0007	-2.06271	6796606	0.00352016	-1.51
Lipg	NM_010720	lipase endothelial	1450188_s_at	16891	0	-7.25163	6866693	0.000405492	-2.21
Liph	NM_153404	lipase member H	1456619_at	239759	0	2.6927	6844544	1.77502e-06	2.41
Lmo2	NM_008505	LIM domain only 2	1454086_a_at	16909	0	-3.55114	6879637	0.00401679	-1.91
Lphn3	NM_198702	latrophilin 3	1447551_x_at	319387	0.0005	-4.68384	6931961	0.000829228	-2.51
Lrat	NM_023624	lecithin-retinol acyltransferase (phosphatidylcholine-retinol-O-acyltransferase)	1444487_at	79235	0.0009	-10.101	6906381	0.0191121	-1.61
Lrg1	NM_029796	leucine-rich alpha-2-glycoprotein 1	1417290_at	76905	0	3.696	6856203	9.75357e-07	2.81
Lrig3	NM_177152	leucine-rich repeats and immunoglobulin-like domains 3	1430554_at	320398	0.0013	-2.151	6771476	0.011252	-1.61
Lrp4	NM_172668	low density lipoprotein receptor-related protein 4	1426288_at	228357	0.0001	-2.13083	6879054	0.00757617	-1.41
Lrrc8c	NM_133897	leucine rich repeat containing 8 family member C	1455398_at	100604	0	2.5396	6933138	0.000540512	1.71
Lsr	NM_017405	lipolysis stimulated lipoprotein receptor	1451255_at	54135	0	2.7891	6966329	0.00560994	2.01
Ltb4dh	NM_025968	leukotriene B4 12-hydroxydehydrogenase	1417777_at	67103	0	10.4917	6922026	0.0010329	4.71
Ltbp1	NM_019919	latent transforming growth factor beta binding protein 1	1448870_at	268977	0	-4.22833	6852229	0.000324135	-1.71
Ltbp4	NM_175641	latent transforming growth factor beta binding protein 4	1436665_a_at	108075	0.0001	-2.85063	6966039	0.00313392	-1.71
Lyn	NM_010747	Yamaguchi sarcoma viral (v-yes-1) oncogene homolog	1451318_a_at	17096	0.0001	-2.06101	6911337	0.017563	-1.11
Lyz	NM_013590	lysozyme	1450822_at	17110	0.0047	-2.82566	6777310	0.00027158	-2.41
Lyzs	NM_017372	lysozyme	1450822_at	17110	0.0047	-2.82566	6777309	0.0209182	-1.21
Macf1	AK143540	microtubule-actin crosslinking factor 1	1439582_at	11426	0.0142	-3.46741	6925165	0.0222312	-1.51
Mad2l1	NM_019499	MAD2 (mitotic arrest deficient homolog)-like 1 (yeast)	1422460_at	56150	0	2.9986	6946778	7.49381e-05	1.71
Mal	NM_010762	myelin and lymphocyte protein T-cell differentiation protein	1432558_a_at	17153	0	6.7288	6890710	9.07527e-06	3.21
Mall	NM_145532	mal T-cell differentiation protein-like	1435693_at	228576	0.0002	2.8487	6890712	0.00240008	1.81
Malt1	NM_172833	mucosa associated lymphoid tissue lymphoma translocation gene 1	1445068_at	240354	0.0142	4.4113	6861627	6.34874e-06	3.41
Mamdc2	NM_174857	MAM domain containing 2	1453152_at	71738	0.0004	-4.662	6872204	0.00154914	-2.51
Map2k6	NM_011943	mitogen activated protein kinase kinase 6	1426850_a_at	26399	0.0003	-2.27015	6784829	0.0102538	-1.61
Mapk11	NM_011161	mitogen-activated protein kinase 11	1421926_at	19094	0	4.2752	6837785	0.00130514	2.31
Mapk13	NM_011950	mitogen activated protein kinase 13	1448871_at	26415	0	7.0891	6849571	1.29719e-05	2.81
Mapkapk3	NM_178907	mitogen-activated protein kinase-activated protein kinase 3	1437494_at	102626	0	2.4779	6998606	0.00102517	1.51
Mapt	NM_010838	microtubule-associated protein tau	1424719_a_at	17762	0.0014	-5.98444	6784498	0.00171687	-2.11
March2	BC002144	membrane-associated ring finger (C3HC4) 2	1459871_x_at	224703	0.0004	-3.07882	6854954	0.00826181	-1.31
Marco	NM_010766	macrophage receptor with collagenous structure	1449498_at	17167	0.0046	-3.45781	6761701	0.000187832	-1.51
Marveld3	NM_028584	MARVEL (membrane-associating) domain containing 3	1451764_at	73608	0.0003	2.7361	6985288	0.00627189	2.11
Mat1a	NM_133653	methionine adenosyltransferase I alpha	1423147_at	11720	0	5.4215	6818498	0.00225111	1.91
Mat2a	NM_145569	methionine adenosyltransferase II alpha	1456702_x_at	232087	0.0001	-2.13538	6954626	0.00416047	-1.51
Mbip	NM_145442	MAP3K12 binding inhibitory protein 1	1424405_at	217588	0.0002	2.2508	6800968	0.0124355	1.61
Mbnl3	NM_134163	muscleblind-like 3 (Drosophila)	1422836_at	171170	0	2.2761	7016804	0.000908976	1.61
Mboat1	NM_153546	membrane bound O-acyltransferase domain containing 1	1435323_a_at	218121	0	6.0052	6805794	0.000269791	2.41
Mboat5	NM_145130	membrane bound O-acyltransferase domain containing 5	1423960_at	14792	0.0001	2.1637	6949797	3.75712e-05	1.51
Mcam	NM_023061	melanoma cell adhesion molecule	1416357_a_at	84004	0	-2.2779	6988609	0.000388919	-1.61
Mcm5	NM_008566	minichromosome maintenance deficient 5 cell division cycle 46 (S. cerevisiae)	1415945_at	17218	0	2.5776	6977261	0.0060674	1.71
Meis1	NM_010789	myeloid ecotropic viral integration site 1	1443260_at	17268	0.0011	-3.49406	6786348	0.00408036	-1.91
Meox2	NM_008584	mesenchyme homeobox 2	1424234_s_at	17286	0.002	-3.01205	6794550	0.0221488	-1.31
Mertk	NM_008587	c-mer proto-oncogene tyrosine kinase	1422869_at	17289	0.0016	-2.41255	6881087	0.0169614	-1.41
Mesdc1	NM_030705	mesoderm development candidate 1	1416397_at	80889	0	-2.10837	6969014	0.000206789	-1.51
Metrnl	NM_144797	meteorin glial cell differentiation regulator-like	1424356_a_at	210029	0	3.1747	6785558	0.0105226	1.31
Mfap2	NM_008546	microfibrillar-associated protein 2	1417359_at	17150	0	-2.22717	6918131	0.000102516	-1.81
Mfap4	NM_029568	microfibrillar-associated protein 4	1424010_at	76293	0.0002	-4.15455	6781515	0.00301317	-1.91
Mfng	NM_008595	manic fringe homolog (Drosophila)	1416992_at	17305	0	-2.13356	6837045	0.000665975	-1.81
Mgat5	NM_145128	mannoside acetylglucosaminyltransferase 5	1428643_at	107895	0	2.2988	6752848	0.011668	1.31
Mgll	NM_011844	monoglyceride lipase	1453836_a_at	23945	0.008	-3.99042	6947814	0.0012359	-1.81
Mlph	NM_053015	melanophilin	1449896_at	171531	0	4.4862	6751520	0.000339685	2.21
Mmrn2	NM_153127	multimerin 2	1420276_x_at	105450	0	-4.73485	6818213	0.00117393	-2.21
Mobkl2b	NM_178061	MOB1 Mps One Binder kinase activator-like 2B (yeast)	1429284_at	214944	0.0009	2.5344	6920754	0.00375099	1.61
Mpdz	NM_010820	multiple PDZ domain protein	1418664_at	17475	0	-3.53482	6922808	4.00177e-05	-1.61
Mpp6	NM_019939	membrane protein palmitoylated 6 (MAGUK p55 subfamily member 6)	1449348_at	56524	0	3.1966	6946138	0.000219129	1.61
Mpzl1	NM_001001880	myelin protein zero-like 1	1428167_a_at	68481	0.0035	-2.75482	6763777	0.0115486	-1.41
Mrc2	NM_008626	mannose receptor C type 2	1421045_at	17534	0	-2.64201	6784564	0.00679154	-1.51
Ms4a1	NM_007641	membrane-spanning 4-domains subfamily A member 1	1450912_at	12482	0.0056	-3.65497	6871542	0.0176677	-1.61
Ms4a4b	NM_021718	membrane-spanning 4-domains subfamily A member 4B	1423467_at	60361	0.0002	-2.45278	6868096	0.00220887	-1.71
Ms4a4c	NM_029499	membrane-spanning 4-domains subfamily A member 4C	1450291_s_at	64380	0	-5.04541	6868091	5.67224e-06	-1.91
Ms4a4d	NM_025658	membrane-spanning 4-domains subfamily A member 4D	1418990_at	66607	0.0001	-4.80307	6868110	0.000245731	-2.01
Msln	NM_018857	mesothelin	1460238_at	56047	0.0006	-4.34972	6854431	0.0293939	-2.01
Mtap4	NM_008633	microtubule-associated protein 4	1416091_at	17758	0.0003	-2.18962	6992415	0.00035945	-1.51
Mtus1	NM_001005865	mitochondrial tumor suppressor 1	1436501_at	102103	0.0002	-2.61028	6981905	0.00359824	-1.51
Muc1	NM_013605	mucin 1 transmembrane	1449199_at	17829	0	2.8619	6899218	0.000135268	2.41
Muc4	NM_080457	mucin 4	1438555_x_at	140474	0	4.7625	6840589	3.45784e-05	2.71
Mustn1	AJ277212	musculoskeletal embryonic nuclear protein 1	1427201_at	66175	0.0004	-3.51741	6817954	0.000176951	-1.81
Mxra8	NM_024263	matrix-remodelling associated 8	1452330_a_at	74761	0	-2.52207	6919190	0.0172734	-1.71
Myc	NM_010849	myelocytomatosis oncogene	1424942_a_at	17869	0	3.02	6830927	0.0018115	2.01
Myh10	NM_175260	myosin heavy polypeptide 10 non-muscle	1452740_at	77579	0.0002	-3.38639	6781941	0.00687188	-2.11
Myh6	NM_010856	myosin heavy polypeptide 6 cardiac muscle alpha	1448554_s_at	140781	0	10.98	6824785	2.35341e-07	4.31
Myl4	NM_010858	myosin light polypeptide 4	1422580_at	17896	0.0018	-3.02572	6784526	0.000197702	-1.71
Myo10	NM_019472	myosin X	1454731_at	17909	0	-2.16403	6829277	0.0101842	-1.71
Myo1b	NM_010863	myosin IB	1447364_x_at	17912	0	-2.33318	6758595	0.00118115	-1.61
Myo5b	NM_201600	myosin Vb	1452298_a_at	17919	0	2.2035	6862094	4.79113e-05	1.71
Myo6	NM_001039546	myosin VI	1435559_at	17920	0.0006	-3.06185	6990774	0.021445	-1.61
Myrip	NM_144557	myosin VIIA and Rab interacting protein	1460601_at	245049	0.0001	-4.24809	6992942	0.00146461	-1.61
Naalad2	NM_028279	N-acetylated alpha-linked acidic dipeptidase 2	1422671_s_at	72560	0.0029	-2.01776	6993587	0.000405952	-1.31
Nab2	NM_008668	Ngfi-A binding protein 2	1417930_at	17937	0.0001	3.5236	6777960	0.000129567	2.01
Naprt1	NM_172607	nicotinate phosphoribosyltransferase domain containing 1	1454748_at	223646	0	2.3578	6836778	0.0195126	1.51
Nat6	NM_019750	N-acetyltransferase 6	1449954_at	15586	0.0077	-3.43643	6992225	0.0100023	-1.51
Ncald	NM_134094	neurocalcin delta	1417568_at	52589	0	-4.29553	6835045	0.0053052	-1.91
Ncoa3	NM_008679	nuclear receptor coactivator 3	1448027_at	17979	0.0006	-2.10704	6883210	0.00577095	-1.41
Ndrg2	NM_013864	N-myc downstream regulated gene 2	1448154_at	29811	0	-3.11721	6824610	0.000503111	-2.01
Nebl	NM_028757	nebulette	1438452_at	74103	0.0002	-2.46002	6884986	0.000317847	-1.51
Nek6	NM_021606	NIMA (never in mitosis gene a)-related expressed kinase 6	1425850_a_at	59126	0	4.0802	6876543	2.44461e-05	2.11
Neo1	NM_001042752	neogenin	1447693_s_at	18007	0.0002	-2.03252	6996018	0.00214945	-1.31
Nfatc4	NM_023699	nuclear factor of activated T-cells cytoplasmic calcineurin-dependent 4	1423380_s_at	73181	0	-2.29674	6819284	0.00680683	-1.41
Nfil3	NM_017373	nuclear factor interleukin 3 regulated	1418932_at	18030	0.0007	2.6833	6813246	0.000777396	2.21
Nhlrc2	NM_025811	NHL repeat containing 2	1453048_at	66866	0	-3.0012	6870617	0.00117988	-1.91
Nid1	NM_010917	nidogen 1	1416808_at	18073	0	-2.37135	6804893	0.00497717	-1.41
Nkg7	NM_024253	natural killer cell group 7 sequence	1450753_at	72310	0	-2.64271	6960144	0.000615583	-1.71
Nmnat2	NM_175460	nicotinamide nucleotide adenylyltransferase 2	1436155_at	226518	0	-2.33973	6754102	0.0205586	-1.21
Nostrin	NM_181547	nitric oxide synthase trafficker	1441075_at	329416	0	-4.24448	6877901	0.00575566	-2.11
Notch3	NM_008716	Notch gene homolog 3 (Drosophila)	1421964_at	18131	0.0003	-2.55493	6854864	0.0012716	-1.61
Notch4	NM_010929	Notch gene homolog 4 (Drosophila)	1449146_at	18132	0.0001	-3.63769	6850025	0.00143352	-1.91
Nox4	NM_015760	NADPH oxidase 4	1419161_a_at	50490	0.0001	-5.27426	6962343	0.000551651	-2.51
Npc2	NM_023409	Niemann Pick type C2	1455768_at	67963	0	2.925	6802349	0.000604382	1.81
Npnt	NM_001029836	nephronectin	1426561_a_at	114249	0.0025	-2.80348	6909509	0.00686622	-1.51
Npr2	NM_173788	natriuretic peptide receptor 2	1427191_at	230103	0.0001	-2.21926	6913020	0.00702645	-1.61
Npr3	NM_001039181	natriuretic peptide receptor 3	1435184_at	18162	0	-5.41419	6834025	0.000848378	-2.71
Nptx1	NM_008730	neuronal pentraxin 1	1434877_at	18164	0.0091	-2.35183	6792708	0.0110291	-1.51
Nr2f2	NM_009697	nuclear receptor subfamily 2 group F member 2	1416158_at	11819	0	-2.86779	6968200	0.00717534	-1.51
Nr3c1	NM_008173	nuclear receptor subfamily 3 group C member 1	1457635_s_at	14815	0.0023	-2.11372	6864895	0.0164113	-1.31
Nrn1	NM_153529	neuritin 1	1428393_at	68404	0.0002	-3.12598	6812375	0.0155564	-1.91
Nrp2	NM_010939	neuropilin 2	1426528_at	18187	0.0017	-2.36855	6749911	0.0423028	-1.31
Nsg1	NM_010942	neuron specific gene family member 1	1423055_at	18196	0	-4.20521	6937585	2.73289e-05	-2.21
Nt5dc2	NM_027289	5'-nucleotidase domain containing 2	1424882_a_at	70021	0.0003	-3.72856	6817970	0.000288259	-2.31
Ntn1	NM_008744	netrin 1	1454974_at	18208	0	-2.8169	6789197	0.031535	-1.61
Nuak1	NM_001004363	NUAK family SNF1-like kinase 1	1438684_at	77976	0.0002	-2.97796	6775625	0.0118987	-1.51
Nubp1	BC047926	nucleotide binding protein 1	1418905_at	26425	0	2.4085	6839334	0.00892821	1.41
Nudt4	NM_027722	nudix (nucleoside diphosphate linked moiety X)-type motif 4	1418505_at	71207	0	2.1561	6776198	0.0158406	1.71
Nup210	NM_018815	nucleoporin 210	1417585_at	54563	0	-2.04541	6955514	0.020079	-1.41
Nusap1	NM_001042652	nucleolar and spindle associated protein 1	1416309_at	108907	0	2.3835	6880529	0.00010238	1.41
Nxn	NM_008750	nucleoredoxin	1422465_a_at	18230	0	-2.82805	6789813	0.000105294	-1.41
Oas2	NM_145227	2'-5' oligoadenylate synthetase 2	1425065_at	246728	0.0022	-2.23714	6941647	0.000129877	-1.41
Oasl2	NM_011854	2'-5' oligoadenylate synthetase-like 2	1453196_a_at	23962	0.0012	-2.92997	6933625	0.000117657	-1.91
Ociad2	NM_026950	OCIA domain containing 2	1435917_at	433904	0	2.7262	6939130	0.000163839	2.01
Ogn	NM_008760	osteoglycin	1419662_at	18295	0.0017	-9.27644	6806960	0.00224993	-2.21
Olfml1	NM_172907	olfactomedin-like 1	1434632_at	244198	0	-3.29272	6963267	0.000810826	-2.11
Olfml2b	NM_177068	olfactomedin-like 2B	1423915_at	320078	0	4.161	6755125	0.00148515	1.81
Olfml3	NM_133859	olfactomedin-like 3	1448475_at	99543	0.0003	-2.50941	6907784	0.00171416	-1.61
Palmd	NM_023245	palmdelphin	1417251_at	114301	0	-4.22476	6908528	0.000791777	-2.01
Papss2	NM_011864	3'-phosphoadenosine 5'-phosphosulfate synthase 2	1434510_at	23972	0.001	-3.22373	6869216	9.16128e-05	-2.01
Paqr3	NM_198422	progestin and adipoQ receptor family member III	1429216_at	231474	0.0059	-2.5413	6940201	0.0133423	-1.21
Parvb	NM_133167	parvin beta	1438672_at	170736	0.0002	-4.23012	6832300	0.00585927	-1.61
Pcbd1	NM_025273	pterin 4 alpha carbinolamine dehydratase/dimerization cofactor of hepatocyte nuclear factor 1 alpha (TCF1) 1	1418713_at	13180	0	6.9326	6768198	0.000332782	2.91
Pcbp3	NM_021568	poly(rC) binding protein 3	1437722_x_at	59093	0.0028	-3.45304	6775192	0.0113215	-1.31
Pcdh1	NM_029357	protocadherin 1	1452294_at	75599	0	-3.00481	6864776	0.00514629	-1.91
Pcdh12	NM_017378	protocadherin 12	1437928_at	53601	0.0002	-2.94551	6864783	0.00651199	-1.41
Pcdh18	NM_130448	protocadherin 18	1422890_at	73173	0.0002	-4.44247	6904856	0.00287912	-1.91
Pcdhb16	NM_053141	protocadherin beta 16	1441994_at	93887	0.0017	-3.54108	6860198	3.61564e-05	-1.51
Pcdhb17	NM_053142	protocadherin beta 17	1448933_at	93888	0	-2.69034	6860199	0.000382916	-1.41
Pcdhb20	NM_053145	protocadherin beta 20	1449583_at	93891	0.0001	-2.09996	6860207	2.54772e-05	-1.31
Pcnx	NM_018814	pecanex homolog (Drosophila)	1419047_at	54604	0	-2.18436	6796485	0.00146615	-1.51
Pcolce2	NM_029620	procollagen C-endopeptidase enhancer 2	1451527_at	76477	0.0001	-5.12821	6991538	0.00070801	-2.61
Pcx	NM_008797	pyruvate carboxylase	AFFX-PyruCarbMur/L09192_3_at	18563	0.0001	3.0507	6867677	0.00135107	2.61
Pde4b	NM_019840	phosphodiesterase 4B cAMP specific	1422473_at	18578	0.0115	-2.83447	6915856	0.00240039	-1.81
Pde7b	NM_013875	phosphodiesterase 7B	1445539_at	29863	0	2.4502	6772550	0.000496697	1.51
Pde8a	NM_008803	phosphodiesterase 8A	1418406_at	18584	0	-2.12857	6962054	1.02166e-05	-1.61
Pde9a	NM_008804	phosphodiesterase 9A	1449403_at	18585	0.0002	-4.0833	6849779	6.5853e-05	-1.81
Pdgfa	AK017169	platelet derived growth factor alpha	1449187_at	18590	0.0018	-2.08551	6942654	4.86558e-05	-1.61
Pdgfb	NM_011057	platelet derived growth factor B polypeptide	1450413_at	18591	0.0019	-3.3557	6837144	0.0174641	-1.71
Pdgfra	NM_011058	platelet derived growth factor receptor alpha polypeptide	1438946_at	18595	0.0001	-5.16529	6931740	0.0021865	-1.51
Pdzk1ip1	NM_026018	PDZK1 interacting protein 1	1417689_a_at	67182	0.0003	2.6168	6916488	0.00974298	1.51
Pecam1	NM_001032378	platelet/endothelial cell adhesion molecule 1	1421287_a_at	18613	0.0002	-4.27899	6791960	0.000141122	-1.91
Pfkfb3	NM_133232	6-phosphofructo-2-kinase/fructose-2 6-biphosphatase 3	1416432_at	170768	0	-3.47705	6884709	4.9736e-05	-2.21
Pglyrp1	NM_009402	peptidoglycan recognition protein 1	1449184_at	21946	0	11.3059	6958974	0.00360369	2.51
Pgm2	NM_028132	phosphoglucomutase 2	1451149_at	72157	0	2.6425	6915791	0.000112174	1.81
Pgrmc1	NM_016783	progesterone receptor membrane component 1	1423451_at	53328	0.0001	-3.06937	7010657	0.00111354	-1.61
Pgs1	NM_133757	phosphatidylglycerophosphate synthase 1	1454046_x_at	74451	0	2.1426	6785321	0.00105496	1.61
Phactr1	NM_001005740	phosphatase and actin regulator 1	1439022_at	218194	0.0031	-3.20924	6806581	0.000332859	-1.91
Phlda1	NM_009344	pleckstrin homology-like domain family A member 1	1418835_at	21664	0	2.5089	6770722	0.0091104	2.21
Phldb1	NM_153537	pleckstrin homology-like domain family B member 1	1424467_at	102693	0.0014	-2.0829	6995120	0.000769496	-1.51
Phlpp	XM_984950	PH domain and leucine rich repeat protein phosphatase	1426994_at	98432	0.0003	-2.531	6752083	0.00234374	-1.71
Pi4k2b	NM_028744	phosphatidylinositol 4-kinase type 2 beta	1416489_at	67073	0	2.3668	6930838	4.65725e-06	1.91
Pik3ip1	NM_178149	phosphoinositide-3-kinase interacting protein 1	1439087_a_at	216505	0.008	-2.02634	6778284	0.0386651	-1.71
Pip5k1b	NM_008846	phosphatidylinositol-4-phosphate 5-kinase type 1 beta	1421833_at	18719	0.0004	2.8127	6872262	6.89384e-05	2.31
Pitpnc1	NM_145823	phosphatidylinositol transfer protein cytoplasmic 1	1452939_a_at	71795	0.0003	-5.45852	6791995	0.0262787	-1.91
Piwil4	NM_177905	piwi-like homolog 4 (Drosophila)	1447564_x_at	330890	0.0001	4.635	6993471	0.00104701	2.41
Pkhd1	NM_153179	polycystic kidney and hepatic disease 1	1419820_at	241035	0.0009	65.2977	6757270	2.21803e-05	1.91
Pkn3	NM_153805	protein kinase N3	1434525_at	263803	0.0017	-2.23015	6876037	0.000625041	-1.71
Pknox2	NM_001029838	Pbx/knotted 1 homeobox 2	1433907_at	208076	0	-3.35683	6994672	0.00446476	-1.71
Pla2g1b	NM_011107	phospholipase A2 group IB pancreas	1437015_x_at	18778	0.0001	3.188	6933672	0.00280294	2.21
Pla2g4b	NM_145378	phospholipase A2 group IVB (cytosolic)	1425045_at	211429	0	4.0135	6880556	0.000413435	1.51
Pla2g7	NM_013737	phospholipase A2 group VII (platelet-activating factor acetylhydrolase plasma)	1430700_a_at	27226	0	3.7633	6850534	0.0125678	1.51
Pla2r1	NM_008867	phospholipase A2 receptor 1	1450144_at	18779	0	-3.21234	6887082	0.0015024	-1.91
Plcb4	NM_013829	phospholipase C beta 4	1435771_at	18798	0.0002	-3.27976	6881455	0.000235171	-1.91
Plcd1	NM_019676	phospholipase C delta 1	1416675_s_at	18799	0.0001	-2.89436	6999404	0.000837117	-1.51
Plcd3	NM_152813	phospholipase C delta 3	1431892_a_at	72469	0	3.7325	6791666	0.00155467	1.71
Plce1	NM_019588	phospholipase C epsilon 1	1452398_at	74055	0.0005	-2.72183	6869570	0.0040913	-1.51
Plch1	NM_183191	phospholipase C eta 1	1457157_at	269437	0.0001	4.8181	6905570	0.00215203	2.21
Plch2	NM_175556	phospholipase C eta 2	1436335_at	269615	0.0021	2.7268	6927238	0.0256924	1.51
Pld1	NM_008875	phospholipase D1	1437113_s_at	18805	0.0001	2.1664	6896406	2.82962e-06	1.71
Plekha2	NM_031257	pleckstrin homology domain-containing family A (phosphoinositide binding specific) member 2	1417289_at	83436	0.0006	-2.43191	6981113	0.000765108	-1.51
Plekho1	NM_023320	pleckstrin homology domain containing family O member 1	1417128_at	67220	0	-2.23264	6907226	0.0442701	-1.31
Plod2	NM_011961	procollagen lysine 2-oxoglutarate 5-dioxygenase 2	1416687_at	26432	0.0231	-5.17331	6991383	0.000328735	-2.11
Plscr1	NM_011636	phospholipid scramblase 1	1429527_a_at	22038	0.0011	-2.03004	6991358	0.0177276	-1.61
Plscr2	NM_008880	phospholipid scramblase 2	1448961_at	18828	0.0001	-5.87199	6991362	0.00021923	-2.61
Plscr4	NM_178711	phospholipid scramblase 4	1443406_at	235527	0.0008	-5.66893	6991368	0.000220042	-2.01
Pltp	NM_011125	phospholipid transfer protein	1417963_at	18830	0	-4.06174	6892964	0.00123716	-1.91
Plvap	NM_032398	plasmalemma vesicle associated protein	1418090_at	84094	0	-3.25627	6983262	3.25606e-05	-3.11
Plxdc1	NM_028199	plexin domain containing 1	1424902_at	72324	0	-4.12712	6791229	0.00254997	-1.71
Plxdc2	NM_026162	plexin domain containing 2	1449270_at	67448	0.0113	-4.61042	6875214	0.00150919	-1.81
Plxnb1	NM_172775	plexin B1	1435255_at	235611	0.0003	2.2245	6992387	3.17244e-07	2.51
Pmp22	NM_008885	peripheral myelin protein	1417133_at	18858	0.0002	-2.56739	6781612	0.00263162	-1.71
Pnkd	NM_001039509	paroxysmal nonkinesiogenic dyskinesia	1418746_at	56695	0	-2.6738	6750532	0.00759444	-1.41
Podxl	NM_013723	podocalyxin-like	1417396_at	27205	0.0108	-3.00933	6952500	0.000370617	-2.01
Pon3	NM_173006	paraoxonase 3	1419298_at	269823	0	2.0561	6951401	0.011914	1.61
Popdc2	NM_001081984	popeye domain containing 2	1417806_at	64082	0	-2.89939	6840841	0.000509736	-1.91
Pp11r	NM_008902	placental protein 11 related	1449937_at	19011	0	-2.87439	6838331	4.83215e-05	-1.41
Ppa1	NM_026438	pyrophosphatase (inorganic) 1	1416939_at	67895	0	2.233	6768232	0.0119485	1.71
Ppa2	NM_146141	pyrophosphatase (inorganic) 2	1424488_a_at	74776	0	2.2219	6901498	0.00277481	1.31
Ppap2a	NM_008903	phosphatidic acid phosphatase 2a	1422619_at	19012	0.0001	-4.93583	6810299	0.00103499	-2.91
Ppap2b	NM_080555	phosphatidic acid phosphatase type 2B	1448908_at	67916	0.0044	-3.84911	6916023	0.00409738	-2.01
Ppap2c	NM_015817	phosphatidic acid phosphatase type 2c	1451210_at	50784	0	4.0484	6775298	0.000467959	3.01
Ppbp	NM_023785	pro-platelet basic protein	1418480_at	57349	0.0007	-5.60538	6932367	0.0102458	-1.81
Ppm1f	NM_176833	protein phosphatase 1F (PP2C domain containing)	1454934_at	68606	0	-2.40096	6839703	0.000149799	-1.81
Ppp1r16b	NM_153089	protein phosphatase 1 regulatory (inhibitor) subunit 16B	1455080_at	228852	0	-3.16957	6882768	0.000928157	-2.01
Ppp1r2	NM_025800	protein phosphatase 1 regulatory (inhibitor) subunit 2	1456830_at	66849	0	-2.18866	6845074	0.00101759	-1.41
Ppp1r9a	NM_181595	protein phosphatase 1 regulatory (inhibitor) subunit 9A	1432037_at	243725	0	4.3499	6943862	0.00320346	1.71
Ppp2r1b	NM_001034085	protein phosphatase 2 (formerly 2A) regulatory subunit A (PR 65) beta isoform	1428265_at	73699	0	-3.05157	6989045	0.00121162	-1.61
Pqlc1	NM_025861	PQ loop repeat containing 1	1426567_a_at	66943	0.0029	2.6969	6862462	0.0408134	1.51
Prc1	NM_145150	protein regulator of cytokinesis 1	1423775_s_at	233406	0.0001	3.102	6961987	3.20171e-05	2.21
Prdm1	NM_007548	PR domain containing 1 with ZNF domain	1420425_at	12142	0.0026	-2.39808	6773655	0.0247994	-1.41
Prdx3	NM_007452	peroxiredoxin 3	1416292_at	11757	0	2.2577	6874215	0.043371	1.61
Prkab2	NM_182997	protein kinase AMP-activated beta 2 non-catalytic subunit	1435875_at	108097	0	-2.70197	6899838	0.00504857	-1.41
Prkar1b	NM_008923	protein kinase cAMP dependent regulatory type I beta	1440132_s_at	19085	0.0037	-2.17202	6942655	0.000231941	-1.71
Prkce	NM_011104	protein kinase C epsilon	1452878_at	18754	0.0001	-3.003	6852820	0.00275552	-1.81
Prkcm	NM_008858	protein kinase C mu	1447623_s_at	18760	0.0003	-2.92398	6800675	0.000615566	-1.61
Prkcq	NM_008859	protein kinase C theta	1426044_a_at	18761	0.0007	-4.1632	6874979	0.00161994	-2.01
Prkg1	NM_011160	protein kinase cGMP-dependent type I	1449876_at	19091	0.0214	-5.29661	6872616	0.000552379	-1.91
Prkg2	NM_008926	protein kinase cGMP-dependent type II	1435162_at	19092	0	-6.96864	6940300	0.000762381	-2.21
Prrx1	NM_175686	paired related homeobox 1	1439774_at	18933	0.0016	-2.35294	6763646	0.0038953	-1.51
Prss23	NM_029614	protease serine 23	1431057_a_at	76453	0	-3.39559	6969207	7.44697e-06	-2.21
Prss8	NM_133351	protease serine 8 (prostasin)	1418320_at	76560	0.001	2.486	6971412	0.0474243	1.51
Prx	NM_019412	periaxin	1423292_a_at	19153	0.0007	-3.11236	6959306	0.024135	-1.61
Psat1	NM_177420	phosphoserine aminotransferase 1	1454607_s_at	107272	0.0002	5.1028	6871768	0.000155932	2.81
Pscd3	NM_011182	pleckstrin homology Sec7 and coiled-coil domains 3	1418758_a_at	19159	0	-3.15956	6935408	0.00034762	-2.01
Psrc1	NM_019976	proline/serine-rich coiled-coil 1	1425416_s_at	56742	0.0009	8.908	6900388	1.37607e-05	3.41
Ptges	NM_022415	prostaglandin E synthase	1449450_at	64292	0.0006	2.3258	6885796	0.00169275	1.41
Ptgis	NM_008968	prostaglandin I2 (prostacyclin) synthase	1448816_at	19223	0.0001	-3.33778	6893139	0.000725792	-1.81
Ptgs1	AK167357	prostaglandin-endoperoxide synthase 1	1436448_a_at	19224	0	2.4117	6876430	0.000544136	1.81
Ptplb	NM_023587	protein tyrosine phosphatase-like (proline instead of catalytic arginine) member b	1449342_at	70757	0	2.2083	6840699	0.00210569	1.41
Ptpn2	NM_008977	protein tyrosine phosphatase non-receptor type 2	1425197_at	19255	0	2.2427	6866307	0.0132184	1.41
Ptprb	NM_029928	protein tyrosine phosphatase receptor type B	1427486_at	19263	0.0067	-4.0016	6770908	0.0010843	-2.01
Ptprd	NM_011211	protein tyrosine phosphatase receptor type D	1435537_at	19266	0.0001	-3.90016	6922672	0.00202137	-2.01
Ptpre	NM_011212	protein tyrosine phosphatase receptor type E	1418540_a_at	19267	0.0001	-2.1631	6964798	0.0160656	-1.41
Ptprg	NM_008981	protein tyrosine phosphatase receptor type G	1456070_at	19270	0.0343	-2.52143	6816951	0.00189727	-1.31
Ptprn	NM_008985	protein tyrosine phosphatase receptor type N	1416588_at	19275	0	10.5853	6759789	1.01665e-06	9.31
Pvrl4	NM_027893	poliovirus receptor-related 4	1428701_at	71740	0.0001	3.0534	6755175	0.000845055	1.81
Pygm	NM_011224	muscle glycogen phosphorylase	1448602_at	19309	0.003	-3.22373	6867859	0.00156413	-1.91
Qk	NM_021881	quaking	1425597_a_at	19317	0.0175	-3.10366	6853661	0.00379677	-1.31
Rab15	NM_134050	RAB15 member RAS oncogene family	1417829_a_at	104886	0	4.1606	6801917	3.6203e-06	3.61
Rab25	NM_016899	RAB25 member RAS oncogene family	1417738_at	53868	0	4.5471	6906762	0.00830228	2.31
Rab2b	NM_172601	RAB2B member RAS oncogene family	1428115_a_at	76338	0.0005	-2.37699	6824662	0.00141797	-1.41
Rab6b	NM_173781	RAB6B member RAS oncogene family	1434914_at	270192	0.0003	-2.4432	6992012	0.00344914	-1.41
Racgap1	NM_012025	Rac GTPase-activating protein 1	1421546_a_at	26934	0.0001	2.6858	6838469	0.000240396	1.71
Rai14	NM_030690	retinoic acid induced 14	1417400_at	75646	0	2.4746	6833980	7.58826e-06	2.41
Ramp2	NM_019444	receptor (calcitonin) activity modifying protein 2	1418187_at	54409	0.0003	-3.06654	6784251	2.66574e-05	-2.41
Rap1gap	NM_001081155	Rap1 GTPase-activating protein	1428443_a_at	110351	0	7.7803	6917963	6.12421e-05	2.91
Rapgef3	NM_144850	Rap guanine nucleotide exchange factor (GEF) 3	1437012_x_at	223864	0	-3.35008	6838332	0.0045827	-1.61
Rapgef4	NM_019688	Rap guanine nucleotide exchange factor (GEF) 4	1425518_at	56508	0.0006	-3.41297	6878038	0.00102013	-2.11
Rarres2	NM_027852	retinoic acid receptor responder (tazarotene induced) 2	1428538_s_at	71660	0.0003	-3.01477	6953395	0.000485335	-1.71
Rasgrf1	NM_011245	RAS protein-specific guanine nucleotide-releasing factor 1	1424734_at	19417	0.002	4.337	6991261	1.36146e-06	2.51
Rasgrp2	NM_011242	RAS guanyl releasing protein 2	1417804_at	19395	0	-4.64037	6867860	0.00446541	-1.81
Rasgrp3	NM_207246	RAS guanyl releasing protein 3	1438031_at	240168	0.0362	-4.65549	6852235	0.00416748	-2.11
Rassf8	NM_027760	Ras association (RalGDS/AF-6) domain family 8	1452283_at	71323	0	-2.10172	6951042	0.00470578	-1.41
Rbm35a	NM_194055	RNA binding motif protein 35A	1454681_at	207920	0	3.8435	6919693	2.43598e-06	2.51
Rbm35b	NM_176838	RNA binding motif protein 35b	1433683_at	77411	0	3.6095	6985021	4.22195e-07	2.31
Rbms3	NM_178660	RNA binding motif single stranded interacting protein	1436937_at	207181	0.0089	-2.06016	6999278	0.00155373	-1.41
Rbp1	NM_011254	retinol binding protein 1 cellular	1448754_at	19659	0	-2.38607	6991714	0.000265118	-2.11
Rbp4	NM_011255	retinol binding protein 4 plasma	1426225_at	19662	0	4.4596	6872980	0.0457716	1.91
Rbpms2	NM_028030	RNA binding protein with multiple splicing 2	1424008_a_at	71973	0.0005	-2.16403	6989948	0.00112351	-1.61
Rcc2	NM_173867	regulator of chromosome condensation 2	1452226_at	108911	0	2.3081	6918098	0.00131558	1.41
Rcn1	NM_009037	reticulocalbin 1	1417090_at	19672	0	-3.08071	6889413	0.000100068	-1.91
Rcsd1	NM_178593	RCSD domain containing 1	1424194_at	226594	0	-2.94985	6763787	0.000277815	-2.11
Reck	NM_016678	reversion-inducing-cysteine-rich protein with kazal motifs	1450784_at	53614	0	-3.97298	6913039	0.000112528	-2.31
Reep1	NM_178608	receptor accessory protein 1	1433509_s_at	52250	0.0003	-2.79877	6946945	0.000430359	-1.61
Reep3	NM_178606	receptor accessory protein 3	1424779_at	28193	0	2.5771	6774659	0.0056391	1.21
Reep4	NM_180588	receptor accessory protein 4	1428478_at	72549	0.0001	2.3271	6820084	0.00207334	1.61
Reep6	NM_139292	receptor accessory protein 6	1430128_a_at	70335	0	4.2559	6769212	0.0201995	2.21
Reps2	NM_178256	RALBP1 associated Eps domain containing protein 2	1435389_at	194590	0.0002	-2.11775	7020626	0.0049421	-1.41
Retnla	NM_020509	resistin like alpha	1449015_at	57262	0.0093	4.5164	6841362	0.0277712	2.81
Rfc5	NM_028128	replication factor C (activator 1) 5	1452917_at	72151	0	2.1029	6941423	0.000887093	1.31
Rfk	NM_019437	riboflavin kinase	1415737_at	54391	0	2.183	6868404	0.0228861	1.61
Rftn2	NM_028713	raftlin family member 2	1428895_at	74013	0.0003	-3.37952	6758754	0.00019634	-1.61
Rgl1	NM_016846	ral guanine nucleotide dissociation stimulator -like 1	1418535_at	19731	0.0001	-3.13185	6763090	0.00318638	-1.81
Rgs10	NM_026418	regulator of G-protein signalling 10	1416882_at	67865	0	2.7285	6971437	0.00131294	1.61
Rgs12	AK053804	regulator of G-protein signaling 12	1453129_a_at	71729	0.0001	-3.74111	6929861	0.000721575	-2.11
Rgs16	NM_011267	regulator of G-protein signaling 16	1455265_a_at	19734	0.0009	15.7123	6754138	2.1641e-05	2.61
Rgs3	NM_134257	regulator of G-protein signaling 3	1449516_a_at	50780	0	-2.72257	6913985	0.0332738	-1.41
Rgs9	NM_011268	regulator of G-protein signaling 9	1418691_at	19739	0.0001	-2.87026	6792079	0.00501423	-1.91
Rhobtb3	NM_028493	Rho-related BTB domain containing 3	1433647_s_at	73296	0	-2.16123	6814441	0.00367324	-1.51
Rhod	NM_007485	ras homolog gene family member D	1419061_at	11854	0.0004	2.9765	6871002	0.0109416	1.41
Rhoj	NM_023275	ras homolog gene family member J	1418892_at	80837	0.0016	-3.39905	6796121	0.00327762	-1.91
Rhou	NM_133955	ras homolog gene family member U	1449027_at	69581	0	3.2833	6979721	0.00218323	2.01
Rin1	NM_145495	Ras and Rab interactor 1	1424507_at	225870	0.0001	3.1465	6867715	8.92136e-05	1.51
Ripk4	NM_023663	receptor-interacting serine-threonine kinase 4	1418488_s_at	72388	0	2.4069	6848209	0.00183421	1.61
Rnf128	NM_023270	ring finger protein 128	1418318_at	66889	0	11.6166	7014110	0.00479578	3.21
Rnf167	NM_027445	ring finger protein 167	1430527_a_at	70510	0.0015	-2.28571	6782139	0.00149295	-1.51
Rnf186	NM_025786	ring finger protein 186	1424794_at	66825	0	2.4511	6918028	0.0131577	1.81
Rnf5	NM_019403	ring finger protein 5	1422888_at	54197	0	2.4076	6855037	0.0029402	1.31
Robo1	NM_019413	roundabout homolog 1 (Drosophila)	1427231_at	19876	0.0001	-4.36681	6842326	0.000227889	-1.61
Robo4	NM_028783	roundabout homolog 4 (Drosophila)	1426206_at	74144	0.0006	-2.48756	6988213	0.000485797	-2.01
Ros1	NM_011282	Ros1 proto-oncogene	1425970_a_at	19886	0	7.9152	6773933	7.3335e-08	4.51
RP23-157O10.7	NM_018873	P140 gene	1436621_at	56013	0.0005	2.4391	6791204	8.75335e-06	1.71
Rpo1-1	NM_009085	RNA polymerase 1-1	1417041_at	20016	0	2.2672	6858422	0.0170656	1.61
Rras2	NM_025846	related RAS viral (r-ras) oncogene homolog 2	1448689_at	66922	0	-2.06356	6970635	0.00082042	-1.31
Rsad2	NM_021384	radical S-adenosyl methionine domain containing 2	1421009_at	58185	0.0004	-4.13052	6799525	0.00795802	-1.81
Rtkn	NM_133641	rhotekin	1425601_a_at	20166	0	2.8114	6947396	3.43108e-05	1.71
Rtn2	NM_013648	reticulon 2 (Z-band associated protein)	1419056_at	20167	0.0002	-3.33444	6959000	0.00186563	-1.51
Rtp3	NM_153100	receptor transporter protein 3	1452472_at	235636	0	-3.72301	6998907	0.00359208	-1.81
Rtp4	NM_023386	receptor transporter protein 4	1418580_at	67775	0.0003	-2.18627	6840129	3.25711e-05	-1.91
Runx1t1	NM_009822	runt-related transcription factor 1; translocated to 1 (cyclin D-related)	1448785_at	12395	0	-4.20698	6911833	0.0229735	-1.51
S100a1	NM_011309	S100 calcium binding protein A1	1417421_at	20193	0	2.2658	6906903	0.000919911	1.71
S100a14	NM_025393	S100 calcium binding protein A14	1449166_at	66166	0	13.4175	6899360	1.45125e-05	3.81
Sacs	AK173011	sacsin	1434958_at	50720	0	-2.48694	6819596	0.0194043	-1.31
Samd10	NM_172676	sterile alpha motif domain containing 10	1435756_at	229011	0.0001	2.9123	6894304	2.47086e-05	1.61
Samd4	NM_001037221	sterile alpha motif domain containing 4	1436356_at	74480	0.0046	-2.81136	6818667	0.00677007	-1.51
Satb1	NM_009122	special AT-rich sequence binding protein 1	1416007_at	20230	0.0054	-2.6462	6855981	0.00753371	-1.91
Sbf2	BC051221	SET binding factor 2	1443762_s_at	319934	0	-2.52717	6970420	0.00102182	-1.71
Scamp1	NM_029153	secretory carrier membrane protein 1	1453054_at	107767	0.0003	2.7106	6815188	1.01089e-05	1.71
Scarf1	NM_001004157	scavenger receptor class F member 1	1434490_at	380713	0	-2.35128	6782449	0.0149663	-1.61
Scd1	NM_009127	stearoyl-Coenzyme A desaturase 1	1415965_at	20249	0.0001	2.2968	6873271	1.36692e-06	1.41
Scel	NM_022886	sciellin	1422837_at	64929	0.0001	-2.18914	6821514	0.00226092	-1.51
Scn7a	NM_009135	sodium channel voltage-gated type VII alpha	1436043_at	20272	0.0019	-3.42818	6887380	0.0221114	-1.71
Scnn1g	NM_011326	sodium channel nonvoltage-gated 1 gamma	1419079_at	20278	0	-2.50125	6964011	0.000712944	-1.51
Scrn1	NM_027268	secernin 1	1439500_at	69938	0.0001	-3.46141	6953762	0.00148618	-2.01
Scube2	NM_020052	signal peptide CUB domain EGF-like 2	1453486_a_at	56788	0.0003	-9.35454	6970392	0.000164235	-2.81
Sdc1	NM_011519	syndecan 1	1437279_x_at	20969	0.0001	2.7408	6793226	3.91152e-05	2.61
Sdc2	NM_008304	syndecan 2	1448545_at	15529	0.0009	-2.50188	6829598	0.000295488	-1.71
Sdc3	NM_011520	syndecan 3	1450027_at	20970	0	-2.18723	6917389	0.0122452	-1.41
Sdf4	NM_011341	stromal cell derived factor 4	1448367_at	20318	0.0012	-2.41779	6919208	0.00700794	-1.11
Sdpr	NM_138741	serum deprivation response	1443832_s_at	20324	0.0198	-4.51264	6749352	0.00782621	-2.31
Sell	NM_011346	selectin lymphocyte	1419481_at	20343	0	-3.74813	6754681	0.0371604	-1.41
Selm	NM_053267	selenoprotein M	1424394_at	114679	0	-2.99222	6778298	0.00489812	-1.91
Sema3c	NM_013657	sema domain immunoglobulin domain (Ig) short basic domain secreted (semaphorin) 3C	1420696_at	20348	0.0002	-2.82087	6928965	0.00183374	-2.41
Sema3e	NM_011348	sema domain immunoglobulin domain (Ig) short basic domain secreted (semaphorin) 3E	1419717_at	20349	0.0003	-4.47227	6928880	0.0380021	-1.41
Sema3f	NM_011349	sema domain immunoglobulin domain (Ig) short basic domain secreted (semaphorin) 3 F	1420508_at	20350	0	-3.10655	6998646	0.00101597	-1.91
Sema4a	NM_013658	sema domain immunoglobulin domain (Ig) transmembrane domain (TM) and short cytoplasmic domain (semaphorin) 4A	1448110_at	20351	0.0002	2.2121	6906749	0.000731197	1.81
Sema4g	NM_011976	sema domain immunoglobulin domain (Ig) transmembrane domain (TM) and short cytoplasmic domain (semaphorin) 4G	1449202_at	26456	0	3.1522	6869974	0.00197182	1.31
Sema6a	NM_018744	sema domain transmembrane domain (TM) and cytoplasmic domain (semaphorin) 6A	1436458_at	20358	0	-5.05817	6865267	0.0028569	-2.31
Sema6d	NM_172537	sema domain transmembrane domain (TM) and cytoplasmic domain (semaphorin) 6D	1453055_at	214968	0.0001	-3.20307	6880776	0.0043127	-2.11
Sept4	NM_011129	septin 4	1455422_x_at	18952	0.0001	-3.95257	6783321	0.00331524	-2.21
Serinc2	NM_172702	serine incorporator 2	1434382_at	230779	0	4.1079	6925654	6.19534e-05	2.41
Serpina3c	NM_008458	serine (or cysteine) peptidase inhibitor clade A member 3C	1421564_at	16625	0.0001	-10.2987	6803284	0.00316974	-1.71
Serping1	NM_009776	serine (or cysteine) peptidase inhibitor clade G member 1	1416625_at	12258	0	-2.27739	6888324	0.000128411	-1.81
Sesn1	NM_001013370	sestrin 1	1438931_s_at	140742	0.0097	-2.59673	6767402	0.0159424	-1.51
Sesn3	NM_030261	sestrin 3	1449303_at	75747	0	2.5335	6987065	6.08883e-05	1.71
Sfxn1	NM_027324	sideroflexin 1	1417560_at	14057	0	3.2155	6807154	0.001656	1.91
Sfxn4	NM_053198	sideroflexin 4	1418873_at	94281	0.0097	-2.05804	6874214	0.000631212	-1.41
Sgce	NM_011360	sarcoglycan epsilon	1420688_a_at	20392	0.0002	-2.01045	6951352	0.000135395	-1.51
Sgip1	NM_144906	SH3-domain GRB2-like (endophilin) interacting protein 1	1425180_at	73094	0.0003	-5.97372	6915871	0.00472098	-2.11
Sgms1	NM_144792	sphingomyelin synthase 1	1436499_at	208449	0	2.2601	6872651	0.0424058	1.31
Sgpp2	NM_001004173	sphingosine-1-phosphate phosphotase 2	1457867_at	433323	0.0001	3.076	6750848	0.000326937	2.81
Sgtb	NM_144838	small glutamine-rich tetratricopeptide repeat (TPR)-containing beta	1437977_at	218544	0	-2.90782	6809806	0.000828002	-1.81
Sh2d3c	NM_013781	SH2 domain containing 3C	1415886_at	27387	0.0001	-2.47097	6876217	0.000220841	-2.21
Sh3bp5	NM_011894	SH3-domain binding protein 5 (BTK-associated)	1421922_at	24056	0.0025	-3.97772	6823721	0.0493379	-1.51
Sh3d19	D89677	SH3 domain protein D19	1418461_at	27059	0	2.1104	6898940	0.0210507	1.31
Sh3gl2	NM_019535	SH3-domain GRB2-like 2	1418791_at	20404	0.0183	-4.84027	6915070	0.000294807	-1.51
Sh3glb1	NM_019464	SH3-domain GRB2-like B1 (endophilin)	1418011_a_at	54673	0.0021	-2.22222	6910122	0.000737253	-1.41
Sh3pxd2b	NM_177364	SH3 and PX domains 2B	1435644_at	268396	0	2.7383	6779843	2.73406e-05	1.81
Sh3tc2	NM_172628	SH3 domain and tetratricopeptide repeats 2	1456020_at	225608	0.0044	-4.50248	6861408	0.000841827	-1.71
Shank3	NM_021423	SH3/ankyrin domain gene 3	1419137_at	58234	0	-3.06748	6832587	0.00309901	-1.71
She	NM_172530	src homology 2 domain-containing transforming protein E	1438227_at	214547	0	-4.35161	6899277	0.0104918	-1.61
Shmt1	NM_009171	serine hydroxymethyltransferase 1 (soluble)	1425177_at	20425	0	4.821	6788791	6.67313e-05	2.51
Sipa1	NM_011379	signal-induced proliferation associated gene 1	1416206_at	20469	0	-3.48068	6871134	0.000693827	-1.81
Sipa1l1	NM_172579	signal-induced proliferation-associated 1 like 1	1434222_at	217692	0.0006	-2.04499	6796492	0.00266225	-1.71
Slc12a2	NM_009194	solute carrier family 12 member 2	1417622_at	20496	0	3.3623	6861200	2.45145e-08	2.81
Slc12a6	NM_133649	solute carrier family 12 member 6	1436989_s_at	107723	0.0001	-3.05437	6880035	0.00217225	-1.51
Slc13a3	NM_054055	solute carrier family 13 (sodium-dependent dicarboxylate transporter) member 3	1438377_x_at	114644	0.0015	-2.09952	6893002	7.95163e-05	-1.51
Slc13a4	NM_172892	solute carrier family 13 (sodium/sulfate symporters) member 4	1433734_at	243755	0.0085	-9.61538	6952679	3.88245e-05	-1.61
Slc15a1	NM_053079	solute carrier family 15 (oligopeptide transporter) member 1	1419343_at	56643	0.0007	2.6676	6827924	0.0227472	1.81
Slc15a2	NM_021301	solute carrier family 15 (H+/peptide transporter) member 2	1417600_at	57738	0.0009	3.533	6845444	2.2537e-05	3.01
Slc16a6	NM_134038	solute carrier family 16 (monocarboxylic acid transporters) member 6	1417884_at	104681	0	4.1262	6792097	1.4047e-05	2.41
Slc16a9	NM_025807	solute carrier family 16 (monocarboxylic acid transporters) member 9	1429727_at	66859	0.0001	-3.83142	6768618	0.00106845	-2.41
Slc22a3	NM_011395	solute carrier family 22 (organic cation transporter) member 3	1420444_at	20519	0.0006	-5.13084	6853766	0.00270922	-1.61
Slc23a1	NM_011397	solute carrier family 23 (nucleobase transporters) member 1	1421912_at	20522	0	3.0508	6864593	0.0214863	1.51
Slc23a3	NM_194333	solute carrier family 23 (nucleobase transporters) member 3	1460042_at	22626	0	15.8451	6759773	3.30507e-07	2.81
Slc24a3	NM_053195	solute carrier family 24 (sodium/potassium/calcium exchanger) member 3	1424308_at	94249	0	-3.69822	6881870	0.036755	-1.41
Slc25a10	NM_013770	solute carrier family 25 (mitochondrial carrier dicarboxylate transporter) member 10	1416955_at	27376	0.0032	2.9555	6785446	0.00277948	2.31
Slc25a13	NM_015829	solute carrier family 25 (mitochondrial carrier adenine nucleotide translocator) member 13	1449481_at	50799	0.0029	2.8354	6951440	0.000594133	1.61
Slc25a32	NM_172402	solute carrier family 25 member 32	1435483_x_at	69906	0.003	-2.08638	6835149	0.00525575	-1.31
Slc25a37	NM_026331	solute carrier family 25 member 37	1417750_a_at	67712	0	2.293	6825638	0.0194621	1.61
Slc26a4	NM_011867	solute carrier family 26 member 4	1419725_at	23985	0.0001	10.7974	6799842	1.17903e-06	5.81
Slc29a1	NM_022880	solute carrier family 29 (nucleoside transporters) member 1	1451782_a_at	63959	0.011	-3.1348	6855615	7.03794e-06	-1.91
Slc2a12	NM_178934	solute carrier family 2 (facilitated glucose transporter) member 12	1435911_s_at	353169	0	-2.61849	6766491	0.0185176	-1.51
Slc2a3	NM_011401	solute carrier family 2 (facilitated glucose transporter) member 3	1437052_s_at	20527	0.0002	-3.64697	6957051	0.0127152	-1.51
Slc36a2	NM_153170	solute carrier family 36 (proton/amino acid symporter) member 2	1436521_at	246049	0.0003	-3.90778	6788401	0.000328569	-2.11
Slc38a5	NM_172479	solute carrier family 38 member 5	1454622_at	209837	0.0001	-6.30517	7009834	0.000523212	-2.41
Slc39a11	NM_027216	solute carrier family 39 (metal ion transporter) member 11	1424905_a_at	69806	0	2.2754	6792296	0.0166118	1.31
Slc39a4	NM_028064	solute carrier family 39 (zinc transporter) member 4	1451139_at	72027	0.0001	2.2007	6836839	7.03659e-05	1.51
Slc39a6	NM_139143	solute carrier family 39 (metal ion transporter) member 6	1424674_at	106957	0	-2.04332	6863973	0.000364431	-1.61
Slc43a3	NM_021398	solute carrier family 43 member 3	1422788_at	58207	0.0007	-4.28816	6878713	0.000129024	-2.11
Slc44a3	NM_145394	solute carrier family 44 member 3	1425109_at	213603	0	2.4215	6908775	0.00731763	1.41
Slc44a4	NM_023557	solute carrier family 44 member 4	1416596_at	70129	0	3.0351	6850077	0.0265377	2.21
Slc4a1	NM_011403	solute carrier family 4 (anion exchanger) member 1	1434502_x_at	20533	0.0005	-4.07664	6791561	0.00106535	-1.61
Slc4a4	NM_018760	solute carrier family 4 (anion exchanger) member 4	1434096_at	54403	0	2.5101	6932240	0.00562884	1.61
Slc6a2	NM_009209	solute carrier family 6 (neurotransmitter transporter noradrenalin) member 2	1460129_at	20538	0.0013	-3.79075	6978233	0.00109389	-1.91
Slc7a10	NM_017394	solute carrier family 7 (cationic amino acid transporter y+ system) member 10	1421093_at	53896	0.0001	-7.66871	6959800	0.000784754	-2.21
Slc7a5	NM_011404	solute carrier family 7 (cationic amino acid transporter y+ system) member 5	1418326_at	20539	0	2.516	6985900	0.00298108	1.51
Slfn1	NM_011407	schlafen 1	1418612_at	20555	0.0124	-2.63158	6782989	0.00428359	-1.31
Slfn5	NM_183201	schlafen 5	1456288_at	327978	0.0173	-3.61141	6782979	4.27371e-05	-1.91
Smad6	NM_008542	MAD homolog 6 (Drosophila)	1422771_at	17130	0.0013	-4.22119	6996263	0.000664911	-2.91
Smad7	NM_001042660	MAD homolog 7 (Drosophila)	1443771_x_at	17131	0.0005	-3.53607	6862133	0.000374144	-1.91
Smpdl3b	NM_133888	sphingomyelin phosphodiesterase acid-like 3B	1417300_at	100340	0.0001	-2.49377	6925829	0.00039869	-1.51
Smtn	NM_013870	smoothelin	1452469_a_at	29856	0.0013	-2.16544	6785609	0.0307192	-1.41
Smurf1	NM_029438	SMAD specific E3 ubiquitin protein ligase 1	1428396_at	75788	0.0002	14.1641	6942977	0.000706302	1.31
Snai2	NM_011415	snail homolog 2 (Drosophila)	1418673_at	20583	0.0051	-3.88954	6839624	0.000205373	-1.71
Sned1	NM_172463	sushi nidogen and EGF-like domains 1	1435603_at	208777	0.0002	-2.97708	6751684	0.00737234	-1.41
Snx7	NM_029655	sorting nexin 7	1428527_at	76561	0	3.4856	6908569	6.74462e-05	2.51
Sod3	NM_011435	superoxide dismutase 3 extracellular	1417633_at	20657	0	-3.23206	6930799	0.00506888	-2.41
Sorbs1	NM_178362	sorbin and SH3 domain containing 1	1436737_a_at	20411	0.0001	-4.33839	6873068	0.00115192	-2.01
Sorbs2	NM_172752	sorbin and SH3 domain containing 2	1437197_at	234214	0.0004	3.4418	6975861	6.52576e-05	1.81
Sorcs2	NM_030889	sortilin-related VPS10 domain containing receptor 2	1419358_at	81840	0	3.3377	6937466	0.000158759	1.91
Sox13	NM_011439	SRY-box containing gene 13	1450191_a_at	20668	0.0001	-3.07598	6762304	0.00294075	-1.71
Sox17	NM_011441	SRY-box containing gene 17	1429177_x_at	20671	0.0001	-3.62976	6756599	0.00667491	-2.41
Sox18	NM_009236	SRY-box containing gene 18	1449135_at	20672	0	-3.4459	6894310	2.64124e-05	-2.41
Sox7	NM_011446	SRY-box containing gene 7	1416564_at	20680	0	-3.97931	6819744	0.000477865	-2.41
Spc25	AK011893	SPC25 NDC80 kinetochore complex component homolog (S. cerevisiae)	1424118_a_at	66442	0	3.5804	6887520	0.000161567	1.61
Specc1l	NM_153406	SPECC1-like	1428300_at	74392	0	-2.44559	6768851	0.00155393	-1.91
Spg21	NM_138584	spastic paraplegia 21 homolog (human)	1451036_at	27965	0	3.0416	6989933	0.000484074	1.71
Spint1	AF099018	serine protease inhibitor Kunitz type 1	1416627_at	20732	0	5.3987	6880508	0.000108008	2.51
Spint2	NM_011464	serine protease inhibitor Kunitz type 2	1451935_a_at	20733	0	2.3606	6966198	0.00235317	1.71
Spock2	NM_052994	sparc/osteonectin cwcv and kazal-like domains proteoglycan 2	1435026_at	94214	0	-5.35332	6768151	0.000592043	-2.11
Spon1	NM_145584	spondin 1 (f-spondin) extracellular matrix protein	1424415_s_at	233744	0.001	-4.78927	6963590	0.00303414	-1.81
Spred1	NM_033524	sprouty protein with EVH-1 domain 1 related sequence	1423161_s_at	114715	0.0002	2.2615	6880322	0.000325803	1.61
Srpx2	NM_026838	sushi-repeat-containing protein X-linked 2	1427919_at	68792	0.0001	-2.44499	7013837	0.00966574	-1.41
Sspn	NM_010656	sarcospan	1417644_at	16651	0.0018	-2.57136	6951054	0.00493043	-1.41
Ssx2ip	NM_138744	synovial sarcoma X breakpoint 2 interacting protein	1448743_at	99167	0.0001	2.4129	6902192	0.000717613	1.51
St14	NM_011176	suppression of tumorigenicity 14 (colon carcinoma)	1418076_at	19143	0	4.2805	6994353	6.78933e-05	2.51
St3gal2	NM_178048	ST3 beta-galactoside alpha-2 3-sialyltransferase 2	1421892_at	20444	0.0059	-3.35796	6979111	0.000123106	-1.41
St8sia4	AK003690	ST8 alpha-N-acetyl-neuraminide alpha-2 8-sialyltransferase 4	1419186_a_at	20452	0.0005	-2.82087	6760847	0.00910945	-2.01
St8sia6	NM_145838	ST8 alpha-N-acetyl-neuraminide alpha-2 8-sialyltransferase 6	1456147_at	241230	0	41.7137	6884820	8.83386e-07	12.31
Stab1	NM_138672	stabilin 1	1450199_a_at	192187	0	-3.20821	6823709	0.00329071	-1.81
Stard10	NM_019990	START domain containing 10	1448956_at	56018	0	3.4455	6963003	0.000773181	2.41
Stard13	NM_146258	serologically defined colon cancer antigen 13	1452604_at	243362	0.0001	-3.43053	6943404	0.000960195	-1.71
Stat4	NM_011487	signal transducer and activator of transcription 4	1448713_at	20849	0.0016	-2.11416	6749392	0.00602994	-1.31
Stk39	NM_016866	serine/threonine kinase 39 STE20/SPS1 homolog (yeast)	1419550_a_at	53416	0.0001	12.7726	6887450	2.66894e-06	4.71
Stmn2	NM_025285	stathmin-like 2	1423281_at	20257	0	-5.50055	6895589	1.35037e-05	-2.81
Strbp	NM_009261	spermatid perinuclear RNA binding protein	1452061_s_at	20744	0.0004	3.1112	6886117	0.000940798	1.31
Stxbp1	NM_009295	syntaxin binding protein 1	1420505_a_at	20910	0	-2.68097	6885912	0.00157084	-1.71
Stxbp2	NM_011503	syntaxin binding protein 2	1437048_x_at	20911	0	2.3348	6973689	0.000150822	1.81
Stxbp6	NM_144552	syntaxin binding protein 6 (amisyn)	1435396_at	217517	0	-3.93236	6800468	0.000805358	-1.71
Sult2b1	NM_017465	sulfotransferase family cytosolic 2B member 1	1417335_at	54200	0.0002	13.577	6967006	0.000518127	2.11
Svep1	NM_022814	sushi von Willebrand factor type A EGF and pentraxin domain containing 1	1419182_at	64817	0.0001	-3.77216	6921994	0.000831219	-2.01
Syn2	NM_013681	synapsin II	1428460_at	20965	0.0001	-2.35294	6949191	0.0127394	-1.21
Syne1	NM_001079686	synaptic nuclear envelope 1	1455493_at	64009	0.0001	-3.42936	6765551	0.014899	-1.61
Sytl1	NM_031393	synaptotagmin-like 1	1450240_a_at	269589	0.007	2.8958	6925878	0.048541	1.41
Tacstd1	NM_008532	tumor-associated calcium signal transducer 1	1416579_a_at	17075	0	4.8069	6852882	0.000171542	2.61
Tacstd2	NM_020047	tumor-associated calcium signal transducer 2	1423323_at	56753	0	3.0979	6954425	0.00243017	2.21
Tal1	NM_011527	T-cell acute lymphocytic leukemia 1	1449389_at	21349	0	-3.28299	6916487	0.000304032	-1.21
Tanc2	NM_181071	tetratricopeptide repeat ankyrin repeat and coiled-coil containing 2	1435078_at	77097	0.0001	2.9323	6784578	1.19089e-05	2.61
Tbkbp1	NM_198100	TBK1 binding protein 1	1435183_at	73174	0.0001	-2.09468	6791174	0.0486357	-1.41
Tbx2	NM_009324	T-box 2	1422545_at	21385	0.0001	-3.22685	6783204	0.00203294	-1.91
Tbx3	NM_011535	T-box 3	1445757_at	21386	0.0244	-6.11621	6933913	0.000651201	-1.91
Tbx4	NM_011536	T-box 4	1456033_at	21387	0	-2.76014	6783225	0.0037364	-1.61
Tcf4	NM_013685	transcription factor 4	1434148_at	21413	0.0004	-2.52717	6861850	0.00930734	-1.41
Tcf7	X61385	transcription factor 7 T-cell specific	1433471_at	21414	0.0005	-2.01167	6788172	0.0177531	-1.71
Tcfcp2l1	AK143960	transcription factor CP2-like 1	1418091_at	81879	0.0002	3.1389	6752425	1.04251e-05	2.01
Tek	NM_013690	endothelial-specific receptor tyrosine kinase	1418788_at	21687	0.0001	-5.10204	6915506	0.00278278	-2.21
Tes	NM_207176	testis derived transcript	1460378_a_at	21753	0.0006	2.5219	6944351	0.0406199	1.41
Tex11	NM_031384	testis expressed gene 11	1419729_at	83558	0.0005	-3.4626	7018522	0.00658626	-2.01
Tfpi	NM_011576	tissue factor pathway inhibitor	1438530_at	21788	0.0003	-3.0931	6888299	0.00230246	-1.71
Tgfa	NM_031199	transforming growth factor alpha	1421943_at	21802	0	2.1638	6947596	0.0211946	1.71
Tgfb1i1	NM_009365	transforming growth factor beta 1 induced transcript 1	1418136_at	21804	0.0001	-2.12404	6964394	0.00250489	-1.51
Tgfb2	NM_009367	transforming growth factor beta 2	1438303_at	21808	0.0123	-2.21043	6764953	0.000999858	-1.41
Tgfbr3	NM_011578	transforming growth factor beta receptor III	1433795_at	21814	0.0001	-2.145	6940841	0.00087725	-1.91
Tgm1	NM_019984	transglutaminase 1 K polypeptide	1451416_a_at	21816	0	4.3704	6824838	0.000160054	2.21
Tgoln1	NM_009443	trans-golgi network protein	1423307_s_at	22134	0	2.8499	6954638	6.49283e-05	1.91
Tgtp	NM_011579	T-cell specific GTPase	1449009_at	21822	0.0039	-2.13858	6787909	0.0021928	-1.41
Thbd	NM_009378	thrombomodulin	1448529_at	21824	0.0001	-3.54359	6891879	0.000418883	-2.11
Thsd1	NM_019576	thrombospondin type I domain 1	1418205_at	56229	0	-3.0175	6974611	0.00799076	-1.61
Thsd4	NM_001040426	thrombospondin type I domain containing 4	1455262_at	207596	0	3.0426	6996124	2.45742e-05	2.11
Tie1	NM_011587	tyrosine kinase receptor 1	1416238_at	21846	0	-4.21053	6924894	0.000394147	-2.31
Tjp3	NM_013769	tight junction protein 3	1417896_at	27375	0	2.6898	6775451	0.00139641	1.51
Tle4	NM_011600	transducin-like enhancer of split 4 homolog of Drosophila E(spl)	1450853_at	21888	0	-2.5974	6871700	0.00150087	-1.51
Tlr4	NM_021297	toll-like receptor 4	1418162_at	21898	0	2.2844	6914190	0.000139727	1.51
Tm4sf1	NM_008536	transmembrane 4 superfamily member 1	1439925_at	17112	0.0004	-4.81696	6905289	0.03325	-2.21
Tmcc2	NM_178874	transmembrane and coiled-coil domains 2	1452666_a_at	68875	0.0005	-5.29661	6762217	0.000506406	-2.61
Tmcc3	NM_172051	transmembrane and coiled coil domains 3	1451794_at	319880	0.0065	-4.5977	6769928	0.00285439	-1.51
Tmeff1	NM_021436	transmembrane protein with EGF-like and two follistatin-like domains 1	1426649_at	230157	0	-4.1511	6913348	0.0245129	-1.41
Tmeff2	NM_019790	transmembrane protein with EGF-like and two follistatin-like domains 2	1419073_at	56363	0.0005	-4.90918	6749346	5.30531e-05	-2.51
Tmem100	NM_026433	transmembrane protein 100	1449533_at	67888	0.0001	-6.37349	6783484	8.05114e-05	-2.11
Tmem116	NM_029912	transmembrane protein 116	1425318_a_at	77462	0	2.359	6934061	0.00011003	1.61
Tmem135	NM_028343	transmembrane protein 135	1426435_at	72759	0	2.206	6969196	0.000656238	1.41
Tmem139	BC096053	transmembrane protein 139	1436556_at	109218	0	4.1756	6945776	7.37475e-05	2.11
Tmem140	BC020080	transmembrane protein 140	1424354_at	68487	0	-2.77162	6945339	1.83562e-05	-1.81
Tmem163	NM_028135	transmembrane protein 163	1428077_at	72160	0	2.7088	6761964	0.0104471	1.61
Tmem16a	NM_178642	transmembrane protein 16A	1459713_s_at	101772	0	2.4285	6972473	0.000364376	1.71
Tmem178	NM_026516	transmembrane protein 178	1429175_at	68027	0.0001	-2.72777	6852542	0.00236451	-1.61
Tmem180	NM_029186	transmembrane protein 180	1438561_x_at	75146	0.0004	2.6484	6870068	5.20495e-05	1.81
Tmem2	NM_031997	transmembrane protein 2	1445918_at	83921	0.0121	-3.08071	6868650	0.00199831	-1.61
Tmem44	NM_172614	transmembrane protein 44	1455044_at	224090	0	-4.23012	6845042	0.000724236	-1.91
Tmem45a	NM_019631	transmembrane protein 45a	1422587_at	56277	0	-2.73523	6846440	0.000590034	-1.71
Tmem46	NM_145463	transmembrane protein 46	1423852_at	219134	0.0013	-4.19815	6819511	0.0179735	-1.61
Tmem49	NM_029478	transmembrane protein 49	1423722_at	75909	0	2.678	6790508	0.000894049	1.41
Tmem62	NM_175285	transmembrane protein 62	1455350_at	96957	0	2.4803	6880623	0.000727278	1.81
Tmem71	NM_172514	transmembrane protein 71	1436212_at	213068	0	-3.65497	6836325	0.00156835	-2.21
Tmem79	BC003309	transmembrane protein 79	1430483_a_at	71913	0	3.8494	6906738	0.000966483	1.41
Tmod2	NM_001038710	tropomodulin 2	1435060_at	50876	0	-5.46448	6996952	0.00105336	-2.21
Tmprss4	NM_145403	transmembrane protease serine 4	1426302_at	214523	0	2.2026	6995177	0.000309388	1.31
Tmtc1	NM_198967	transmembrane and tetratricopeptide repeat containing 1	1439855_at	387314	0.0017	-2.44021	6958407	0.00162163	-1.81
Tmtc2	NM_177368	transmembrane and tetratricopeptide repeat containing 2	1429809_at	278279	0	-3.96825	6776667	0.00401893	-1.91
Tnfrsf12a	NM_013749	tumor necrosis factor receptor superfamily member 12a	1418572_x_at	27279	0.0001	3.8459	6854260	0.0156338	1.51
Tnfrsf19	NM_013869	tumor necrosis factor receptor superfamily member 19	1448147_at	29820	0	-5.12033	6825192	0.00445355	-1.81
Tnfrsf21	NM_178589	tumor necrosis factor receptor superfamily member 21	1422740_at	94185	0.0001	4.1754	6850502	0.000327917	3.31
Tnfsf10	NM_009425	tumor necrosis factor (ligand) superfamily member 10	1439680_at	22035	0	-4.58295	6896353	0.00126984	-2.51
Tnfsf13b	NM_033622	tumor necrosis factor (ligand) superfamily member 13b	1460255_at	24099	0	-2.19491	6973937	0.000306748	-1.71
Tnfsf9	NM_009404	tumor necrosis factor (ligand) superfamily member 9	1422924_at	21950	0	15.6783	6851309	0.00135993	2.91
Tnk1	NM_031880	tyrosine kinase non-receptor 1	1422721_at	83813	0	2.3204	6789355	0.00311427	1.31
Tnxb	NM_031176	tenascin XB	1450798_at	81877	0.0002	-3.2352	6850066	0.00116898	-1.91
Tom1l1	NM_028011	target of myb1-like 1 (chicken)	1451117_a_at	71943	0	4.02	6790774	5.5429e-06	2.01
Top2a	NM_011623	topoisomerase (DNA) II alpha	1454694_a_at	21973	0	2.6485	6791298	4.86577e-05	2.01
Tox	NM_145711	thymocyte selection-associated HMG box gene	1442039_at	252838	0.0001	3.0678	6919417	2.15171e-05	1.41
Tox3	NM_172913	TOX high mobility group box family member 3	1436600_at	244579	0.0007	-3.23102	6984156	0.00585842	-1.51
Tpcn1	NM_145853	two pore channel 1	1434930_at	252972	0	-2.24115	6941637	5.88428e-05	-1.81
Tpcn2	NM_146206	two pore segment channel 2	1424304_at	233979	0.0004	2.4416	6972501	0.000101207	1.41
Tpd52	NM_001025262	tumor protein D52	1419493_a_at	21985	0	2.2556	6903099	8.47939e-05	1.81
Tpst1	NM_013837	protein-tyrosine sulfotransferase 1	1421733_a_at	22021	0	-3.64697	6934652	6.63633e-05	-1.81
Tpx2	NM_028109	TPX2 microtubule-associated protein homolog (Xenopus laevis)	1428104_at	72119	0.0008	2.5003	6882333	3.57221e-05	1.61
Traf4	NM_009423	Tnf receptor associated factor 4	1460642_at	22032	0.0001	3.2042	6789939	0.000387017	1.71
Traf5	NM_011633	Tnf receptor-associated factor 5	1448861_at	22033	0	-2.07039	6765275	0.00169156	-1.41
Treml4	NM_001033922	triggering receptor expressed on myeloid cells-like 4	1460014_at	224840	0.0005	-7.1582	6850821	5.51637e-06	-2.01
Trib2	NM_144551	tribbles homolog 2 (Drosophila)	1426640_s_at	217410	0	-3.03674	6799173	2.1355e-05	-1.71
Trim16	NM_053169	tripartite motif protein 16	1460629_at	94092	0.0001	-2.0842	6781605	0.013207	-1.41
Trim37	NM_197987	tripartite motif protein 37	1436394_at	68729	0	-2.49626	6783297	0.0298036	1.21
Trpc1	NM_011643	transient receptor potential cation channel subfamily C member 1	1421096_at	22063	0.0001	-4.54545	6998020	0.00205986	-1.71
Trpc3	NM_019510	transient receptor potential cation channel subfamily C member 3	1417577_at	22065	0.0001	-3.10559	6904303	0.00202415	-1.71
Trpc6	NM_013838	transient receptor potential cation channel subfamily C member 6	1449431_at	22068	0.0002	-2.3359	6986775	0.000412409	-1.61
Tspan1	NM_133681	tetraspanin 1	1417958_at	66805	0	5.6755	6924770	0.0092272	3.31
Tspan11	NM_026743	tetraspanin 11	1436626_at	68498	0	3.8428	6950030	0.000127271	2.91
Tspan12	NM_173007	tetraspanin 12	1454604_s_at	269831	0.0007	-3.67647	6952070	0.000329358	-1.51
Tspan13	NM_025359	tetraspanin 13	1460239_at	66109	0.0001	-3.47222	6800079	0.00170128	-2.01
Tspan18	NM_183180	tetraspanin 18	1442174_at	241556	0	-4.52489	6888891	0.00112364	-2.51
Tspan3	NM_019793	tetraspanin 3	1416009_at	56434	0.0002	-2.12089	6995825	0.0481739	-1.81
Tspan32	NM_020286	tetraspanin 32	1418398_a_at	27027	0.0069	-2.51826	6965314	0.00140701	-1.11
Tspan6	NM_019656	tetraspanin 6	1448501_at	56496	0	-2.81136	7021014	8.84895e-05	-1.81
Tspan7	NM_019634	tetraspanin 7	1417502_at	21912	0.0001	-5.79039	7021194	7.36265e-05	-2.31
Tspan8	NM_146010	tetraspanin 8	1424649_a_at	216350	0	2.1274	6770901	0.00108339	1.31
Tsr1	NM_177325	TSR1 20S rRNA accumulation homolog (yeast)	1433502_s_at	104662	0	2.0752	6782411	0.00271876	1.31
Ttc28	AK122427	tetratricopeptide repeat domain 28	1449520_at	209683	0.0001	-3.12695	6933474	0.00974686	-1.61
Ttc7	NM_028639	tetratricopeptide repeat domain 7	1435334_at	225049	0	2.646	6852874	0.000288754	1.71
Ttyh3	NM_175274	tweety homolog 3 (Drosophila)	1454978_at	78339	0.0047	-2.16029	6942737	0.00391659	-1.51
Tubb4	NM_009451	tubulin beta 4	1423221_at	22153	0	-5.18403	6856279	0.00252876	-2.21
Tusc5	NM_177709	tumor suppressor candidate 5	1441096_at	237858	0.0019	-3.70096	6782533	0.000198229	-2.51
Tyki	L32973	thymidylate kinase family LPS-inducible member	1450484_a_at	22169	0.0001	-3.4904	6793961	0.00956716	-1.51
Tyms	BC020139	thymidylate synthase	1424991_s_at	22171	0	2.7581	6936981	0.00033828	1.21
Ube2c	NM_026785	ubiquitin-conjugating enzyme E2C	1452954_at	68612	0	4.7786	6883114	0.00257311	2.41
Ube2l6	NM_019949	ubiquitin-conjugating enzyme E2L 6	1417172_at	56791	0.0002	-2.55232	6878709	0.00211397	-1.81
Uhrf1	NM_010931	ubiquitin-like containing PHD and RING finger domains 1	1415810_at	18140	0.0001	3.1652	6851232	0.000131089	1.71
Unc45b	NM_178680	unc-45 homolog B (C. elegans)	1436939_at	217012	0.0001	-3.94477	6782977	0.00206713	-1.41
Unc5c	NM_009472	unc-5 homolog C (C. elegans)	1449522_at	22253	0.0002	-4.1684	6901898	0.00069658	-1.71
Upk1b	NM_178924	uroplakin 1B	1435831_at	22268	0	-6.69344	6845587	0.00153347	-2.61
Upk3b	NM_175309	uroplakin 3B	1454881_s_at	100647	0.0007	-7.02247	6934969	0.0110081	-1.81
Ushbp1	NM_181418	Usher syndrome 1C binding protein 1	1451500_at	234395	0	-3.4626	6983250	0.0101301	-1.61
Vamp2	NM_009497	vesicle-associated membrane protein 2	1420834_at	22318	0.0001	-2.01126	6781982	0.0207061	-1.31
Vars2	NM_175137	valyl-tRNA synthetase 2 mitochondrial (putative)	1434349_at	68915	0.0002	2.2085	6855121	9.99454e-06	1.61
Vav3	NM_146139	vav 3 oncogene	1417122_at	57257	0.0004	-3.61011	6900456	0.0140053	-1.61
Vcan	AK032794	versican	1427256_at	13003	0.0001	2.2637	6814956	0.00377762	1.21
Vcl	NM_009502	vinculin	1416156_at	22330	0	-2.20653	6817393	0.0012898	-1.51
Vegfa	NM_001025257	vascular endothelial growth factor A	1420909_at	22339	0.0001	-2.30468	6855659	0.00671349	-1.51
Vegfc	NM_009506	vascular endothelial growth factor C	1439766_x_at	22341	0.0003	-4.02739	6976200	0.000254542	-1.31
Vezf1	NM_016686	vascular endothelial zinc finger 1	1429084_at	22344	0.001	-2.06954	6783360	2.39316e-05	-1.71
Vill	NM_011700	villin-like	1426022_a_at	22351	0	4.9317	6992866	0.000214427	2.61
Vrk3	NM_133945	vaccinia related kinase 3	1418121_at	101568	0.0002	2.3193	6960295	0.0097366	1.21
Vsnl1	NM_012038	visinin-like 1	1420955_at	26950	0.0001	-6.37349	6798951	0.00229195	-1.81
Vtn	NM_011707	vitronectin	1455098_a_at	22370	0	-6.72043	6782702	6.92941e-05	-2.01
Vwf	NM_011708	Von Willebrand factor homolog	1435386_at	22371	0.0001	-3.50877	6949884	0.00128248	-2.11
Wasf3	NM_145155	WAS protein family member 3	1455722_at	245880	0	-4.29185	6935534	0.0053813	-1.31
Wdfy1	NM_027057	WD repeat and FYVE domain containing 1	1437358_at	69368	0	2.0913	6760006	7.91638e-05	1.61
Wdr16	NM_027963	WD repeat domain 16	1429552_at	71860	0.0002	6.7498	6789167	0.0479413	1.91
Wdr6	NM_031392	WD repeat domain 6	1415770_at	83669	0	2.6808	6998706	0.00229414	1.51
Wdr77	NM_027432	WD repeat domain 77	1422844_a_at	70465	0	2.4431	6900236	1.68659e-05	1.81
Wisp2	NM_016873	WNT1 inducible signaling pathway protein 2	1419015_at	22403	0	-3.16256	6883055	0.000486859	-1.61
Wnk4	NM_175638	WNK lysine deficient protein kinase 4	1427196_at	69847	0	6.6404	6784254	9.62052e-06	1.91
Wnt2	NM_023653	wingless-related MMTV integration site 2	1449425_at	22413	0.0001	-7.59878	6951974	0.00365564	-2.41
Wscd1	NM_177618	WSC domain containing 1	1455845_at	216881	0	-5.19211	6782201	0.000971077	-1.71
X99384	NM_013753	cDNA sequence X99384	1448134_at	27355	0	-2.11954	6774343	0.0202842	-1.41
Xpnpep2	NM_178074	X-prolyl aminopeptidase (aminopeptidase P) 2 membrane-bound	1417805_at	170745	0	-3.36361	7011033	0.00032234	-2.71
Xrcc5	NM_009533	X-ray repair complementing defective repair in Chinese hamster cells 5	1451968_at	22596	0	2.0811	6750413	0.00137408	1.41
Zbtb20	NM_019778	zinc finger and BTB domain containing 20	1437598_at	56490	0.0017	-2.03832	6841019	0.0252713	-1.41
Zdhhc14	NM_146073	zinc finger DHHC domain containing 14	1438975_x_at	224454	0.001	-3.20513	6848479	0.00167786	-1.61
Zdhhc3	NM_026917	zinc finger DHHC domain containing 3	1423646_at	69035	0	2.275	6999642	1.82373e-05	1.91
Zeb1	NM_011546	zinc finger E-box binding homeobox 1	1418926_at	21417	0	-3.64431	6858575	0.00211765	-2.21
Zeb2	NM_015753	zinc finger E-box binding homeobox 2	1434298_at	24136	0.0007	-3.51	6886356	0.00426563	-1.61
Zfp287	AK133603	zinc finger protein 287	1436220_at	170740	0.0004	-2.75103	6788928	0.0162669	-1.41
Zfp346	NM_012017	zinc finger protein 346	1417088_at	26919	0.0001	-2.01248	6807209	0.000555563	-1.61
Zfp354c	NM_013922	zinc finger protein 354C	1439044_at	30944	0.0128	-2.06016	6788054	6.57511e-05	-1.41
Zyx	NM_011777	zyxin	1417240_at	22793	0	-2.37023	6945786	0.00402579	-1.21
