# Supplementary material for: A Cross-Platform Comparison of Genome-Wide Expression Changes of Laser Microdissected Lung Tissue of C-Raf Transgenic Mice Using 3′IVT and Exon Array
Source: PLoS One. 2012 Jul 16;7(7):e40778. doi: 10.1371/journal.pone.0040778 (PMC3397940; doi:10.1371/journal.pone.0040778)
Supplement: File S7 — List of genes found common in 3′IVT and exon array while comparing tumor vs transgenic groups. 3′IVT array analyzed with ArrayTrack software with parameters as false detection rate (FDR) <0.001, fold change of ≥2, mean channel intensity (MCI) of 100, bad flag of 5. For exon array differential gene expression fold change obtained using Biotique XRAY software at core probeset level with p<0.05 using a minimum probeset per gene of 2 and a minimum of 2 probes per probeset. (XLS) [file pone.0040778.s012.xls]

## Sheet: Sheet1
Gene symbol	NCBI annotation	gene discription	GEN_ID_MFR 3'IVT	LOCUSID 3'IVT	p value 3'IVT	fold change 3'IVT array	probe id exon array	p value exon array for gene expression	fold change exon array_core probeset level
0610040J01Rik	NM_029554	RIKEN cDNA 0610040J01 gene	1424404_at	76261	0.0007	2.5814	6931168	0.000115827	2.01
1110032E23Rik	NM_133187	RIKEN cDNA 1110032E23 gene	1416805_at	68659	0.0003	-5.58036	6898630	2.58501e-05	-2.81
1190002H23Rik	NM_025427	RIKEN cDNA 1190002H23 gene	1418003_at	66214	0.0051	2.8242	6826265	0.0050098	2.11
1200015N20Rik	NM_024244	RIKEN cDNA 1200015N20 gene	1448557_at	71721	0.007	-2.64831	6768621	3.00496e-06	-2.01
1300014I06Rik	NM_025831	RIKEN cDNA 1300014I06 gene	1428851_at	66895	0.0003	-3.58938	6812250	7.58049e-06	-3.31
2210023G05Rik	NM_197999	RIKEN cDNA 2210023G05 gene	1424968_at	72361	0.0003	-6.94444	6978794	4.83428e-06	-2.51
2310016C08Rik	NM_023516	RIKEN cDNA 2310016C08 gene	1421031_a_at	69573	0	-7.96178	6944982	1.77342e-05	-3.01
2310045A20Rik	NM_172710	RIKEN cDNA 2310045A20 gene	1452227_at	231238	0	3.6204	6938217	3.30353e-05	2.21
2310057J16Rik	BC048787	RIKEN cDNA 2310057J16 gene	1432464_a_at	69697	0.0006	2.7653	6973688	1.27381e-05	2.31
2310066E14Rik	NM_001081241	RIKEN cDNA 2310066E14 gene	1424239_at	75687	0.0001	-2.24467	6978843	6.86803e-05	-1.51
2600010E01Rik	NM_175181	RIKEN cDNA 2600010E01 gene	1452834_at	72446	0	-2.49439	6889197	0.0417883	-1.41
2610204M08Rik	NM_198411	RIKEN cDNA 2610204M08 gene	1436216_s_at	70435	0	2.0927	6798269	5.15001e-06	1.81
2810022L02Rik	BC014764	RIKEN cDNA 2810022L02 gene	1455566_s_at	67198	0.0001	-3.69549	6749691	1.92311e-05	-1.81
2810453I06Rik	BC012231	RIKEN cDNA 2810453I06 gene	1418389_at	67238	0.001	-2.10837	6935406	0.000894446	-1.41
3110049J23Rik	NM_026085	RIKEN cDNA 3110049J23 gene	1449462_at	67307	0.0016	3.558	6768332	2.53826e-06	2.31
4632428N05Rik	NM_028732	RIKEN cDNA 4632428N05 gene	1416619_at	74048	0.0004	-2.49314	6768157	2.72882e-06	-2.01
4732435N03Rik	NM_172753	RIKEN cDNA 4732435N03 gene	1452366_at	234356	0	-5.98086	6983073	8.95415e-08	-2.91
4921505C17Rik	NM_030168	RIKEN cDNA 4921505C17 gene	1453775_at	78757	0.0001	2.2967	6828492	0.000132292	1.61
4930402H24Rik	NM_029432	RIKEN cDNA 4930402H24 gene	1438038_at	228602	0.0007	-2.25683	6890935	9.76768e-05	-1.41
5033414K04Rik	NM_001003948	RIKEN cDNA 5033414K04 gene	1436999_at	98496	0.0002	-5.43183	6760289	3.58049e-08	-3.61
5730469M10Rik	NM_027464	RIKEN cDNA 5730469M10 gene	1452716_at	70564	0.0004	2.4318	6824146	5.26749e-06	1.81
5730557B15Rik	NM_027496	RIKEN cDNA 5730557B15 gene	1453287_at	67434	0	-10.5263	6834728	5.06744e-07	-3.21
5730559C18Rik	NM_028872	RIKEN cDNA 5730559C18 gene	1436345_at	67313	0.0001	3.963	6762471	1.9184e-05	2.91
6330416G13Rik	BC023748	RIKEN cDNA 6330416G13 gene	1426315_a_at	230279	0	2.1732	6914029	2.97882e-05	1.71
6430548M08Rik	BC027126	RIKEN cDNA 6430548M08 gene	1435928_at	234797	0.0011	-2.5208	6979527	0.000435288	-1.81
9130213B05Rik	NM_145562	RIKEN cDNA 9130213B05 gene	1428891_at	231440	0	11.0108	6932409	3.75869e-06	6.01
9230104L09Rik	NM_029960	RIKEN cDNA 9230104L09 gene	1432531_at	77705	0.0087	-6.48088	6891903	4.56092e-07	-3.81
9430028L06Rik	NM_001039485	RIKEN cDNA 9430028L06 gene	1442115_at	225617	0.0011	-2.57136	6866054	0.00399654	-1.61
A130022J15Rik	BC048939	RIKEN cDNA A130022J15 gene	1433671_at	101351	0.0047	-2.07426	6955766	0.00075709	-1.51
A4galt	NM_001004150	alpha 1 4-galactosyltransferase	1455338_at	239559	0.0151	-2.73973	6837435	9.47218e-05	-1.41
AA409316	NM_134087	expressed sequence AA409316	1452273_at	105732	0.0003	2.1103	6836792	1.59976e-05	1.91
AA536749	NM_201245	expressed sequence AA536749	1456763_at	26936	0	-2.27324	6781372	3.81873e-05	-1.51
Aatk	NM_007377	apoptosis-associated tyrosine kinase	1416936_at	11302	0.0007	-2.82008	6792733	0.00261932	-1.11
Abca5	NM_147219	ATP-binding cassette sub-family A (ABC1) member 5	1434474_at	217265	0.0023	-3.465	6792129	4.00083e-05	-2.21
Abca8a	NM_153145	ATP-binding cassette sub-family A (ABC1) member 8a	1427371_at	217258	0.0039	-5.56483	6792114	4.71345e-06	-3.61
Abcb1a	NM_011076	ATP-binding cassette sub-family B (MDR/TAP) member 1A	1419759_at	18671	0.0026	-3.49895	6928740	9.52211e-05	-2.51
Abi3	NM_025659	ABI gene family member 3	1452928_at	66610	0.0001	-4.10004	6791063	0.000358073	-2.81
Abi3bp	NM_178790	ABI gene family member 3 (NESH) binding protein	1427053_at	320712	0.001	-8.23723	6841712	7.35951e-08	-5.11
Ablim1	NM_178688	actin-binding LIM protein 1	1454708_at	226251	0.0029	-2.52398	6874001	9.44435e-06	-1.91
Ablim3	NM_198649	actin binding LIM protein family member 3	1434013_at	319713	0.0004	-4.92126	6866006	5.37056e-07	-3.81
Acaa1b	NM_146230	acetyl-Coenzyme A acyltransferase 1B	1424451_at	235674	0.0064	-2.67094	6999405	0.000438032	1.31
Ace	NM_207624	angiotensin I converting enzyme (peptidyl-dipeptidase A) 1	1427034_at	11421	0.0005	-4.1841	6784587	7.43781e-06	-2.71
Ace2	NM_027286	angiotensin I converting enzyme (peptidyl-dipeptidase A) 2	1452138_a_at	70008	0.0044	2.9953	7015002	4.77558e-05	3.61
Acoxl	NM_028765	acyl-Coenzyme A oxidase-like	1460470_at	74121	0.0012	-10.3306	6881028	1.36149e-05	-3.31
Acsl3	NM_001033606	acyl-CoA synthetase long-chain family member 3	1452771_s_at	74205	0	2.5847	6750868	0.00184766	1.81
Acsl4	NM_001033600	acyl-CoA synthetase long-chain family member 4	1451828_a_at	50790	0.0004	3.1256	7019867	7.46171e-07	2.11
Actc1	NM_009608	actin alpha cardiac	1415927_at	11464	0	-17.0068	6889902	0.0219205	-4.51
Acvrl1	NM_009612	activin A receptor type II-like 1	1451604_a_at	11482	0	-12.3001	6833305	3.19168e-06	-4.61
Adamts12	NM_175501	a disintegrin-like and metallopeptidase (reprolysin type) with thrombospondin type 1 motif 12	1439827_at	239337	0.0009	3.3018	6828747	0.018468	1.41
Adamts8	NM_013906	a disintegrin-like and metallopeptidase (reprolysin type) with thrombospondin type 1 motif 8	1418270_at	30806	0.0123	-4.49035	6987862	9.54387e-08	-2.31
Adcy2	NM_153534	adenylate cyclase 2	1455462_at	210044	0	-2.57599	6814128	6.16109e-05	-1.71
Adcy4	NM_080435	adenylate cyclase 4	1418098_at	104110	0	-4.22297	6824844	1.84786e-06	-3.61
Adcy5	NM_001012765	adenylate cyclase 5	1455296_at	224129	0.0001	-2.85144	6840705	3.73085e-07	-1.91
Adcy8	NM_009623	adenylate cyclase 8	1418754_at	11514	0.0001	-21.1416	6836260	1.55983e-05	-3.61
Add3	NM_013758	adducin 3 (gamma)	1423298_at	27360	0.0003	-3.28084	6870424	1.90268e-06	-3.01
Adh1	NM_007409	alcohol dehydrogenase 1 (class I)	1416225_at	11522	0.0034	-3.30142	6901737	8.73451e-05	-2.41
Adora1	NM_001039510	adenosine A1 receptor	1435495_at	11539	0	5.9932	6762353	1.45591e-06	2.71
Adrb2	NM_007420	adrenergic receptor beta 2	1437302_at	11555	0.0007	-2.3872	6866021	0.00023697	-1.91
Adssl1	NM_007421	adenylosuccinate synthetase like 1	1449383_at	11565	0	6.3558	6798271	8.10259e-07	4.21
Aff2	NM_008032	AF4/FMR2 family member 2	1443847_x_at	14266	0.0003	-5.91366	7011776	1.12071e-06	-2.01
Aff3	NM_010678	AF4/FMR2 family member 3	1433939_at	16764	0.0002	-16.6667	6758001	1.5083e-07	-3.41
Agpat4	NM_026644	1-acylglycerol-3-phosphate O-acyltransferase 4 (lysophosphatidic acid acyltransferase delta)	1436640_x_at	68262	0	-5.09944	6848688	3.34582e-06	-2.11
Ahnak	NM_001039959	AHNAK nucleoprotein (desmoyokin)	1428058_at	66395	0.0055	-2.24014	6867987	6.18612e-07	-2.61
Akap12	NM_031185	A kinase (PRKA) anchor protein (gravin) 12	1419706_a_at	83397	0.0004	-12.7551	6771912	5.03314e-07	-3.91
Akap2	NM_001035532	A kinase (PRKA) anchor protein 2	1449168_a_at	11641	0.0049	-8.19001	6913777	7.07383e-08	-6.81
Akr1b8	NM_008012	aldo-keto reductase family 1 member B8	1448894_at	14187	0.0001	4.1358	6945308	1.35114e-06	3.91
Akr1c14	NM_134072	aldo-keto reductase family 1 member C14	1418979_at	105387	0.004	-3.34336	6804523	1.77443e-05	-2.41
Akr1c19	NM_001013785	aldo-keto reductase family 1 member C19	1455454_at	432720	0	6.0287	6804526	4.14148e-06	3.81
Akt3	NM_011785	thymoma viral proto-oncogene 3	1435879_at	23797	0.0001	-3.31016	6764435	1.31435e-06	-2.81
Alas2	NM_009653	aminolevulinic acid synthase 2 erythroid	1451675_a_at	11656	0.0011	-13.8313	7014503	1.35876e-07	-4.81
Aldh1a1	NM_013467	aldehyde dehydrogenase family 1 subfamily A1	1416468_at	11668	0	-4.42282	6868582	4.36859e-06	-5.21
Aldh2	NM_009656	aldehyde dehydrogenase 2 mitochondrial	1437410_at	11669	0.0059	-2.44379	6941685	0.00108709	-1.21
Alox12	NM_007440	arachidonate 12-lipoxygenase	1422699_at	11684	0	-3.74251	6789407	7.78086e-05	-2.51
Amph	NM_175007	amphiphysin	1427044_a_at	218038	0.0001	-39.3701	6805103	1.47375e-06	-2.81
Angpt1	NM_009640	angiopoietin 1	1439066_at	11600	0.0001	-8.19672	6835353	5.07376e-07	-3.81
Angpt2	NM_007426	angiopoietin 2	1448831_at	11601	0.0103	-2.57268	6980871	5.23457e-06	-2.01
Angptl2	NM_011923	angiopoietin-like 2	1455090_at	26360	0	-4.34783	6876238	0.00162231	-1.51
Ankrd1	NM_013468	ankyrin repeat domain 1 (cardiac muscle)	1420992_at	107765	0.0001	-9.19963	6872834	6.36206e-06	-3.91
Ankrd22	NM_024204	ankyrin repeat domain 22	1453239_a_at	52024	0.0002	12.123	6872761	5.45408e-08	6.41
Ankrd37	NM_001039562	ankyrin repeat domain 37	1436538_at	654824	0.0001	9.9786	6982153	1.68317e-05	2.61
Ankrd38	NM_172872	ankyrin repeat domain 38	1436425_at	242553	0	-9.31099	6923676	5.72357e-06	-2.51
Ankrd47	NM_030697	ankyrin repeat domain 47	1456629_at	80880	0	-4.71921	6849970	9.69117e-05	-2.31
Ankrd56	NM_175270	ankyrin repeat domain 56	1438408_at	78088	0.0001	3.2099	6940039	1.66446e-05	1.71
Anpep	NM_008486	alanyl (membrane) aminopeptidase	1421424_a_at	16790	0.0025	-2.03542	6968735	1.90531e-05	-2.11
Antxr2	NM_133738	anthrax toxin receptor 2	1426708_at	71914	0	-2.56542	6940236	4.13017e-06	-1.81
Aox1	NM_009676	aldehyde oxidase 1	1419435_at	11761	0.0018	2.4277	6749702	3.67592e-05	2.21
Aox3	NM_023617	aldehyde oxidase 3	1418858_at	71724	0.0001	5.2581	6749704	2.90288e-05	3.01
Ap1s2	NM_026887	adaptor-related protein complex 1 sigma 2 subunit	1447903_x_at	108012	0.013	-2.67809	7014982	0.000705829	-1.71
Apbb2	NM_009686	amyloid beta (A4) precursor protein-binding family B member 2	1452342_at	11787	0.0001	-2.00844	6938797	2.73968e-05	-1.41
Aph1b	NM_177583	anterior pharynx defective 1b homolog (C. elegans)	1456500_at	208117	0.0054	-3.46021	6996432	0.000160676	-1.41
Aqp1	NM_007472	aquaporin 1	1416203_at	11826	0.0003	-3.62582	6946406	7.00244e-06	-3.21
Areg	NM_009704	amphiregulin	1421134_at	11839	0	18.0373	6932394	2.98239e-06	8.21
Arg2	NM_009705	arginase type II	1438841_s_at	11847	0.0012	6.5999	6796331	5.21335e-06	4.21
Arhgap20	NM_175535	Rho GTPase activating protein 20	1429918_at	244867	0	-6.05327	6989086	5.82062e-07	-2.61
Arhgap21	NM_001081364	Rho GTPase activating protein 21	1428368_at	71435	0.0012	-2.10172	6885195	5.44731e-05	-1.81
Arhgap28	NM_172964	Rho GTPase activating protein 28	1434809_at	268970	0.0025	-2.09074	6856796	9.05894e-05	-1.71
Arhgap29	NM_172525	Rho GTPase activating protein 29	1454745_at	214137	0.0001	-2.1925	6900975	2.66542e-05	-2.41
Arhgef10	NM_001037736	Rho guanine nucleotide exchange factor (GEF) 10	1452302_at	234094	0.0006	-5.12033	6974254	3.96332e-07	-2.11
Arhgef15	NM_177566	Rho guanine nucleotide exchange factor (GEF) 15	1457172_at	442801	0.0132	-6.50195	6789235	7.48709e-05	-3.61
Arhgef3	NM_027871	Rho guanine nucleotide exchange factor (GEF) 3	1424250_a_at	71704	0.0006	-4.81928	6817700	3.17473e-07	-4.71
Arl15	NM_172595	ADP-ribosylation factor-like 15	1433642_at	218639	0	-2.83768	6810371	4.38297e-05	-1.91
Armcx1	AK147002	armadillo repeat containing X-linked 1	1425914_a_at	78248	0	-3.97141	7013900	8.26805e-05	-2.41
Armcx2	NM_026139	armadillo repeat containing X-linked 2	1415780_a_at	67416	0	-3.427	7019538	9.19502e-05	-1.71
Arrb1	NM_178220	arrestin beta 1	1460444_at	109689	0.0002	-2.56542	6962880	2.23323e-05	-2.21
Arsa	NM_009713	arylsulfatase A	1460346_at	11883	0	-2.1245	6837827	0.0112079	-1.31
Arvcf	NM_033474	armadillo repeat gene deleted in velo-cardio-facial syndrome	1450855_at	11877	0	-3.15956	6839836	0.000256621	-1.51
Asah3l	NM_139306	N-acylsphingosine amidohydrolase 3-like	1451355_at	230379	0.0001	-4.78698	6915138	1.60202e-06	-5.21
Atf5	AF375476	activating transcription factor 5	1425927_a_at	107503	0.0083	-2.39636	6966903	2.24705e-05	-1.61
Atp13a4	NM_172613	ATPase type 13A4	1438707_at	224079	0	6.8768	6844955	7.90258e-07	8.21
Atp1a2	NM_178405	ATPase Na+/K+ transporting alpha 2 polypeptide	1427465_at	98660	0.0001	-15.015	6764138	9.5905e-07	-3.11
Atp1b1	NM_009721	ATPase Na+/K+ transporting beta 1 polypeptide	1439036_a_at	11931	0.0004	2.4871	6763706	0.000214197	1.91
Atp1b2	NM_013415	ATPase Na+/K+ transporting beta 2 polypeptide	1435148_at	11932	0.0095	-2.20119	6789316	0.00204059	-1.31
Atp2a3	NM_016745	ATPase Ca++ transporting ubiquitous	1421129_a_at	53313	0.0006	-2.74725	6782273	0.00148358	-1.41
Atp6v0a1	NM_016920	ATPase H+ transporting lysosomal V0 subunit A1	1425227_a_at	11975	0	3.0495	6784236	8.05532e-06	2.11
Atp6v0a4	NM_080467	ATPase H+ transporting lysosomal V0 subunit A4	1422030_at	140494	0	19.0582	6952818	1.81745e-06	5.51
Atp6v1e1	NM_007510	VATPase H+ transporting lysosomal V1 subunit E1	1449711_at	11973	0.0089	3.0215	6956974	0.00385478	1.31
Atp8b1	NM_001001488	ATPase class I type 8B member 1	1455396_at	54670	0.001	3.0439	6866118	0.000220061	1.51
Avpi1	NM_027106	arginine vasopressin-induced 1	1423122_at	69534	0.001	2.3735	6873171	4.49095e-07	2.11
AW061290	NM_201361	expressed sequence AW061290	1455063_at	381110	0.0002	2.5184	6852438	0.000273083	2.01
Axin2	NM_015732	axin2	1436845_at	12006	0.0001	-2.02593	6784765	0.000132149	-1.81
B430119L13Rik	NM_177303	RIKEN cDNA B430119L13 gene	1435648_at	320974	0.0005	-6.94444	6891115	1.20083e-05	-2.71
B4galnt1	NM_008080	beta-1 4-N-acetyl-galactosaminyl transferase 1	1425363_at	14421	0.0004	2.8258	6771546	2.435e-06	2.11
B4galt4	NM_019804	UDP-Gal:betaGlcNAc beta 1 4-galactosyltransferase polypeptide 4	1425934_a_at	56375	0.0049	-2.68889	6840877	2.24535e-05	-2.01
B4galt6	NM_019737	UDP-Gal:betaGlcNAc beta 1 4-galactosyltransferase polypeptide 6	1460329_at	56386	0.0001	3.5198	6863783	7.15359e-06	2.61
Bach2	NM_007521	BTB and CNC homology 2	1437667_a_at	12014	0.0007	-3.50385	6912477	2.70273e-05	-1.91
BC006662	NM_145466	cDNA sequence BC006662	1451562_at	223267	0.0006	2.6098	6828001	3.81388e-05	1.71
BC020535	NM_145536	cDNA sequence BC020535	1435600_s_at	228788	0.0004	-6.45995	6882350	0.00114812	-1.91
BC028528	NM_153513	cDNA sequence BC028528	1445301_at	229600	0	-9.8912	6907222	7.52237e-06	-3.01
BC038479	NM_153803	cDNA sequence BC038479	1433727_at	244757	0.0001	-10.4712	6994133	2.38749e-05	-3.31
BC054438	NM_001001183	cDNA sequence BC054438	1434621_at	407831	0	-5.76369	6854404	8.1102e-05	-2.91
Bcl6b	NM_007528	B-cell CLL/lymphoma 6 member B	1418421_at	12029	0.0001	-4.24628	6789397	0.000170736	-2.51
Bdnf	NM_001048139	brain derived neurotrophic factor	1422168_a_at	12064	0.0057	-3.98724	6879925	6.63847e-05	-2.51
Bin1	NM_009668	bridging integrator 1	1425532_a_at	30948	0.001	-2.09074	6859814	0.0243253	-1.21
Bmp1	NM_009755	bone morphogenetic protein 1	1426238_at	12153	0.0005	2.4502	6825704	1.18749e-07	2.81
Bmper	NM_028472	BMP-binding endothelial regulator	1429273_at	73230	0.0028	-2.67023	6987490	0.000202096	-1.61
Bmpr2	NM_007561	bone morphogenic protein receptor type II (serine/threonine kinase)	1441652_at	12168	0.0001	-2.849	6749785	6.73581e-06	-2.81
Bnipl	NM_134253	BCL2/adenovirus E1B 19kD interacting protein like	1420683_at	171388	0	4.94	6907153	0.000197856	2.21
Boc	NM_172506	biregional cell adhesion molecule-related/down-regulated by oncogenes (Cdon) binding protein	1426869_at	117606	0.0004	-2.38095	6845943	2.08515e-06	-1.81
Btbd3	NM_145534	BTB (POZ) domain containing 3	1433868_at	228662	0	-2.31857	6881556	2.65038e-06	-1.71
Btla	NM_001037719	B and T lymphocyte associated	1455656_at	208154	0.0004	-2.6295	6841187	0.0322461	-1.51
C1qb	NM_009777	complement component 1 q subcomponent beta polypeptide	1417063_at	12260	0.0009	2.7404	6926165	0.000686304	2.51
C3ar1	NM_009779	complement component 3a receptor 1	1419482_at	12267	0.0015	2.8085	6957059	4.80225e-07	1.91
Cacna1d	NM_028981	calcium channel voltage-dependent L type alpha 1D subunit	1427974_s_at	12289	0	-9.17431	6823659	5.19715e-06	-2.91
Calcrl	NM_018782	calcitonin receptor-like	1418489_a_at	54598	0	-12.4224	6888296	1.54005e-06	-5.11
Camk2b	NM_007595	calcium/calmodulin-dependent protein kinase II beta	1448676_at	12323	0	4.4419	6785758	3.27384e-07	2.51
Camk2d	NM_001025439	calcium/calmodulin-dependent protein kinase II delta	1427763_a_at	108058	0.0024	2.6895	6901138	2.91719e-06	1.61
Car14	NM_011797	carbonic anhydrase 14	1450725_s_at	23831	0	-5.71755	6907224	0.000189361	-2.21
Card10	NM_130859	caspase recruitment domain family member 10	1449491_at	105844	0.0005	-2.8547	6837046	0.000610478	-1.21
Casc4	NM_177054	cancer susceptibility candidate 4	1433779_at	319996	0.0001	-4.89716	6880658	7.61093e-06	-3.11
Cask	NM_009806	calcium/calmodulin-dependent serine protein kinase (MAGUK family)	1455406_at	12361	0.0001	2.1329	7015746	0.000267369	1.61
Caskin2	NM_080643	cask-interacting protein 2	1450691_at	140721	0	-2.79174	6792476	1.73244e-05	-2.01
Cav1	NM_007616	caveolin caveolae protein 1	1449145_a_at	12389	0.0007	-3.69276	6944372	6.5527e-07	-6.71
Cav2	NM_016900	caveolin 2	1425955_at	12390	0.008	-3.33667	6944371	3.25066e-05	-2.61
Cbln1	NM_019626	cerebellin 1 precursor protein	1423288_s_at	12404	0	9.9164	6983999	1.00138e-05	6.41
Cbr2	NM_007621	carbonyl reductase 2	1418509_at	12409	0.0058	-2.45399	6792814	0.00448786	-1.71
Ccbe1	NM_178793	collagen and calcium binding EGF domains 1	1437385_at	320924	0.0203	-2.6001	6866238	4.4879e-05	-1.61
Ccbl1	NM_172404	cysteine conjugate-beta lyase 1	1452678_a_at	70266	0	2.1332	6885751	8.84525e-08	2.01
Ccdc120	NM_207202	coiled-coil domain containing 120	1428066_at	54648	0.0003	2.549	7015411	0.00013061	1.71
Ccdc122	NM_175369	coiled-coil domain containing 122	1458438_at	108811	0.0033	2.6956	6820409	0.000140007	1.61
Ccdc85a	NM_181577	coiled-coil domain containing 85A	1452332_at	216613	0.0028	-5.33618	6786914	6.05824e-06	-3.21
Ccr2	NM_009915	chemokine (C-C motif) receptor 2	1421186_at	12772	0.0063	-3.0021	6993153	0.00853558	-1.41
Ccrl2	NM_017466	chemokine (C-C motif) receptor-like 2	1427736_a_at	54199	0	-4.17362	6998919	1.69585e-05	-2.71
Cd14	NM_009841	CD14 antigen	1417268_at	12475	0.0003	4.2058	6864700	3.30814e-05	1.61
Cd177	NM_026862	CD177 antigen	1424509_at	68891	0.0009	6.4723	6965885	3.02709e-07	11.61
Cd2	NM_013486	CD2 antigen	1418770_at	12481	0.0034	-3.24359	6907624	1.25879e-05	-1.61
Cd34	NM_133654	CD34 antigen	1416072_at	12490	0.0013	-2.15517	6756541	0.0346271	-1.21
Cd37	NM_007645	CD37 antigen	1419206_at	12493	0.0561	-2.63089	6966960	0.0255658	-1.71
Cd97	NM_011925	CD97 antigen	1418394_a_at	26364	0.0002	-6.2383	6983799	2.65889e-06	-5.01
Cdc42bpb	NM_183016	Cdc42 binding protein kinase beta	1434652_at	217866	0.0005	-2.04374	6803821	0.000772999	-1.41
Cdc42ep2	NM_026772	CDC42 effector protein (Rho GTPase binding) 2	1428750_at	104252	0	-2.91375	6871163	3.08871e-05	-1.91
Cdca7l	NM_146040	cell division cycle associated 7 like	1451306_at	217946	0.0031	-2.09161	6798429	0.000930686	-1.71
Cdh11	NM_009866	cadherin 11	1450757_at	12552	0.006	-2.23514	6984824	9.06914e-06	-2.31
Cdh2	NM_007664	cadherin 2	1418815_at	12558	0.0559	-4.99251	6863645	8.47463e-06	-1.71
Cdh5	NM_009868	cadherin 5	1433956_at	12562	0.0001	-8.47458	6978695	1.22691e-06	-4.51
Cdk6	NM_009873	cyclin-dependent kinase 6	1455287_at	12571	0.0011	-2.32558	6928457	8.47571e-05	-1.91
Cdkn1a	NM_007669	cyclin-dependent kinase inhibitor 1A (P21)	1424638_at	12575	0.0007	2.9597	6849595	0.0104567	2.31
Cdo1	NM_033037	cysteine dioxygenase 1 cytosolic	1448842_at	12583	0.0013	-6.56168	6865238	1.617e-08	-6.91
Cdr2	NM_007672	cerebellar degeneration-related 2	1417430_at	12585	0.0002	-5.13611	6970944	8.93914e-05	-2.91
Cds2	NM_138651	CDP-diacylglycerol synthase (phosphatidate cytidylyltransferase) 2	1452832_s_at	110911	0.0001	-2.23714	6881306	0.00103934	-1.41
Celsr1	NM_009886	cadherin EGF LAG seven-pass G-type receptor 1	1418925_at	12614	0	3.4029	6837604	7.31462e-08	2.91
Centb1	NM_153788	centaurin beta 1	1437117_at	216859	0.0029	-2.27066	6789359	0.000307754	-1.31
Centd3	NM_139206	centaurin delta 3	1419833_s_at	106952	0	-9.00901	6864763	1.18216e-06	-3.81
Ces3	NM_053200	carboxylesterase 3	1449081_at	104158	0.0052	-2.01613	6984358	0.000286216	-2.01
Chl1	NM_007697	cell adhesion molecule with homology to L1CAM	1435190_at	12661	0	20.4649	6948759	1.2961e-06	4.11
Chrdl1	NM_031258	chordin-like 1	1456722_at	83453	0	-11.1607	7019944	2.52063e-06	-3.81
Cideb	NM_009894	cell death-inducing DNA fragmentation factor alpha subunit-like effector B	1418976_s_at	12684	0.0004	3.8967	6824842	0.000739863	2.11
Cidec	NM_178373	cell death-inducing DFFA-like effector c	1452260_at	14311	0.0147	-9.2081	6956558	1.67211e-07	-3.11
Ckmt1	NM_009897	creatine kinase mitochondrial 1 ubiquitous	1432418_a_at	12716	0.0007	7.5272	6880639	6.08202e-06	4.51
Clcn5	NM_016691	chloride channel 5	1420295_x_at	12728	0.0001	2.5857	7015375	3.47231e-07	3.01
Cldn2	NM_016675	claudin 2	1417231_at	12738	0.0004	13.4357	7014115	2.3141e-07	10.11
Cldn3	NM_009902	claudin 3	1451701_x_at	12739	0.0024	3.1899	6934890	3.10331e-09	5.01
Clec1a	NM_175526	C-type lectin domain family 1 member a	1460039_at	243653	0	-13.5318	6957405	2.07897e-05	-4.21
Clec2d	NM_053109	C-type lectin domain family 2 member d	1419477_at	93694	0.0058	-2.73523	6950125	2.63517e-06	-2.61
Clic4	NM_013885	chloride intracellular channel 4 (mitochondrial)	1423392_at	29876	0.0012	-2.15193	6926072	4.79192e-08	-2.51
Clic5	NM_172621	chloride intracellular channel 5	1439505_at	224796	0.0002	-2.7894	6850564	2.82361e-06	-1.91
Clip4	NM_030179	CAP-GLY domain containing linker protein family member 4	1429752_x_at	78785	0.0001	2.433	6852068	4.11738e-05	1.71
Clstn2	NM_022319	calsyntenin 2	1441165_s_at	64085	0	-3.64697	6998125	2.83781e-05	-2.01
Clu	NM_013492	clusterin	1437689_x_at	12759	0.0004	3.2794	6819887	3.16897e-06	6.21
Cnn3	NM_028044	calponin 3 acidic	1426724_at	71994	0.0002	-2.67738	6900938	1.71997e-05	-1.91
Col13a1	NM_007731	procollagen type XIII alpha 1	1422866_at	12817	0.0003	-9.5057	6774371	4.94335e-06	-2.31
Col15a1	NM_009928	procollagen type XV	1448755_at	12819	0.0058	13.1727	6913269	3.13598e-05	4.01
Col23a1	NM_153393	procollagen type XXIII alpha 1	1429209_at	237759	0.0016	-2.56674	6780856	2.36031e-08	-1.81
Col27a1	NM_025685	procollagen type XXVII alpha 1	1429549_at	373864	0.0493	-2.73523	6914006	0.0320011	-1.11
Col4a3	NM_007734	procollagen type IV alpha 3	1450224_at	12828	0.002	-3.18269	6751069	6.99396e-07	-2.51
Col4a4	NM_007735	procollagen type IV alpha 4	1425772_at	12829	0	-2.75482	6760194	0.000164758	-1.61
Col4a5	NM_007736	procollagen type IV alpha 5	1425476_at	12830	0.0017	-2.03625	7014178	0.000255227	-1.31
Col6a2	NM_146007	procollagen type VI alpha 2	1452250_a_at	12834	0.0018	-2.86615	6775182	8.12027e-06	-2.41
Crispld2	NM_030209	cysteine-rich secretory protein LCCL domain containing 2	1437056_x_at	78892	0.0027	-7.15308	6979520	7.37271e-06	-3.31
Cryab	NM_009964	crystallin alpha B	1416455_a_at	12955	0.0001	-2.42483	6989038	3.50378e-06	-1.51
Csf1	NM_007778	colony stimulating factor 1 (macrophage)	1460220_a_at	12977	0.0009	-3.68324	6908048	2.7032e-06	-2.61
Csf3r	NM_007782	colony stimulating factor 3 receptor (granulocyte)	1418806_at	12986	0	-3.50385	6917120	4.34701e-05	-2.71
Ctla2a	NM_007796	cytotoxic T lymphocyte-associated protein 2 alpha	1416811_s_at	13024	0.0014	-3.16056	6813742	1.25928e-05	-2.11
Ctnnd2	NM_008729	catenin (cadherin associated protein) delta 2	1422592_at	18163	0.0008	-3.32447	6829495	7.13789e-05	-1.51
Ctsc	NM_009982	cathepsin C	1437939_s_at	13032	0.0009	2.7406	6962376	6.93122e-05	1.91
Ctsh	NM_007801	cathepsin H	1443814_x_at	13036	0.0004	2.6695	6991264	8.55983e-06	3.71
Cttnbp2nl	NM_030249	CTTNBP2 N-terminal like	1449300_at	80281	0.0024	-2.03293	6907888	1.18034e-05	-1.71
Cugbp2	NM_010160	CUG triplet repeat RNA binding protein 2	1439777_at	14007	0.0034	-3.28299	6884523	0.000229175	-1.31
Cxx1c	BC031701	CAAX box 1 homolog C (human)	1450080_at	72865	0.0018	-2.7571	7011286	0.000457539	-1.61
Cyp27a1	NM_024264	cytochrome P450 family 27 subfamily a polypeptide 1	1417590_at	104086	0.0005	-3.51741	6750566	8.82546e-06	-1.71
Cyp2b10	NM_009998	cytochrome P450 family 2 subfamily b polypeptide 10	1451787_at	13088	0.0159	-2.72628	6959250	1.99857e-05	-5.71
Cyp2d22	NM_019823	cytochrome P450 family 2 subfamily d polypeptide 22	1419040_at	56448	0	-4.94805	6837375	0.00014638	-1.71
Cyp2e1	NM_021282	cytochrome P450 family 2 subfamily e polypeptide 1	1415994_at	13106	0.0081	-2.94638	6965115	0.000289165	-2.01
Cyp2j9	NM_028979	cytochrome P450 family 2 subfamily j polypeptide 9	1424677_at	74519	0.0007	-5.13875	6923525	0.000223533	-2.01
Cyp4b1	AK078882	cytochrome P450 family 4 subfamily b polypeptide 1	1416194_at	13120	0.0002	-8.81057	6924721	9.61888e-08	-10.71
D030011O10Rik	NM_177192	RIKEN cDNA D030011O10 gene	1455340_at	320560	0.0028	-3.69686	6958439	7.41064e-08	-2.91
D10Ertd610e	NM_028027	DNA segment Chr 10 ERATO Doi 610 expressed	1419978_s_at	52666	0.0003	-2.07857	6777917	0.00696523	-1.31
D12Ertd553e	BC049664	DNA segment Chr 12 ERATO Doi 553 expressed	1454806_at	76820	0.0007	-3.92927	6793416	4.22848e-08	-3.11
D17H6S56E-5	NM_033075	DNA segment Chr 17 human D6S56E 5	1417822_at	110956	0.0002	2.3635	6855068	8.65612e-07	3.11
D930028F11Rik	BC085195	RIKEN cDNA D930028F11 gene	1456111_at	244853	0.0022	-3.36247	6988898	0.000916018	-1.81
Dach1	NM_001038610	dachshund 1 (Drosophila)	1433743_at	13134	0	-6.62691	6826883	3.11088e-05	-3.21
Dcxr	NM_026428	dicarbonyl L-xylulose reductase	1419456_at	67880	0.0001	2.9818	6792813	7.36004e-06	3.61
Ddah1	NM_026993	dimethylarginine dimethylaminohydrolase 1	1455400_at	69219	0	-8.56164	6902162	1.75626e-06	-2.81
Ddr2	NM_022563	discoidin domain receptor family member 2	1455688_at	18214	0.0078	-2.50689	6764010	2.11931e-05	-1.81
Dennd2a	NM_172477	DENN/MADD domain containing 2A	1433500_at	209773	0.0019	-3.15457	6952950	1.23844e-05	-2.01
Des	NM_010043	desmin	1426731_at	13346	0	-4.14594	6750625	6.33571e-05	-2.61
Dhcr24	NM_053272	24-dehydrocholesterol reductase	1451895_a_at	74754	0.0012	-2.28415	6916089	4.16183e-05	-1.71
Disp2	NM_170593	dispatched homolog 2 (Drosophila)	1435404_at	214240	0.0046	-3.04971	6880467	0.002002	-1.71
Dkk2	NM_020265	dickkopf homolog 2 (Xenopus laevis)	1420512_at	56811	0.0008	14.649	6901435	1.92167e-05	2.71
Dlc1	NM_015802	deleted in liver cancer 1	1436173_at	50768	0.0001	-2.86287	6981757	7.58891e-05	-2.11
Dll1	NM_007865	delta-like 1 (Drosophila)	1419204_at	13388	0.0007	-3.11042	6853934	0.00341678	-1.81
Dll4	NM_019454	delta-like 4 (Drosophila)	1421826_at	54485	0.003	-7.88644	6880513	0.000442714	-2.61
Dmd	NM_007868	dystrophin muscular dystrophy	1417307_at	13405	0.0002	-3.10945	7012305	3.33205e-05	-1.81
Dmn	NM_207663	desmuslin	1457275_at	233335	0.0043	-5.0813	6968041	1.21898e-06	-2.31
Dmpk	NM_032418	dystrophia myotonica-protein kinase	1434944_at	13400	0.0001	-2.68025	6958984	1.34787e-05	-1.81
Dock6	NM_177030	dedicator of cytokinesis 6	1427240_at	319899	0.0005	-2.84495	6993835	0.00264603	-1.61
Dpep1	NM_007876	dipeptidase 1 (renal)	1435943_at	13479	0.0001	-23.2558	6979680	1.53332e-08	-6.41
Dpp8	NM_028906	dipeptidylpeptidase 8	1428698_at	74388	0.0001	-2.1631	6989909	0.00345313	-1.21
Dpt	NM_019759	dermatopontin	1418511_at	56429	0.0001	-5.5991	6754735	2.3794e-06	-2.81
Dpyd	NM_170778	dihydropyrimidine dehydrogenase	1427946_s_at	99586	0.0013	-5.13347	6900821	9.51734e-06	-1.91
Dpysl3	NM_009468	dihydropyrimidinase-like 3	1438789_s_at	22240	0.0009	-2.53807	6865100	8.0204e-08	-1.71
E030010A14Rik	NM_183160	RIKEN cDNA E030010A14 gene	1437595_at	226040	0.0009	4.8981	6868809	0.00216104	3.11
E130203B14Rik	NM_178791	RIKEN cDNA E130203B14 gene	1455050_at	320736	0	-3.32557	6818104	4.23635e-07	-2.41
Ebf1	NM_007897	early B-cell factor 1	1416301_a_at	13591	0.002	-5.38793	6780443	0.000903431	-1.81
Ecm2	NM_001012324	extracellular matrix protein 2 female organ and adipocyte specific	1440096_at	407800	0.0001	-8.92061	6806956	0.000102434	-2.31
Edg1	NM_007901	endothelial differentiation sphingolipid G-protein-coupled receptor 1	1423571_at	13609	0.0001	-3.60101	6908461	7.17336e-08	-4.41
Edg2	NM_010336	endothelial differentiation lysophosphatidic acid G-protein-coupled receptor 2	1448606_at	14745	0.0054	-3.52734	6922004	3.96464e-05	-2.21
Edg3	NM_010101	endothelial differentiation sphingolipid G-protein-coupled receptor 3	1438658_a_at	13610	0.0004	-7.02741	6807007	2.46245e-06	-2.91
Edil3	NM_010103	EGF-like repeats and discoidin I-like domains 3	1433474_at	13612	0.0032	-14.7929	6808773	2.76777e-07	-2.81
Edn1	NM_010104	endothelin 1	1451924_a_at	13614	0.0042	-3.33222	6806566	5.7437e-05	-2.51
Ednra	NM_010332	endothelin receptor type A	1433525_at	13617	0.002	-2.43368	6983531	1.20478e-05	-1.81
Ednrb	NM_007904	endothelin receptor type B	1437347_at	13618	0.0003	-23.6967	6827159	7.62312e-08	-6.81
Efemp1	NM_146015	epidermal growth factor-containing fibulin-like extracellular matrix protein 1	1427183_at	216616	0.0006	-7.77001	6779672	8.29736e-06	-5.01
Efnb2	NM_010111	ephrin B2	1419639_at	13642	0	-4.35161	6980270	5.60935e-05	-3.01
EG433326	XM_484885	predicted gene EG433326	1438546_x_at	433923	0.0023	2.1837	7010667	0.00770352	1.31
Egfl7	NM_178444	EGF-like domain 7	1451427_a_at	353156	0	-6.21118	6875803	7.81334e-06	-2.51
Egflam	NM_178748	EGF-like fibronectin type III and laminin G domains	1434647_at	268780	0.0005	-3.71333	6833788	4.3009e-05	-2.21
Egfr	NM_207655	epidermal growth factor receptor	1435888_at	13649	0.0029	-3.4626	6778972	1.93296e-06	-3.01
Egr1	NM_007913	early growth response 1	1417065_at	13653	0.005	3.4748	6859972	4.22665e-05	2.31
Ehd1	NM_010119	EH-domain containing 1	1416012_at	13660	0	-3.39789	6867849	1.61412e-05	-2.21
Ehd4	NM_133838	EH-domain containing 4	1449852_a_at	98878	0	-2.86862	6890288	0.000450922	-2.31
Ehf	NM_007914	ets homologous factor	1419475_a_at	13661	0.003	3.392	6889273	1.56114e-06	2.71
Eif4e3	NM_025829	eukaryotic translation initiation factor 4E member 3	1417978_at	66892	0.0027	-3.16756	6955935	8.37081e-05	-2.11
Elf5	NM_010125	E74-like factor 5	1419555_at	13711	0	3.0635	6879610	1.26466e-05	2.71
Eln	NM_007925	elastin	1420855_at	13717	0.004	3.181	6942380	3.50182e-08	2.31
Elovl7	NM_029001	ELOVL family member 7 elongation of long chain fatty acids (yeast)	1441891_x_at	74559	0.0001	2.4285	6810063	1.70498e-05	2.21
Eltd1	NM_133222	EGF latrophilin seven transmembrane domain containing 1	1418058_at	170757	0.0017	-4.08831	6902440	3.74339e-07	-2.61
Emcn	NM_016885	endomucin	1425582_a_at	59308	0.0026	-2.51762	6901671	0.00057336	-2.01
Emr4	NM_139138	EGF-like module containing mucin-like hormone receptor-like sequence 4	1451563_at	52614	0	-13.4409	6851186	0.000989729	-2.41
Eng	NM_007932	endoglin	1432176_a_at	13805	0	-5.86166	6876212	4.1338e-06	-4.11
Eno1	BC056611	enolase 1 alpha non-neuron	1419022_a_at	13806	0.0008	3.0471	6918861	4.54373e-08	2.51
Enpp2	NM_015744	ectonucleotide pyrophosphatase/phosphodiesterase 2	1448136_at	18606	0.0011	-2.42307	6835759	2.51166e-05	-1.91
Epb4.1	NM_183428	erythrocyte protein band 4.1	1424092_at	269587	0.0048	-2.08986	6925776	4.66333e-05	-2.01
Epb4.1l2	BC055044	erythrocyte protein band 4.1-like 2	1433490_s_at	13822	0.0003	-3.21647	6766705	5.64442e-07	-2.51
Epb4.1l3	NM_013813	erythrocyte protein band 4.1-like 3	1419062_at	13823	0.0022	-6.94444	6851897	1.17801e-06	-2.51
Epb4.1l5	NM_145506	erythrocyte protein band 4.1-like 5	1455861_at	226352	0.0021	-2.92912	6761675	0.0244841	-1.01
Epb4.9	NM_013514	erythrocyte protein band 4.9	1460223_a_at	13829	0	-3.39559	6825713	1.43405e-05	-2.01
Epdr1	NM_134065	ependymin related protein 1 (zebrafish)	1450380_at	105298	0.0001	4.8255	6811366	1.87896e-06	2.21
Ephb4	NM_010144	Eph receptor B4	1449845_a_at	13846	0.0001	-2.69687	6935064	7.35178e-06	-1.91
Epn2	NM_010148	epsin 2	1433915_s_at	13855	0	-2.49688	6788851	1.94001e-05	-2.01
Erbb3	NM_010153	v-erb-b2 erythroblastic leukemia viral oncogene homolog 3 (avian)	1434606_at	13867	0	2.1571	6778044	1.99838e-06	2.61
Ereg	NM_007950	epiregulin	1419431_at	13874	0	15.286	6932387	0.000215703	5.01
Erg	NM_133659	avian erythroblastosis virus E-26 (v-ets) oncogene related	1440244_at	13876	0.0033	-3.7092	6848127	0.000178476	-3.11
Ets1	X55787	E26 avian leukemia oncogene 1 5' domain	1452163_at	23871	0.0001	-3.16056	6987954	0.000198799	-2.61
Evc	NM_021292	Ellis van Creveld gene homolog (human)	1448876_at	59056	0.0004	-3.16256	6937542	0.000246991	-1.51
Evc2	NM_145920	Ellis van Creveld syndrome 2 homolog (human)	1429447_at	68525	0.0001	-3.21543	6930023	0.00288815	-1.21
F13a1	NM_028784	coagulation factor XIII A1 subunit	1448929_at	74145	0.0565	-3.21543	6812386	2.33434e-07	-2.51
F3	NM_010171	coagulation factor III	1417408_at	14066	0.0003	5.0977	6900970	0.00644088	2.51
Faim2	NM_028224	Fas apoptotic inhibitory molecule 2	1429518_at	72393	0	-3.65631	6838460	3.83289e-07	-5.01
Fancc	NM_007985	Fanconi anemia complementation group C	1450861_at	14088	0.0012	-2.34577	6813839	6.11597e-05	-1.41
Fbln1	NM_010180	fibulin 1	1422540_at	14114	0.0002	-4.158	6832351	9.73384e-05	-1.91
Fbln5	NM_011812	fibulin 5	1416164_at	23876	0	-3.52858	6803133	6.74256e-05	-2.11
Fbxl7	NM_176959	F-box and leucine-rich repeat protein 7	1456220_at	448987	0.0033	-2.3175	6834504	1.10358e-05	-1.91
Fbxo30	NM_027968	F-box protein 30	1436550_at	71865	0.0005	-3.34784	6765973	0.000147052	-1.61
Fetub	NM_021564	fetuin beta	1449555_a_at	59083	0	15.1912	6840094	1.05565e-06	9.31
Fez2	NM_199448	fasciculation and elongation protein zeta 2 (zygin II)	1434348_at	225020	0.0002	-2.66738	6857415	7.90624e-07	-1.91
Fgd5	NM_172731	FYVE RhoGEF and PH domain containing 5	1460578_at	232237	0.0003	-3.29272	6948034	5.79786e-07	-2.81
Fgf1	NM_010197	fibroblast growth factor 1	1423136_at	14164	0.0001	-2.32396	6864837	0.00103376	-1.71
Fgf7	NM_008008	fibroblast growth factor 7	1438405_at	14178	0.0001	-5.43478	6880900	9.33176e-08	-3.31
Fgfr4	NM_008011	fibroblast growth factor receptor 4	1418596_at	14186	0	-15.2439	6807214	1.34138e-06	-3.71
Fhl1	NM_001077362	four and a half LIM domains 1	1417872_at	14199	0.0011	-3.05904	7011394	7.61052e-07	-4.31
Figf	NM_010216	c-fos induced growth factor	1449528_at	14205	0	-28.7356	7015007	3.86258e-07	-9.01
Flrt3	NM_178382	fibronectin leucine rich transmembrane protein 3	1429310_at	71436	0.0008	-3.0722	6891493	0.000704573	-1.71
Flt1	NM_010228	FMS-like tyrosine kinase 1	1419300_at	14254	0.0001	-2.71961	6943162	1.65221e-07	-2.61
Flt4	NM_008029	FMS-like tyrosine kinase 4	1421442_at	14257	0.0025	-2.26244	6780746	3.13771e-05	-2.01
Fmnl2	NM_172409	formin-like 2	1428579_at	71409	0	-2.98954	6877139	3.7131e-05	-2.11
Fmo1	NM_010231	flavin containing monooxygenase 1	1417429_at	14261	0.0001	-20.6186	6763623	5.75043e-08	-9.11
Fmo2	NM_018881	flavin containing monooxygenase 2	1422904_at	55990	0.0184	-4.22476	6763626	3.97487e-07	-4.21
Fmo5	NM_010232	flavin containing monooxygenase 5	1450332_s_at	14263	0.0004	-4.54959	6899835	1.92469e-06	-2.01
Foxp2	NM_053242	forkhead box P2	1438232_at	114142	0.001	2.925	6944262	1.11433e-07	2.21
Foxq1	NM_008239	forkhead box Q1	1422735_at	15220	0	3.9063	6805878	1.41236e-05	2.61
Frk	NM_010237	fyn-related kinase	1436413_at	14302	0.0027	2.8261	6767094	0.000120585	2.51
Frmd6	NM_028127	FERM domain containing 6	1451264_at	319710	0.0005	-2.45218	6795881	0.0069048	-1.31
Fst	NM_008046	follistatin	1421365_at	14313	0.002	4.1335	6816226	4.99256e-08	3.11
Fxyd1	NM_194321	FXYD domain-containing ion transport regulator 1	1421374_a_at	56188	0.0001	-7.05716	6966339	1.13932e-05	-2.11
Fyn	NM_008054	Fyn proto-oncogene	1417558_at	14360	0	-3.2352	6767258	1.18185e-07	-2.61
Fzd4	NM_008055	frizzled homolog 4 (Drosophila)	1419301_at	14366	0.0009	-2.05339	6962444	5.50038e-05	-1.81
Gadd45b	NM_008655	growth arrest and DNA-damage-inducible 45 beta	1449773_s_at	17873	0.0011	-2.85388	6769255	8.75439e-05	-1.51
Galntl2	NM_030166	UDP-N-acetyl-alpha-D-galactosamine:polypeptide N-acetylgalactosaminyltransferase-like 2	1429236_at	78754	0.0062	-2.14592	6818051	5.64274e-05	-1.41
Galntl4	NM_173739	UDP-N-acetyl-alpha-D-galactosamine:polypeptide N-acetylgalactosaminyltransferase-like 4	1454780_at	233733	0	-4.77555	6970484	1.52632e-05	-2.01
Gap43	NM_008083	growth associated protein 43	1423537_at	14432	0	-12.6582	6845800	1.56246e-06	-2.91
Gata2	NM_008090	GATA binding protein 2	1428816_a_at	14461	0.0001	-6.36943	6947763	2.30343e-06	-5.91
Gata3	NM_008091	GATA binding protein 3	1448886_at	14462	0.0001	-9.72763	6884642	0.000267248	-2.41
Gbp3	NM_018734	guanylate nucleotide binding protein 3	1418392_a_at	55932	0.0006	-2.63296	6901953	4.43255e-05	-1.61
Gbp6	NM_145545	guanylate binding protein 6	1434380_at	229900	0.0002	-3.12402	6901950	4.6237e-07	-2.41
Gch1	NM_008102	GTP cyclohydrolase 1	1429692_s_at	14528	0.0002	2.4361	6824321	0.000314287	1.71
Gcnt1	NM_173442	glucosaminyl (N-acetyl) transferase 1 core 2	1460431_at	14537	0	5.5679	6871874	2.20199e-05	2.21
Gdnf	NM_010275	glial cell line derived neurotrophic factor	1419080_at	14573	0.0002	2.233	6828547	1.37387e-05	2.01
Gfra2	NM_008115	glial cell line derived neurotrophic factor family receptor alpha 2	1433716_x_at	14586	0.0003	-10.4822	6820113	0.00017598	-2.21
Ghr	NM_010284	growth hormone receptor	1451501_a_at	14600	0	-3.62582	6833531	1.63159e-05	-2.81
Gimap4	NM_174990	GTPase IMAP family member 4	1424375_s_at	107526	0.0001	-3.71471	6946028	1.1976e-05	-2.41
Gimap6	NM_153175	GTPase IMAP family member 6	1427891_at	231931	0.0003	-5.09684	6953415	5.62823e-05	-2.41
Gimap8	NM_212486	GTPase IMAP family member 8	1456061_at	243374	0.002	-4.43262	6946021	4.77845e-05	-2.41
Gipc2	NM_016867	GIPC PDZ domain containing family member 2	1417178_at	54120	0	-2.14731	6910610	4.11581e-05	-1.91
Git2	NM_001077360	G protein-coupled receptor kinase-interactor 2	1423391_at	26431	0	-2.01572	6941217	6.38615e-06	-2.11
Gja5	NM_008121	gap junction membrane channel protein alpha 5	1429101_at	14613	0	-7.35294	6899791	1.18456e-06	-2.91
Gja7	NM_008122	gap junction membrane channel protein alpha 7	1449094_at	14615	0.0003	-3.61795	6791637	3.26756e-05	-2.41
Gjb2	NM_008125	gap junction membrane channel protein beta 2	1423271_at	14619	0	4.0524	6824932	2.11958e-06	1.81
Gkn2	NM_025467	gastrokine 2	1453132_a_at	66284	0.0002	30.2829	6947692	6.27803e-05	3.81
Glis2	NM_031184	GLIS family zinc finger 2	1416598_at	83396	0.0001	-2.45881	6839052	4.85855e-05	-1.81
Gmfg	NM_001039192	glia maturation factor gamma	1419193_a_at	63986	0.0007	-2.39981	6959421	4.94045e-07	-1.51
Gna14	NM_008137	guanine nucleotide binding protein alpha 14	1447791_s_at	14675	0	-5.52181	6868371	2.38177e-05	-2.31
Gnb4	NM_013531	guanine nucleotide binding protein beta 4	1419470_at	14696	0.0005	-2.1796	6904066	1.15019e-05	-1.51
Gng2	NM_010315	guanine nucleotide binding protein (G protein) gamma 2 subunit	1428156_at	14702	0.0033	-3.72995	6823007	7.92969e-06	-2.31
Gpam	NM_008149	glycerol-3-phosphate acyltransferase mitochondrial	1419499_at	14732	0.0005	-3.50263	6873887	1.32943e-07	-3.41
Gpc3	NM_016697	glypican 3	1450990_at	14734	0	-8.05802	7016826	8.27199e-06	-5.81
Gpc6	NM_011821	glypican 6	1428774_at	23888	0	11.4709	6821985	0.000215019	3.71
Gpihbp1	NM_026730	GPI-anchored HDL-binding protein 1	1453022_at	68453	0.0012	-5.25762	6831591	4.24771e-06	-2.31
Gpm6a	NM_153581	glycoprotein m6a	1456741_s_at	234267	0.0003	-19.5312	6976214	4.71334e-06	-5.11
Gpm6b	NM_023122	glycoprotein m6b	1423091_a_at	14758	0.0064	-3.90016	7015061	1.59069e-06	-2.91
Gpr120	NM_181748	G protein-coupled receptor 120	1439489_at	107221	0.0005	2.9188	6869543	1.1886e-05	2.51
Gpr124	NM_054044	G protein-coupled receptor 124	1418379_s_at	78560	0.0002	-3.83877	6974832	2.44347e-05	-1.81
Gpr126	NM_001002268	G protein-coupled receptor 126	1437409_s_at	215798	0	-7.19942	6772255	1.32593e-05	-3.51
Gpr56	NM_018882	G protein-coupled receptor 56	1433485_x_at	14766	0.0001	2.9023	6978354	7.07397e-08	3.41
Gpt2	NM_173866	glutamic pyruvate transaminase (alanine aminotransferase) 2	1438385_s_at	108682	0.0007	2.3057	6977814	0.000856363	1.51
Gpx2	NM_030677	glutathione peroxidase 2	1449279_at	14776	0.0021	3.7816	6801914	0.0321144	1.91
Grap	NM_027817	GRB2-related adaptor protein	1429387_at	71520	0	-6.21504	6781525	4.13263e-06	-2.51
Grb10	NM_010345	growth factor receptor bound protein 10	1425458_a_at	14783	0.0011	-2.07254	6786046	4.66207e-06	-1.81
Grhl2	NM_026496	grainyhead-like 2 (Drosophila)	1427046_at	252973	0.0003	2.4651	6829871	1.94271e-05	2.01
Gria3	NM_016886	glutamate receptor ionotropic AMPA3 (alpha 3)	1434728_at	53623	0.0116	-8.27815	7010835	3.6778e-06	-1.91
Grtp1	NM_025768	GH regulated TBC protein 1	1425891_a_at	66790	0.0012	-4.79157	6980526	2.02264e-06	-2.11
Gsn	NM_146120	gelsolin	1415812_at	227753	0.0002	-2.5974	6876380	9.96784e-10	-3.71
Gsta4	NM_010357	glutathione S-transferase alpha 4	1416368_at	14860	0.0003	5.0037	6990685	4.88887e-05	5.31
Gstm1	NM_010358	glutathione S-transferase mu 1	1448330_at	14862	0.0014	-2.11954	6908078	0.000413784	-1.81
Gstm2	NM_008183	glutathione S-transferase mu 2	1416411_at	14863	0	-4.95786	6908079	4.85174e-06	-4.21
Gucy1a3	NM_021896	guanylate cyclase 1 soluble alpha 3	1420534_at	60596	0	-7.23066	6906328	4.13548e-06	-3.81
Gucy1b3	NM_017469	guanylate cyclase 1 soluble beta 3	1420872_at	54195	0.0004	-5.22466	6906325	6.76598e-07	-3.51
Gulp1	NM_027506	GULP engulfment adaptor PTB domain containing 1	1434423_at	70676	0.0038	-4.31593	6749115	1.15335e-08	-3.11
Gyg	NM_013755	glycogenin	1448429_at	27357	0.0002	-3.06843	6903549	1.35682e-06	-2.81
Gyk	NM_008194	glycerol kinase	1422703_at	14933	0.0012	2.8673	7018041	4.54382e-05	2.31
Gypc	NM_001048207	glycophorin C	1423878_at	71683	0.0064	-2.77855	6864404	2.02208e-06	-1.91
Gzma	NM_010370	granzyme A	1417898_a_at	14938	0.0005	-9.69932	6816160	7.91054e-05	-2.31
Hba-a1	AK011056	hemoglobin alpha adult chain 1	1417714_x_at	15122	0.0017	-9.90099	6779839	9.06472e-08	-6.81
Hck	NM_010407	hemopoietic cell kinase	1449455_at	15162	0.0004	-2.63574	6882352	0.0093851	-1.51
Hdgfrp3	NM_013886	hepatoma-derived growth factor related protein 3	1435977_at	29877	0.0051	-4.57457	6968871	1.61372e-07	-2.41
Heph	NM_010417	hephaestin	1448696_at	15203	0.0004	-3.30142	7012696	2.8616e-06	-1.71
Hey1	NM_010423	hairy/enhancer-of-split related with YRPW motif 1	1415999_at	15213	0	-8.57633	6903088	9.28416e-06	-2.51
Hgfac	NM_019447	hepatocyte growth factor activator	1418405_at	54426	0.0001	4.1474	6929865	1.10241e-06	3.01
Hhip	NM_020259	Hedgehog-interacting protein	1455277_at	15245	0.0003	-7.19424	6983639	6.8681e-06	-2.51
Hip1	NM_146001	huntingtin interacting protein 1	1434557_at	215114	0.0051	-2.16076	6942441	8.53689e-06	-2.01
Hk2	NM_013820	hexokinase 2	1422612_at	15277	0.0001	3.5567	6954982	0.000152493	2.11
Hlf	NM_172563	hepatic leukemia factor	1434736_at	217082	0.0102	-7.43494	6790699	2.49006e-05	-2.11
Hmbox1	NM_177338	homeobox containing 1	1436341_at	219150	0.0002	-2.50063	6825390	0.000310449	-2.01
Hmox1	NM_010442	heme oxygenase (decycling) 1	1448239_at	15368	0	2.3898	6977260	3.14359e-05	2.71
Hnmt	NM_080462	histamine N-methyltransferase	1417702_a_at	140483	0	2.8703	6885325	1.68965e-05	2.71
Hook1	NM_030014	hook homolog 1 (Drosophila)	1438018_at	77963	0.001	2.505	6915567	0.00145256	2.01
Hpgd	NM_008278	hydroxyprostaglandin dehydrogenase 15 (NAD)	1419905_s_at	15446	0.0008	-23.1481	6976237	7.50652e-07	-9.91
Hpn	NM_008281	hepsin	1420712_a_at	15451	0.0005	4.5024	6966354	1.56477e-07	3.31
Hsd11b1	NM_001044751	hydroxysteroid 11-beta dehydrogenase 1	1449038_at	15483	0	-4.52694	6765325	5.2868e-07	-2.81
Hspa12b	NM_028306	heat shock protein 12B	1460371_at	72630	0	-5.74053	6881237	3.16199e-05	-2.81
Htra1	NM_019564	HtrA serine peptidase 1	1438251_x_at	56213	0.0008	-2.59	6964527	1.83134e-05	-1.81
Hyal1	NM_008317	hyaluronoglucosaminidase 1	1449954_at	15586	0.0001	-4.2337	6992224	8.99361e-07	-3.01
Hyal2	NM_010489	hyaluronoglucosaminidase 2	1448679_at	15587	0.0001	-3.21854	6992221	9.88297e-07	-2.01
Icam2	NM_010494	intercellular adhesion molecule 2	1448862_at	15896	0.0002	-9.4518	6791918	2.46315e-06	-4.01
Ick	NM_019987	intestinal cell kinase	1454243_at	56542	0.0002	2.219	6990683	2.66487e-05	1.61
Ifi203	NM_008328	interferon activated gene 203	1448775_at	15950	0.0028	-3.44234	6764274	9.22133e-05	-2.11
Ifi44	NM_133871	interferon-induced protein 44	1423555_a_at	99899	0.0003	-2.92227	6910592	0.0126879	-1.61
Ifit2	NM_008332	interferon-induced protein with tetratricopeptide repeats 2	1418293_at	15958	0	-2.80662	6869324	0.0001749	-1.51
Igfbp2	NM_008342	insulin-like growth factor binding protein 2	1454159_a_at	16008	0.0001	-22.1729	6750440	4.85447e-06	-8.51
Igfbp3	NM_008343	insulin-like growth factor binding protein 3	1423062_at	16009	0.0088	-3.62188	6785865	4.52783e-06	-2.91
Igfbp5	NM_010518	insulin-like growth factor binding protein 5	1452114_s_at	16011	0.0007	-6.74309	6759664	0.000134383	-4.11
Igfbp6	NM_008344	insulin-like growth factor binding protein 6	1417933_at	16012	0.0014	-5.95593	6833393	8.07437e-07	-3.81
Il17rd	NM_134437	interleukin 17 receptor D	1429893_at	171463	0	-4.85437	6817694	1.42231e-06	-2.31
Il2rg	NM_013563	interleukin 2 receptor gamma chain	1416295_a_at	16186	0.0021	-2.28781	7018531	2.80675e-05	-1.81
Il6st	NM_010560	interleukin 6 signal transducer	1452843_at	16195	0	-2.51004	6810260	2.52197e-06	-1.41
Impdh1	NM_011829	inosine 5'-phosphate dehydrogenase 1	1423239_at	23917	0	-4.17188	6952340	3.61393e-05	-3.11
Inmt	NM_009349	indolethylamine N-methyltransferase	1418697_at	21743	0.0003	-5.43774	6953810	4.26775e-08	-9.41
Inpp5a	NM_183144	inositol polyphosphate-5-phosphatase A	1433605_at	212111	0	-2.34247	6965045	1.46826e-06	-2.31
Itga2b	NM_010575	integrin alpha 2b	1417758_at	16399	0.0002	-3.0525	6791570	0.00464255	-1.61
Itga4	X53177	integrin alpha 4	1436037_at	16401	0.0047	-2.59943	6878448	9.40846e-05	-2.11
Itga5	NM_010577	integrin alpha 5 (fibronectin receptor alpha)	1423267_s_at	16402	0.0023	-2.40096	6838809	1.55489e-05	-1.41
Itga6	NM_008397	integrin alpha 6	1422445_at	16403	0	-2.096	6878031	5.57604e-06	-1.61
Itga7	NM_008398	integrin alpha 7	1418393_a_at	16404	0.0001	2.9357	6771718	1.58922e-07	2.51
Itga8	NM_001001309	integrin alpha 8	1454966_at	241226	0.0002	-16.1812	6884750	5.98329e-08	-8.71
Itga9	NM_133721	integrin alpha 9	1450029_s_at	104099	0.0002	2.8801	6992855	1.36993e-06	2.81
Itgb3	NM_016780	integrin beta 3	1455257_at	16416	0.0026	-3.07882	6784527	1.02127e-05	-2.01
Itih2	NM_010582	inter-alpha trypsin inhibitor heavy chain 2	1417618_at	16425	0	13.8094	6884646	3.89288e-06	5.71
Itpr2	NM_019923	inositol 1 4 5-triphosphate receptor 2	1424834_s_at	16439	0.0001	-3.1736	6958269	9.40525e-07	-2.01
Itpr3	NM_080553	inositol 1 4 5-triphosphate receptor 3	1417297_at	16440	0	2.1245	6849481	8.75337e-06	2.31
Ivd	NM_019826	isovaleryl coenzyme A dehydrogenase	1418238_at	56357	0.0015	-2.23364	6880469	0.0191818	-1.21
Jun	NM_010591	Jun oncogene	1448694_at	16476	0.0001	-2.60213	6923411	0.000683107	-1.71
Kcnh1	NM_010600	potassium voltage-gated channel subfamily H (eag-related) member 1	1435994_at	16510	0.0005	-2.76549	6756419	4.0916e-06	-2.41
Kcnj15	NM_019664	potassium inwardly-rectifying channel subfamily J member 15	1435354_at	16516	0.0008	2.387	6843419	0.00339305	2.21
Kcnk1	NM_008430	potassium channel subfamily K member 1	1448690_at	16525	0.0001	4.6582	6979914	1.05104e-05	2.91
Kcnk2	NM_010607	potassium channel subfamily K member 2	1449158_at	16526	0.0008	3.8798	6765129	1.03901e-05	2.51
Kctd1	NM_134112	potassium channel tetramerisation domain containing 1	1425104_at	106931	0.0001	3.0833	6863582	1.37788e-06	2.01
Kdelr3	NM_134090	KDEL (Lys-Asp-Glu-Leu) endoplasmic reticulum protein retention receptor 3	1418538_at	105785	0.0013	2.6678	6831919	9.6287e-06	2.01
Kdr	NM_010612	kinase insert domain protein receptor	1449379_at	16542	0	-7.12758	6939241	6.14181e-06	-4.71
Kif23	NM_024245	kinesin family member 23	1455990_at	71819	0.0029	2.5438	6996186	1.7238e-06	2.21
Kit	NM_021099	kit oncogene	1452514_a_at	16590	0	-5.38503	6931759	2.98002e-07	-4.21
Kitl	NM_013598	kit ligand	1426152_a_at	17311	0.0046	-7.92393	6770201	1.07718e-07	-6.01
Klc1	NM_001025360	kinesin light chain 1	1428881_at	16593	0.0007	-2.34797	6798232	4.45851e-05	-2.01
Klf11	NM_178357	Kruppel-like factor 11	1437241_at	194655	0.0011	-2.23664	6804379	0.00336234	-1.51
Klf12	NM_010636	Kruppel-like factor 12	1439847_s_at	16597	0	-12.0482	6826975	1.34462e-07	-2.21
Klf2	NM_008452	Kruppel-like factor 2 (lung)	1448890_at	16598	0	-6.28141	6977151	1.5172e-05	-2.91
Klf7	NM_033563	Kruppel-like factor 7 (ubiquitous)	1449439_at	93691	0.0002	-4.21763	6759297	2.42214e-05	-2.41
Klhl23	NM_177784	kelch-like 23 (Drosophila)	1435743_at	277396	0.0072	-2.67165	6877932	0.0257393	-1.31
Klhl5	NM_175174	kelch-like 5 (Drosophila)	1426530_a_at	71778	0.0001	-3.07787	6931229	5.21195e-09	-3.11
Krt18	NM_010664	keratin 18	1448169_at	16668	0.0004	4.6562	6833382	4.26079e-06	5.01
Krt23	NM_033373	keratin 23	1418213_at	94179	0.0004	2.9551	6791338	1.11818e-06	2.91
Krt8	NM_031170	keratin 8	1420647_a_at	16691	0.0007	2.9152	6838693	1.41366e-06	3.41
Lad1	NM_133664	ladinin	1418449_at	16763	0.0003	5.765	6753400	5.42874e-07	2.91
Lama2	NM_008481	laminin alpha 2	1426285_at	16773	0.0008	-2.75558	6772906	1.36081e-06	-2.11
Lama4	NM_010681	laminin alpha 4	1424807_at	16775	0.0022	-2.61643	6767231	2.95243e-06	-2.21
Lass4	NM_026058	longevity assurance homolog 4 (S. cerevisiae)	1417780_at	67260	0.0008	-3.45066	6973757	0.00279337	-1.71
Lbh	NM_029999	limb-bud and heart	1429088_at	77889	0	-4.16493	6852144	0.00236853	-1.71
Ldb2	NM_001077398	LIM domain binding 2	1421101_a_at	16826	0.0002	-6.69792	6937844	1.44098e-07	-4.01
Lef1	NM_010703	lymphoid enhancer binding factor 1	1454734_at	16842	0	-3.52361	6901380	0.000460822	-2.21
Lepr	NM_010704	leptin receptor	1456156_at	16847	0.0039	-3.71333	6915847	9.13057e-06	-2.91
Lifr	NM_013584	leukemia inhibitory factor receptor	1425107_a_at	16880	0.0043	-2.66099	6828522	5.4432e-06	-3.41
Lims2	NM_144862	LIM and senescent cell antigen like domains 2	1424408_at	225341	0.0001	-7.86164	6859790	4.24902e-07	-4.71
Lipg	NM_010720	lipase endothelial	1421262_at	16891	0	-15.0376	6866693	6.56554e-08	-4.41
Liph	NM_153404	lipase member H	1456619_at	239759	0.0004	2.6484	6844544	4.66641e-06	2.21
Lmcd1	NM_144799	LIM and cysteine-rich domains 1	1424596_s_at	30937	0.0111	-2.12269	6949007	0.00108379	-1.31
Lmo2	NM_008505	LIM domain only 2	1454086_a_at	16909	0	-3.663	6879637	0.0014263	-2.11
Lphn3	NM_198702	latrophilin 3	1447551_x_at	319387	0.0001	-7.63942	6931961	5.24093e-06	-2.91
Lrig3	NM_177152	leucine-rich repeats and immunoglobulin-like domains 3	1430554_at	320398	0.0023	-2.73598	6771476	0.000162718	-1.61
Lrp4	NM_172668	low density lipoprotein receptor-related protein 4	1426288_at	228357	0.0059	-2.57931	6879054	3.45156e-05	-1.91
Lrrc8c	NM_133897	leucine rich repeat containing 8 family member C	1455398_at	100604	0	2.4423	6933138	3.53615e-07	2.21
Lss	NM_146006	lanosterol synthase	1420013_s_at	16987	0.0008	-2.0404	6768928	0.0150874	-1.41
Ltb4dh	NM_025968	leukotriene B4 12-hydroxydehydrogenase	1417777_at	67103	0.0005	4.6347	6922026	3.99276e-06	5.51
Ltbp1	NM_019919	latent transforming growth factor beta binding protein 1	1448870_at	268977	0.025	-2.6976	6852229	1.14377e-06	-2.31
Ltbp4	NM_175641	latent transforming growth factor beta binding protein 4	1436665_a_at	108075	0.0001	-3.70096	6966039	1.09533e-06	-3.61
Lyn	NM_010747	Yamaguchi sarcoma viral (v-yes-1) oncogene homolog	1451318_a_at	17096	0.0009	-2.01776	6911337	1.35437e-06	-1.91
Lyz	NM_013590	lysozyme	1450822_at	17110	0.0075	-2.45399	6777310	4.36e-07	-2.51
Macf1	AK143540	microtubule-actin crosslinking factor 1	1428847_a_at	11426	0.0001	-3.6049	6925165	2.06435e-07	-3.21
Mal	NM_010762	myelin and lymphocyte protein T-cell differentiation protein	1432558_a_at	17153	0.0028	3.3309	6890710	3.92728e-06	3.71
Malt1	NM_172833	mucosa associated lymphoid tissue lymphoma translocation gene 1	1456126_at	240354	0.0011	3.9035	6861627	8.16909e-06	3.31
Mamdc2	NM_174857	MAM domain containing 2	1453152_at	71738	0.002	-7.39645	6872204	4.4358e-07	-4.01
Maoa	NM_173740	monoamine oxidase A	1442676_at	17161	0.0102	-4.17711	7010183	0.000142532	-1.91
Map4k4	NM_008696	mitogen-activated protein kinase kinase kinase kinase 4	1448050_s_at	26921	0	-2.13995	6748877	1.99078e-05	-1.51
Mapk11	NM_011161	mitogen-activated protein kinase 11	1421926_at	19094	0.001	2.5305	6837785	3.97612e-07	2.21
Mapk13	NM_011950	mitogen activated protein kinase 13	1448871_at	26415	0.0001	3.3162	6849571	8.57975e-06	3.21
Mapt	NM_010838	microtubule-associated protein tau	1455028_at	17762	0.0002	-18.797	6784498	3.4171e-05	-3.41
Mark1	NM_145515	MAP/microtubule affinity-regulating kinase 1	1425510_at	226778	0.0136	4.2127	6764841	0.000687378	1.51
Marveld3	NM_028584	MARVEL (membrane-associating) domain containing 3	1453264_at	73608	0	2.6661	6985288	2.60848e-07	2.51
Mat1a	NM_133653	methionine adenosyltransferase I alpha	1423147_at	11720	0.0002	3.1173	6818498	1.28519e-06	2.21
Mboat1	NM_153546	membrane bound O-acyltransferase domain containing 1	1435323_a_at	218121	0	6.4275	6805794	1.23133e-06	3.61
Mcam	NM_023061	melanoma cell adhesion molecule	1416357_a_at	84004	0.0001	-3.26691	6988609	3.57299e-05	-1.91
Mef2c	NM_025282	myocyte enhancer factor 2C	1424852_at	17260	0.0085	-2.31589	6808609	0.0115638	-1.41
Meis1	NM_010789	myeloid ecotropic viral integration site 1	1450992_a_at	17268	0.0001	-5.11509	6786348	9.21742e-07	-4.31
Meox2	NM_008584	mesenchyme homeobox 2	1424234_s_at	17286	0.0009	-3.25521	6794550	7.69165e-06	-1.91
Metrnl	NM_144797	meteorin glial cell differentiation regulator-like	1424356_a_at	210029	0.0006	2.4337	6785558	3.17182e-06	1.91
Mfap2	NM_008546	microfibrillar-associated protein 2	1417359_at	17150	0	-2.68528	6918131	1.87392e-05	-2.01
Mfap4	NM_029568	microfibrillar-associated protein 4	1424010_at	76293	0.0003	-21.5983	6781515	1.80799e-06	-7.41
Mfng	NM_008595	manic fringe homolog (Drosophila)	1416992_at	17305	0	-3.29056	6837045	0.0114533	-1.91
Mlph	NM_053015	melanophilin	1449896_at	171531	0	3.5935	6751520	7.02203e-07	3.11
Mmrn2	NM_153127	multimerin 2	1439518_at	105450	0.0004	-4.29185	6818213	7.30897e-06	-2.01
Mpdz	NM_010820	multiple PDZ domain protein	1418664_at	17475	0.0001	-3.50508	6922808	1.33446e-07	-2.41
Mpp5	NM_019579	membrane protein palmitoylated 5 (MAGUK p55 subfamily member 5)	1434954_at	56217	0.0003	-2.03004	6796305	0.000217609	-1.61
Mpp6	NM_019939	membrane protein palmitoylated 6 (MAGUK p55 subfamily member 6)	1449348_at	56524	0	2.5618	6946138	0.00869235	2.11
Mras	NM_008624	muscle and microspikes RAS	1453419_at	17532	0.0003	-2.61233	6998214	0.00101623	-1.61
Mrc2	NM_008626	mannose receptor C type 2	1421045_at	17534	0.0001	-2.94898	6784564	2.03229e-05	-1.61
Mrpl32	NM_029271	mitochondrial ribosomal protein L32	1424372_at	75398	0.0014	2.4588	6811140	0.00306643	1.81
Ms4a4c	NM_029499	membrane-spanning 4-domains subfamily A member 4C	1450291_s_at	64380	0.001	-5.13084	6868091	0.00195486	-2.41
Ms4a4d	NM_025658	membrane-spanning 4-domains subfamily A member 4D	1418990_at	66607	0.0037	-3.94633	6868110	6.46229e-07	-2.71
Ms4a7	NM_027836	membrane-spanning 4-domains subfamily A member 7	1424754_at	109225	0	2.7284	6871545	0.000105607	2.41
Msln	NM_018857	mesothelin	1460238_at	56047	0	-7.38552	6854431	4.86665e-05	-2.11
Mt2	NM_008630	metallothionein 2	1428942_at	17750	0	4.9596	6978290	4.90534e-06	6.51
Mtap2	NM_008632	microtubule-associated protein 2	1434194_at	17756	0.003	-3.05344	6750105	4.01564e-05	-1.41
Mtap4	NM_008633	microtubule-associated protein 4	1416091_at	17758	0.0002	-2.61097	6992415	2.13811e-05	-2.21
Mtap7d1	NM_144941	microtubule-associated protein 7 domain containing 1	1424040_at	245877	0.0002	-2.03666	6925350	2.50764e-07	-2.61
Mtus1	NM_001005865	mitochondrial tumor suppressor 1	1436501_at	102103	0.0003	-3.1736	6981905	9.75738e-05	-2.51
Mxra7	NM_026280	matrix-remodelling associated 7	1453855_at	67622	0.0009	-4.13223	6792550	1.57064e-05	-2.51
Mxra8	NM_024263	matrix-remodelling associated 8	1452330_a_at	74761	0	-3.18471	6919190	1.88307e-06	-2.61
Myc	NM_010849	myelocytomatosis oncogene	1424942_a_at	17869	0	2.3065	6830927	0.00185651	2.21
Myh10	NM_175260	myosin heavy polypeptide 10 non-muscle	1452740_at	77579	0	-6.08273	6781941	5.56305e-08	-4.51
Myh11	NM_013607	myosin heavy polypeptide 11 smooth muscle	1448962_at	17880	0.0012	-3.90168	6844112	0.00113716	-2.41
Myh6	NM_010856	myosin heavy polypeptide 6 cardiac muscle alpha	1448554_s_at	140781	0.0002	5.0028	6824785	0.0304431	2.81
Myl4	NM_010858	myosin light polypeptide 4	1422580_at	17896	0.0014	-4.54752	6784526	0.0145966	-3.71
Myl9	BC055439	myosin light polypeptide 9 regulatory	1452670_at	98932	0.0015	-2.81136	6882627	0.000392244	-2.81
Myo10	NM_019472	myosin X	1454731_at	17909	0.0004	-2.03791	6829277	0.000133141	-1.91
Myo1b	NM_010863	myosin IB	1448989_a_at	17912	0	-3.52485	6758595	3.17836e-05	-2.31
Myo6	NM_001039546	myosin VI	1435559_at	17920	0.0011	-2.37869	6990774	0.00110483	-1.51
Myrip	NM_144557	myosin VIIA and Rab interacting protein	1460601_at	245049	0.0002	-8.01282	6992942	1.74875e-06	-2.61
Nab2	NM_008668	Ngfi-A binding protein 2	1417930_at	17937	0.0003	3.0413	6777960	9.26572e-07	2.71
Nat6	NM_019750	N-acetyltransferase 6	1449954_at	15586	0.0001	-4.2337	6992225	0.000785931	-1.41
Nav1	NM_173437	neuron navigator 1	1436907_at	215690	0.0001	-2.41604	6762429	4.17531e-05	-1.61
Ncald	NM_134094	neurocalcin delta	1417568_at	52589	0	-5.24934	6835045	3.24239e-05	-3.11
Ncaph	NM_144818	non-SMC condensin I complex subunit H	1423920_at	215387	0.0001	-2.31696	6890658	0.0401416	-1.11
Ncoa3	NM_008679	nuclear receptor coactivator 3	1448027_at	17979	0.0002	-2.36911	6883210	1.03775e-05	-1.61
Ndg1	NM_183322	Nur77 downstream gene 1	1455423_at	368204	0	29.4326	6748036	7.20693e-09	2.51
Ndrg2	NM_013864	N-myc downstream regulated gene 2	1448154_at	29811	0.0026	-2.59943	6824610	1.10263e-06	-2.11
Ndst1	NM_008306	N-deacetylase/N-sulfotransferase (heparan glucosaminyl) 1	1428367_at	15531	0.0003	-2.5113	6865926	0.000134688	-1.71
Nebl	NM_028757	nebulette	1438452_at	74103	0.0026	-2.73448	6884986	7.42065e-05	-3.11
Nfatc1	NM_198429	nuclear factor of activated T-cells cytoplasmic calcineurin-dependent 1	1428479_at	18018	0.0003	-2.01572	6866955	1.59934e-05	-1.61
Nfkbia	NM_010907	nuclear factor of kappa light chain gene enhancer in B-cells inhibitor alpha	1448306_at	18035	0.0035	-2.28728	6800934	0.00167342	-1.71
Nfkbiz	NM_030612	nuclear factor of kappa light polypeptide gene enhancer in B-cells inhibitor zeta	1457404_at	80859	0.015	-2.50188	6846375	0.000767309	-1.61
Nhlrc2	NM_025811	NHL repeat containing 2	1453048_at	66866	0	-3.40252	6870617	8.3825e-07	-2.51
Nin	NM_001081453	ninein	1428600_at	18080	0.0136	-2.72331	6801500	5.33058e-07	-1.81
Nmnat2	NM_175460	nicotinamide nucleotide adenylyltransferase 2	1436155_at	226518	0.0003	-3.74392	6754102	0.00109014	-1.71
Nod1	NM_172729	nucleotide-binding oligomerization domain containing 1	1454733_at	107607	0.0045	-2.03666	6953800	0.0184197	-1.31
Nostrin	NM_181547	nitric oxide synthase trafficker	1441075_at	329416	0.0002	-5.19751	6877901	1.07873e-07	-4.51
Notch3	NM_008716	Notch gene homolog 3 (Drosophila)	1421964_at	18131	0.009	-3.367	6854864	0.00128403	-1.71
Notch4	NM_010929	Notch gene homolog 4 (Drosophila)	1449146_at	18132	0	-6.85871	6850025	3.15663e-06	-2.81
Nox4	NM_015760	NADPH oxidase 4	1419161_a_at	50490	0.0066	-2.68097	6962343	1.27732e-05	-2.11
Npal3	NM_028995	NIPA-like domain containing 3	1434315_at	74552	0.002	-2.06825	6926084	0.00225382	-1.51
Npnt	NM_001029836	nephronectin	1426561_a_at	114249	0.0001	-4.30478	6909509	1.42224e-06	-3.01
Npr2	NM_173788	natriuretic peptide receptor 2	1427191_at	230103	0.0023	-2.39808	6913020	6.27963e-06	-1.71
Npr3	NM_001039181	natriuretic peptide receptor 3	1435184_at	18162	0.0001	-5.35619	6834025	0.000421108	-4.81
Nr2f2	NM_009697	nuclear receptor subfamily 2 group F member 2	1416159_at	11819	0.0011	-2.41488	6968200	4.37082e-06	-1.81
Nrarp	NM_025980	Notch-regulated ankyrin repeat protein	1417985_at	67122	0.0004	-3.56379	6875695	0.0204465	-1.41
Nsg1	NM_010942	neuron specific gene family member 1	1423055_at	18196	0	-4.71476	6937585	5.5058e-07	-3.21
Nt5dc2	NM_027289	5'-nucleotidase domain containing 2	1424882_a_at	70021	0.0001	-5.87889	6817970	1.0347e-05	-2.41
Ntn1	NM_008744	netrin 1	1454974_at	18208	0.0002	-4.36681	6789197	2.92703e-06	-2.51
Nuak1	NM_001004363	NUAK family SNF1-like kinase 1	1438684_at	77976	0	-2.9824	6775625	3.22451e-05	-1.81
Nudt4	NM_027722	nudix (nucleoside diphosphate linked moiety X)-type motif 4	1418505_at	71207	0.0005	2.653	6776198	3.04537e-05	1.81
Numb	NM_010949	numb gene homolog (Drosophila)	1416891_at	18222	0	-2.14592	6802290	2.47619e-05	-1.71
Nup210	NM_018815	nucleoporin 210	1417585_at	54563	0.0013	-2.56542	6955514	0.00261737	-1.51
Oasl2	NM_011854	2'-5' oligoadenylate synthetase-like 2	1453196_a_at	23962	0.0019	-2.55428	6933625	0.000326098	-1.61
Ogn	NM_008760	osteoglycin	1419662_at	18295	0	-37.7358	6806960	1.46781e-08	-14.11
Olfm1	NM_019498	olfactomedin 1	1426562_a_at	56177	0.0013	-2.97796	6875933	2.92434e-05	-1.71
Olfml1	NM_172907	olfactomedin-like 1	1455663_at	244198	0.0026	-3.28299	6963267	0.00018359	-2.81
Olfml2b	NM_177068	olfactomedin-like 2B	1423915_at	320078	0.0003	2.8566	6755125	0.000127565	2.01
Olfml3	NM_133859	olfactomedin-like 3	1448475_at	99543	0	-3.06373	6907784	9.26029e-06	-2.21
Orm1	NM_008768	orosomucoid 1	1451054_at	18405	0	28.1408	6914007	3.96705e-06	3.81
Pafah1b3	NM_008776	platelet-activating factor acetylhydrolase isoform 1b alpha1 subunit	1416410_at	18476	0.0037	2.6769	6965940	2.78174e-08	2.21
Palmd	NM_023245	palmdelphin	1417251_at	114301	0.0011	-4.20875	6908528	1.38303e-08	-3.51
Papss2	NM_011864	3'-phosphoadenosine 5'-phosphosulfate synthase 2	1434510_at	23972	0.0002	-4.77783	6869216	2.95431e-07	-3.01
Paqr8	NM_028829	progestin and adipoQ receptor family member VIII	1428958_at	74229	0.0004	2.5587	6747986	6.67216e-06	2.21
Parvb	NM_133167	parvin beta	1438672_at	170736	0.0004	-4.69484	6832300	6.0742e-07	-3.41
Pcbd1	NM_025273	pterin 4 alpha carbinolamine dehydratase/dimerization cofactor of hepatocyte nuclear factor 1 alpha (TCF1) 1	1418713_at	13180	0.0052	3.8418	6768198	0.000151633	4.01
Pcbp3	NM_021568	poly(rC) binding protein 3	1437722_x_at	59093	0.0004	-3.28623	6775192	5.31861e-06	-2.31
Pcdh1	NM_029357	protocadherin 1	1452294_at	75599	0.0002	-6.11621	6864776	5.67241e-05	-3.41
Pcdh17	NM_001013753	protocadherin 17	1436920_at	219228	0.0084	-4.24088	6820752	0.00378387	-1.61
Pcdh18	NM_130448	protocadherin 18	1422889_at	73173	0.0002	-6.74309	6904856	0.000108686	-3.21
Pcnx	NM_018814	pecanex homolog (Drosophila)	1460580_at	54604	0.0011	-2.03335	6796485	0.00016222	-1.51
Pcolce2	NM_029620	procollagen C-endopeptidase enhancer 2	1451527_at	76477	0.0004	-19.1939	6991538	4.95764e-09	-9.81
Pcsk5	D12619	proprotein convertase subtilisin/kexin type 5	1437339_s_at	18552	0.0018	-6.56168	6871879	0.000381008	-2.11
Pdcd4	NM_011050	programmed cell death 4	1418840_at	18569	0.0062	-2.52016	6870489	0.000611678	-1.71
Pde2a	NM_001008548	phosphodiesterase 2A cGMP-stimulated	1447707_s_at	207728	0.0001	2.195	6963006	2.10316e-05	1.91
Pde7b	NM_013875	phosphodiesterase 7B	1445539_at	29863	0	2.1579	6772550	1.72776e-08	2.61
Pde9a	NM_008804	phosphodiesterase 9A	1449403_at	18585	0	-8.1103	6849779	2.69179e-06	-2.81
Pdgfa	AK017169	platelet derived growth factor alpha	1418711_at	18590	0	-2.98329	6942654	0.000729322	-2.21
Pdgfb	NM_011057	platelet derived growth factor B polypeptide	1450414_at	18591	0.0001	-4.01445	6837144	0.000982383	-1.91
Pdgfra	NM_011058	platelet derived growth factor receptor alpha polypeptide	1438946_at	18595	0.0128	-3.9557	6931740	1.94743e-08	-3.51
Pdlim3	NM_016798	PDZ and LIM domain 3	1449178_at	53318	0	-5.42888	6975871	1.88809e-05	-2.41
Pea15a	NM_011063	phosphoprotein enriched in astrocytes 15A	1416406_at	18611	0	-2.47341	6764133	0.000121512	-1.81
Pecam1	NM_001032378	platelet/endothelial cell adhesion molecule 1	1421287_a_at	18613	0	-5.40249	6791960	1.88089e-07	-3.71
Pfkfb3	NM_133232	6-phosphofructo-2-kinase/fructose-2 6-biphosphatase 3	1416432_at	170768	0.0096	-3.18776	6884709	3.41742e-05	-1.81
Pfkl	NM_008826	phosphofructokinase liver B-type	1439148_a_at	18641	0.0005	2.3177	6775238	3.11243e-07	2.11
Pglyrp1	NM_009402	peptidoglycan recognition protein 1	1449184_at	21946	0.0047	3.9345	6958974	4.95132e-05	2.51
Pgm3	NM_028352	phosphoglucomutase 3	1428228_at	109785	0	2.0964	6997513	7.91802e-05	1.51
Pgrmc1	NM_016783	progesterone receptor membrane component 1	1423451_at	53328	0.0012	-2.92997	7010657	3.4542e-08	-3.71
Phactr1	NM_001005740	phosphatase and actin regulator 1	1456606_a_at	218194	0.0002	-3.96983	6806581	2.22831e-06	-3.11
Phlda1	NM_009344	pleckstrin homology-like domain family A member 1	1418835_at	21664	0.0001	2.6686	6770722	0.000323714	1.81
Phldb1	NM_153537	pleckstrin homology-like domain family B member 1	1424467_at	102693	0.0055	-2.03791	6995120	3.00164e-05	-1.81
Phlpp	XM_984950	PH domain and leucine rich repeat protein phosphatase	1426994_at	98432	0	-3.3389	6752083	5.33048e-05	-2.51
Pi4k2b	NM_028744	phosphatidylinositol 4-kinase type 2 beta	1449862_a_at	67073	0.0011	2.4083	6930838	0.000990911	2.11
Pik3cd	NM_001029837	phosphatidylinositol 3-kinase catalytic delta polypeptide	1453281_at	18707	0.0005	-2.31374	6926974	0.0022818	-1.51
Pik3ip1	NM_178149	phosphoinositide-3-kinase interacting protein 1	1439087_a_at	216505	0.007	-2.15193	6778284	0.0159583	-1.41
Pip5k1b	NM_008846	phosphatidylinositol-4-phosphate 5-kinase type 1 beta	1421834_at	18719	0.0013	2.4099	6872262	3.6285e-05	1.91
Pitpnc1	NM_145823	phosphatidylinositol transfer protein cytoplasmic 1	1431074_a_at	71795	0	-12.0337	6791995	6.69284e-06	-4.41
Piwil4	NM_177905	piwi-like homolog 4 (Drosophila)	1447564_x_at	330890	0.0036	3.0128	6993471	0.000155174	1.71
Pkd1	NM_013630	polycystic kidney disease 1 homolog	1460210_at	18763	0.0002	-2.42601	6849303	0.00184267	-1.41
Pkhd1	NM_153179	polycystic kidney and hepatic disease 1	1419820_at	241035	0.0012	24.1716	6757270	7.13273e-10	2.51
Pknox2	NM_001029838	Pbx/knotted 1 homeobox 2	1433907_at	208076	0.0006	-4.84496	6994672	1.43492e-05	-2.41
Pla2g1b	NM_011107	phospholipase A2 group IB pancreas	1416626_at	18778	0.014	3.437	6933672	2.95601e-05	3.71
Pla2g4b	NM_145378	phospholipase A2 group IVB (cytosolic)	1425045_at	211429	0.0008	2.5885	6880556	6.81437e-05	1.81
Pla2g7	NM_013737	phospholipase A2 group VII (platelet-activating factor acetylhydrolase plasma)	1430700_a_at	27226	0.0006	4.4567	6850534	1.75778e-06	2.81
Pla2r1	NM_008867	phospholipase A2 receptor 1	1450144_at	18779	0.0006	-4.4405	6887082	5.77482e-06	-2.01
Plcb1	NM_019677	phospholipase C beta 1	1435043_at	18795	0.0019	-3.92927	6881438	0.000127665	-2.71
Plcb4	NM_013829	phospholipase C beta 4	1435771_at	18798	0.001	-4.49236	6881455	4.86838e-07	-3.01
Plcd1	NM_019676	phospholipase C delta 1	1416675_s_at	18799	0.0009	-2.42483	6999404	3.71887e-05	-1.41
Plcd3	NM_152813	phospholipase C delta 3	1431892_a_at	72469	0.0006	3.5394	6791666	0.000664112	2.01
Plce1	NM_019588	phospholipase C epsilon 1	1452398_at	74055	0	-3.64564	6869570	1.26899e-06	-2.61
Plekho1	NM_023320	pleckstrin homology domain containing family O member 1	1417128_at	67220	0.0004	-2.2553	6907226	0.00105089	-1.91
Plod2	NM_011961	procollagen lysine 2-oxoglutarate 5-dioxygenase 2	1416687_at	26432	0.0024	-6.74309	6991383	3.98945e-07	-4.21
Plscr2	NM_008880	phospholipid scramblase 2	1448961_at	18828	0.0017	-4.31779	6991362	0.000131257	-2.61
Plscr4	NM_178711	phospholipid scramblase 4	1443406_at	235527	0.0067	-4.88759	6991368	1.59238e-06	-3.11
Pltp	NM_011125	phospholipid transfer protein	1417963_at	18830	0	-7.53012	6892964	1.16663e-06	-5.11
Plvap	NM_032398	plasmalemma vesicle associated protein	1418090_at	84094	0.0002	-3.02206	6983262	3.84901e-06	-2.21
Plxdc1	NM_028199	plexin domain containing 1	1424902_at	72324	0	-4.02414	6791229	0.00186524	-2.11
Plxdc2	NM_026162	plexin domain containing 2	1449270_at	67448	0.0023	-6.9541	6875214	3.79955e-08	-3.21
Plxnb1	NM_172775	plexin B1	1435254_at	235611	0.0005	2.4875	6992387	1.66816e-08	2.71
Pmp22	NM_008885	peripheral myelin protein	1417133_at	18858	0.0011	-3.90625	6781612	3.65245e-06	-3.11
Pnkd	NM_001039509	paroxysmal nonkinesiogenic dyskinesia	1418746_at	56695	0.0009	-3.30469	6750532	0.000293291	-1.61
Podxl	NM_013723	podocalyxin-like	1448688_at	27205	0.0001	-3.94789	6952500	9.42823e-06	-2.71
Pon1	NM_011134	paraoxonase 1	1418190_at	18979	0.0005	-5.55864	6951396	0.00365866	-2.41
Popdc2	NM_001081984	popeye domain containing 2	1417806_at	64082	0.0086	-4.92611	6840841	6.66622e-06	-2.21
Popdc3	NM_024286	popeye domain containing 3	1423856_at	78977	0.0001	-10	6767613	6.7511e-07	-4.11
Postn	NM_015784	periostin osteoblast specific factor	1423606_at	50706	0.0002	-2.86862	6897557	6.83785e-08	-2.21
Ppap2a	NM_008903	phosphatidic acid phosphatase 2a	1422619_at	19012	0.0036	-4.4843	6810299	1.08055e-05	-3.61
Ppap2b	NM_080555	phosphatidic acid phosphatase type 2B	1448908_at	67916	0.0001	-4.52489	6916023	3.2164e-05	-2.71
Ppap2c	NM_015817	phosphatidic acid phosphatase type 2c	1451210_at	50784	0.01	3.2518	6775298	1.13199e-06	3.61
Ppbp	NM_023785	pro-platelet basic protein	1418480_at	57349	0.0004	-32.4675	6932367	1.65811e-06	-6.01
Ppm1f	NM_176833	protein phosphatase 1F (PP2C domain containing)	1454934_at	68606	0	-3.06466	6839703	1.02456e-05	-2.21
Ppp1r13l	NM_001010836	protein phosphatase 1 regulatory (inhibitor) subunit 13 like	1459592_a_at	333654	0.0011	2.4394	6959007	9.15968e-05	1.81
Ppp1r16b	NM_153089	protein phosphatase 1 regulatory (inhibitor) subunit 16B	1455080_at	228852	0.0001	-6.13497	6882768	9.74064e-07	-4.01
Ppp1r9a	NM_181595	protein phosphatase 1 regulatory (inhibitor) subunit 9A	1432037_at	243725	0.0007	3.598	6943862	1.11192e-06	2.41
Ppp2r1b	NM_001034085	protein phosphatase 2 (formerly 2A) regulatory subunit A (PR 65) beta isoform	1428265_at	73699	0.0016	-2.52908	6989045	3.08819e-05	-2.21
Prdm1	NM_007548	PR domain containing 1 with ZNF domain	1420425_at	12142	0.0065	-2.35073	6773655	0.00047684	-2.11
Prelp	NM_054077	proline arginine-rich end leucine-rich repeat	1416322_at	116847	0.0001	-4.07	6762328	8.04579e-07	-3.01
Prkab1	NM_031869	protein kinase AMP-activated beta 1 non-catalytic subunit	1424119_at	19079	0	2.056	6941345	0.000362866	2.01
Prkar1b	NM_008923	protein kinase cAMP dependent regulatory type I beta	1440132_s_at	19085	0.0002	-2.81532	6942655	8.44171e-05	-1.71
Prkce	NM_011104	protein kinase C epsilon	1437861_s_at	18754	0	-4.31779	6852820	4.78104e-06	-3.01
Prkch	NM_008856	protein kinase C eta	1434248_at	18755	0.0007	-2.12224	6796043	1.12025e-05	-2.81
Prkcm	NM_008858	protein kinase C mu	1447623_s_at	18760	0.0007	-3.4638	6800675	5.27886e-06	-2.21
Prkcq	NM_008859	protein kinase C theta	1426044_a_at	18761	0.0014	-5.87889	6874979	2.47171e-05	-2.21
Prkg1	NM_011160	protein kinase cGMP-dependent type I	1444232_at	19091	0.0011	-3.76932	6872616	9.92626e-06	-2.21
Prkg2	NM_008926	protein kinase cGMP-dependent type II	1435162_at	19092	0	-19.305	6940300	2.1483e-07	-3.81
Prodh	NM_011172	proline dehydrogenase	1417629_at	19125	0	-2.19732	6844316	0.0091716	-1.31
Prss23	NM_029614	protease serine 23	1431057_a_at	76453	0.001	-2.70124	6969207	0.000206255	-1.71
Prx	NM_019412	periaxin	1423292_a_at	19153	0.0001	-10.846	6959306	1.74996e-05	-4.41
Psat1	NM_177420	phosphoserine aminotransferase 1	1451064_a_at	107272	0.0036	3.4245	6871768	4.02666e-07	2.91
Pscd3	NM_011182	pleckstrin homology Sec7 and coiled-coil domains 3	1418758_a_at	19159	0.0001	-3.73832	6935408	2.75717e-07	-3.81
Psrc1	NM_019976	proline/serine-rich coiled-coil 1	1417323_at	56742	0.0003	5.1295	6911013	9.99247e-08	4.61
Ptch1	NM_008957	patched homolog 1	1428853_at	19206	0.0005	-2.24065	6813844	0.00130205	-1.61
Ptgis	NM_008968	prostaglandin I2 (prostacyclin) synthase	1448816_at	19223	0.0007	-4.51671	6893139	3.73848e-08	-2.51
Pthlh	NM_008970	parathyroid hormone-like peptide	1427527_a_at	19227	0.0006	13.3855	6958326	3.2154e-05	3.41
Ptprb	NM_029928	protein tyrosine phosphatase receptor type B	1427486_at	19263	0.0002	-8.31255	6770908	1.09267e-07	-6.71
Ptprd	NM_011211	protein tyrosine phosphatase receptor type D	1424886_at	19266	0.0002	-5.81734	6922672	5.31465e-07	-3.41
Ptpre	NM_011212	protein tyrosine phosphatase receptor type E	1418540_a_at	19267	0.0004	-2.6001	6964798	3.83705e-06	-2.01
Ptprg	NM_008981	protein tyrosine phosphatase receptor type G	1429691_at	19270	0.0054	-2.29727	6816951	2.83045e-05	-1.81
Ptprn	NM_008985	protein tyrosine phosphatase receptor type N	1416588_at	19275	0	11.0371	6759789	4.92514e-07	7.61
Ptpru	NM_011214	protein tyrosine phosphatase receptor type U	1416674_at	19273	0.0001	-2.80741	6925762	1.72087e-05	-1.61
Pvrl4	NM_027893	poliovirus receptor-related 4	1428701_at	71740	0.0002	2.4018	6755175	1.33302e-08	2.11
Pwp1	NM_133993	PWP1 homolog (S. cerevisiae)	1417873_at	103136	0.0002	2.0907	6769509	2.99848e-06	1.81
Pygm	NM_011224	muscle glycogen phosphorylase	1448602_at	19309	0.0051	-5.54017	6867859	3.00162e-06	-3.01
Qk	NM_021881	quaking	1425597_a_at	19317	0.0011	-4.49035	6853661	5.17586e-05	-2.21
Rab15	NM_134050	RAB15 member RAS oncogene family	1417829_a_at	104886	0.0005	3.8553	6801917	2.25413e-07	3.91
Rab38	NM_028238	Rab38 member of RAS oncogene family	1439628_x_at	72433	0.0015	2.8665	6962379	8.40928e-07	2.51
Rab6b	NM_173781	RAB6B member RAS oncogene family	1434914_at	270192	0.0016	-2.54647	6992012	7.04276e-06	-2.31
Rai14	NM_030690	retinoic acid induced 14	1417400_at	75646	0.0001	2.0786	6833980	2.18752e-06	2.21
Rap1gap	NM_001081155	Rap1 GTPase-activating protein	1428443_a_at	110351	0.0002	4.8349	6917963	2.08906e-05	3.71
Rapgef3	NM_144850	Rap guanine nucleotide exchange factor (GEF) 3	1424471_at	223864	0	-5.4407	6838332	6.74004e-05	-2.31
Rapgef4	NM_019688	Rap guanine nucleotide exchange factor (GEF) 4	1425518_at	56508	0.0015	-3.02115	6878038	8.98315e-06	-2.41
Rapgef5	NM_175930	Rap guanine nucleotide exchange factor (GEF) 5	1455137_at	217944	0.0005	-2.06398	6798418	4.69109e-05	-1.91
Rarres2	NM_027852	retinoic acid receptor responder (tazarotene induced) 2	1437902_s_at	71660	0	-3.37154	6953395	9.61513e-05	-3.01
Rasgrf1	NM_011245	RAS protein-specific guanine nucleotide-releasing factor 1	1424734_at	19417	0	4.7298	6991261	1.35412e-05	2.51
Rasgrp2	NM_011242	RAS guanyl releasing protein 2	1417804_at	19395	0	-9.32836	6867860	3.58297e-05	-2.51
Rasgrp3	NM_207246	RAS guanyl releasing protein 3	1438030_at	240168	0.0002	-5.48246	6852235	0.000115326	-2.71
Rassf5	NM_018750	Ras association (RalGDS/AF-6) domain family 5	1422637_at	54354	0.0044	-2.06016	6762147	6.05781e-05	-1.71
Rassf8	NM_027760	Ras association (RalGDS/AF-6) domain family 8	1452283_at	71323	0.0067	-2.06143	6951042	5.56571e-05	-1.61
Rbm35a	NM_194055	RNA binding motif protein 35A	1454681_at	207920	0.0003	2.5013	6919693	0.000127587	3.01
Rbm35b	NM_176838	RNA binding motif protein 35b	1433683_at	77411	0.0004	2.3937	6985021	1.28054e-05	2.01
Rbp4	NM_011255	retinol binding protein 4 plasma	1426225_at	19662	0.0022	5.5134	6872980	2.12019e-06	5.51
Rcn1	NM_009037	reticulocalbin 1	1417090_at	19672	0.0006	-2.38949	6889413	4.99045e-05	-1.91
Rcsd1	NM_178593	RCSD domain containing 1	1424194_at	226594	0.0002	-4.74383	6763787	8.5321e-05	-2.41
Reck	NM_016678	reversion-inducing-cysteine-rich protein with kazal motifs	1450784_at	53614	0.0003	-5.27704	6913039	3.99521e-06	-3.01
Reep6	NM_139292	receptor accessory protein 6	1430128_a_at	70335	0.0008	3.1786	6769212	0.0013813	2.21
Reps2	NM_178256	RALBP1 associated Eps domain containing protein 2	1435389_at	194590	0.0018	-2.24517	7020626	2.65906e-05	-1.81
Retnla	NM_020509	resistin like alpha	1449015_at	57262	0.0014	3.012	6841362	0.0204634	3.31
Rftn2	NM_028713	raftlin family member 2	1428895_at	74013	0.0001	-3.21854	6758754	1.91613e-05	-2.31
Rgl1	NM_016846	ral guanine nucleotide dissociation stimulator -like 1	1418535_at	19731	0.0002	-2.89939	6763090	6.15143e-06	-2.41
Rgs12	AK053804	regulator of G-protein signaling 12	1453129_a_at	71729	0	-6.23441	6929861	2.39385e-05	-2.51
Rgs16	NM_011267	regulator of G-protein signaling 16	1426037_a_at	19734	0.0007	9.1822	6754138	5.40383e-06	3.01
Rgs18	NM_022881	regulator of G-protein signaling 18	1420398_at	64214	0	-7.13267	6762804	4.70025e-05	-2.11
Rgs2	NM_009061	regulator of G-protein signaling 2	1447830_s_at	19735	0.0027	-3.02206	6762784	2.04126e-05	-2.41
Rgs3	NM_134257	regulator of G-protein signaling 3	1449516_a_at	50780	0.001	-2.22866	6913985	0.0057922	-1.81
Rgs9	NM_011268	regulator of G-protein signaling 9	1418691_at	19739	0.0002	-2.94551	6792079	2.05491e-07	-3.21
Rhobtb3	NM_028493	Rho-related BTB domain containing 3	1433647_s_at	73296	0.0013	-2.3245	6814441	0.000118566	-1.91
Rhoj	NM_023275	ras homolog gene family member J	1418892_at	80837	0.0018	-3.31126	6796121	3.17963e-07	-2.51
Rhou	NM_133955	ras homolog gene family member U	1449027_at	69581	0.0008	2.5232	6979721	0.0343219	1.51
Rin1	NM_145495	Ras and Rab interactor 1	1424507_at	225870	0.0001	2.3164	6867715	1.94405e-06	2.51
Rin3	NM_177620	Ras and Rab interactor 3	1434684_at	217835	0.0007	-2.29674	6797478	7.96871e-06	-2.21
Ripk4	NM_023663	receptor-interacting serine-threonine kinase 4	1418487_at	72388	0.0005	2.5645	6848209	5.98947e-07	2.11
Rnf128	NM_023270	ring finger protein 128	1418318_at	66889	0.0001	8.6155	7014110	8.09072e-06	4.81
Rnf167	NM_027445	ring finger protein 167	1430527_a_at	70510	0.0012	-2.10261	6782139	0.0162303	-1.51
Robo1	NM_019413	roundabout homolog 1 (Drosophila)	1427231_at	19876	0.0005	-3.96354	6842326	1.38015e-06	-2.21
Robo4	NM_028783	roundabout homolog 4 (Drosophila)	1426206_at	74144	0	-3.57782	6988213	6.17264e-05	-1.91
Ros1	NM_011282	Ros1 proto-oncogene	1425970_a_at	19886	0	8.5536	6773933	2.86626e-08	7.51
Runx1t1	NM_009822	runt-related transcription factor 1; translocated to 1 (cyclin D-related)	1448785_at	12395	0.0001	-4.03551	6911833	0.000863165	-2.31
S100a1	NM_011309	S100 calcium binding protein A1	1419814_s_at	20193	0	2.0676	6906903	0.00082639	1.61
S100a14	NM_025393	S100 calcium binding protein A14	1449166_at	66166	0	6.8494	6899360	1.32652e-05	3.21
S100g	NM_009789	S100 calcium binding protein G	1448964_at	12309	0.0042	-2.53293	7020644	0.000172682	-1.51
Samd4	NM_001037221	sterile alpha motif domain containing 4	1436356_at	74480	0.0001	-2.94464	6818667	9.8509e-06	-2.01
Sash1	NM_175155	SAM and SH3 domain containing 1	1448005_at	70097	0.0021	-2.14362	6772009	5.1114e-05	-2.01
Satb1	NM_009122	special AT-rich sequence binding protein 1	1416007_at	20230	0	-5.54939	6855981	0.00010426	-2.51
Sc5d	NM_172769	sterol-C5-desaturase (fungal ERG3 delta-5-desaturase) homolog (S. cerevisae)	1434520_at	235293	0.0002	-2.39349	6994935	0.000925859	-1.41
Scarf1	NM_001004157	scavenger receptor class F member 1	1434490_at	380713	0.0001	-3.22893	6782449	0.00025384	-1.41
Scel	NM_022886	sciellin	1422837_at	64929	0.0017	-2.32558	6821514	0.000629222	-1.61
Schip1	NM_013928	schwannomin interacting protein 1	1423025_a_at	30953	0.0125	-2.65534	6898181	6.03133e-07	-1.91
Scn3b	NM_178227	sodium channel voltage-gated type III beta	1435767_at	235281	0.0023	-7.38007	6988366	0.000385073	-3.11
Scn7a	NM_009135	sodium channel voltage-gated type VII alpha	1436043_at	20272	0	-9.14077	6887380	2.75893e-06	-5.21
Scnn1b	NM_011325	sodium channel nonvoltage-gated 1 beta	1418475_at	20277	0.0013	-2.07168	6964012	0.000177039	-1.51
Scnn1g	NM_011326	sodium channel nonvoltage-gated 1 gamma	1419079_at	20278	0.0003	-3.79939	6964011	1.28523e-07	-2.91
Scrn1	NM_027268	secernin 1	1439500_at	69938	0	-5.54631	6953762	2.41577e-08	-3.81
Scube2	NM_020052	signal peptide CUB domain EGF-like 2	1453486_a_at	56788	0.0002	-29.3255	6970392	5.03569e-08	-5.31
Sdc1	NM_011519	syndecan 1	1415943_at	20969	0.0009	2.3272	6793226	9.06902e-10	3.71
Sdc2	NM_008304	syndecan 2	1417011_at	15529	0	-2.6455	6829598	0.000104931	-2.61
Sdf4	NM_011341	stromal cell derived factor 4	1455584_at	20318	0.0001	-2.2482	6919208	0.00334903	-1.11
Sdpr	NM_138741	serum deprivation response	1443832_s_at	20324	0.0001	-14.4928	6749352	1.69256e-06	-7.71
Sell	NM_011346	selectin lymphocyte	1419480_at	20343	0.0003	-8.60585	6754681	5.43146e-05	-2.61
Sema3a	NM_009152	sema domain immunoglobulin domain (Ig) short basic domain secreted (semaphorin) 3A	1420416_at	20346	0.0001	-3.69413	6928871	9.86019e-07	-3.21
Sema3b	NM_009153	sema domain immunoglobulin domain (Ig) short basic domain secreted (semaphorin) 3B	1448415_a_at	20347	0	-2.41721	6998639	0.000391755	-1.71
Sema3c	NM_013657	sema domain immunoglobulin domain (Ig) short basic domain secreted (semaphorin) 3C	1429348_at	20348	0	-3.97614	6928965	2.9025e-05	-3.51
Sema3e	NM_011348	sema domain immunoglobulin domain (Ig) short basic domain secreted (semaphorin) 3E	1419717_at	20349	0.0006	-6.74764	6928880	5.52489e-07	-4.11
Sema3f	NM_011349	sema domain immunoglobulin domain (Ig) short basic domain secreted (semaphorin) 3 F	1420508_at	20350	0.001	-5.26316	6998646	3.44529e-06	-3.01
Sema6a	NM_018744	sema domain transmembrane domain (TM) and cytoplasmic domain (semaphorin) 6A	1436458_at	20358	0.0001	-5.91017	6865267	4.73525e-06	-4.01
Sema6d	NM_172537	sema domain transmembrane domain (TM) and cytoplasmic domain (semaphorin) 6D	1453055_at	214968	0.0001	-4.83092	6880776	0.000100419	-3.01
Sema7a	NM_011352	sema domain immunoglobulin domain (Ig) and GPI membrane anchor (semaphorin) 7A	1459903_at	20361	0.0078	-2.59471	6989438	2.67148e-06	-2.41
Sept4	NM_011129	septin 4	1448729_a_at	18952	0	-3.85802	6783321	2.06574e-06	-3.01
Serinc2	NM_172702	serine incorporator 2	1434382_at	230779	0.0001	2.9492	6925654	1.47553e-07	4.11
Serpina3c	NM_008458	serine (or cysteine) peptidase inhibitor clade A member 3C	1421564_at	16625	0.0071	-17.331	6803284	9.28282e-06	-3.21
Serpind1	NM_008223	serine (or cysteine) peptidase inhibitor clade D member 1	1418680_at	15160	0.0001	2.8309	6839737	1.86484e-06	1.91
Sertad4	NM_198247	SERTA domain containing 4	1454877_at	214791	0.002	4.4601	6765307	3.39921e-05	1.91
Sesn1	NM_001013370	sestrin 1	1433711_s_at	140742	0.0035	-2.02922	6767402	0.000100648	-1.51
Sesn2	NM_144907	sestrin 2	1451599_at	230784	0.0004	2.3467	6917496	1.64156e-05	1.81
Sesn3	NM_030261	sestrin 3	1449303_at	75747	0	2.2331	6987065	7.61117e-07	2.21
Sfxn1	NM_027324	sideroflexin 1	1417559_at	14057	0.0001	2.9162	6807154	3.59378e-07	2.71
Sgip1	NM_144906	SH3-domain GRB2-like (endophilin) interacting protein 1	1425181_at	73094	0.0006	-10.395	6915871	1.56877e-05	-2.21
Sgtb	NM_144838	small glutamine-rich tetratricopeptide repeat (TPR)-containing beta	1437977_at	218544	0.0015	-2.8393	6809806	6.40122e-05	-1.81
Sh2d3c	NM_013781	SH2 domain containing 3C	1415886_at	27387	0.0002	-3.07787	6876217	8.13486e-07	-2.01
Sh3bp4	NM_133816	SH3-domain binding protein 4	1455250_at	98402	0.0027	-2.18436	6751430	0.000747391	-1.41
Sh3bp5	NM_011894	SH3-domain binding protein 5 (BTK-associated)	1421923_at	24056	0	-4.90436	6823721	1.96193e-06	-2.81
Sh3glb1	NM_019464	SH3-domain GRB2-like B1 (endophilin)	1418011_a_at	54673	0.0015	-2.42365	6910122	0.000397751	-1.41
Sh3kbp1	NM_021389	SH3-domain kinase binding protein 1	1460337_at	58194	0.0025	-2.17486	7014836	4.76425e-06	-2.01
Sh3rf2	NM_172966	SH3 domain containing ring finger 2	1456640_at	269016	0.009	-2.38777	6860411	0.000872529	-1.41
Sh3tc1	NM_194344	SH3 domain and tetratricopeptide repeats 1	1427619_a_at	231147	0.0004	-2.97265	6937442	0.00291543	-1.31
Sh3tc2	NM_172628	SH3 domain and tetratricopeptide repeats 2	1456020_at	225608	0.0001	-18.7266	6861408	3.98286e-06	-2.21
Shank3	NM_021423	SH3/ankyrin domain gene 3	1419137_at	58234	0	-5.95238	6832587	2.77292e-07	-2.61
Shmt1	NM_009171	serine hydroxymethyltransferase 1 (soluble)	1425178_s_at	20425	0.0101	3.2136	6788791	9.92764e-08	2.81
Sipa1	NM_011379	signal-induced proliferation associated gene 1	1416206_at	20469	0	-3.31016	6871134	3.15898e-05	-1.71
Sipa1l1	NM_172579	signal-induced proliferation-associated 1 like 1	1434222_at	217692	0.0003	-2.23614	6796492	0.000226169	-1.61
Slc12a2	NM_009194	solute carrier family 12 member 2	1417622_at	20496	0.0001	2.8122	6861200	6.72202e-08	3.61
Slc12a6	NM_133649	solute carrier family 12 member 6	1449878_a_at	107723	0.0051	-2.27998	6880035	0.00134452	-1.61
Slc15a2	NM_021301	solute carrier family 15 (H+/peptide transporter) member 2	1417600_at	57738	0.0003	3.3453	6845444	1.25115e-05	3.31
Slc16a6	NM_134038	solute carrier family 16 (monocarboxylic acid transporters) member 6	1417884_at	104681	0.0007	2.8831	6792097	4.20254e-05	1.91
Slc16a9	NM_025807	solute carrier family 16 (monocarboxylic acid transporters) member 9	1429726_at	66859	0	-4.95786	6768618	0.000491748	-2.31
Slc20a1	NM_015747	solute carrier family 20 member 1	1448568_a_at	20515	0.0002	-2.08333	6881123	0.00300704	-1.31
Slc23a3	NM_194333	solute carrier family 23 (nucleobase transporters) member 3	1460042_at	22626	0	6.3051	6759773	1.79544e-06	2.91
Slc24a3	NM_053195	solute carrier family 24 (sodium/potassium/calcium exchanger) member 3	1424308_at	94249	0.0001	-5.30223	6881870	1.10221e-05	-2.71
Slc2a1	NM_011400	solute carrier family 2 (facilitated glucose transporter) member 1	1426599_a_at	20525	0	2.4441	6916748	5.72622e-06	1.81
Slc2a12	NM_178934	solute carrier family 2 (facilitated glucose transporter) member 12	1435911_s_at	353169	0	-3.48797	6766491	5.84268e-05	-2.21
Slc2a3	NM_011401	solute carrier family 2 (facilitated glucose transporter) member 3	1437052_s_at	20527	0	-7.4129	6957051	0.000171145	-1.81
Slc36a2	NM_153170	solute carrier family 36 (proton/amino acid symporter) member 2	1436521_at	246049	0.0001	-6.29723	6788401	6.49883e-05	-2.31
Slc38a5	NM_172479	solute carrier family 38 member 5	1454622_at	209837	0.0014	-23.753	7009834	4.38935e-06	-3.61
Slc39a11	NM_027216	solute carrier family 39 (metal ion transporter) member 11	1424905_a_at	69806	0.0001	2.2472	6792296	0.000111128	1.81
Slc39a6	NM_139143	solute carrier family 39 (metal ion transporter) member 6	1424674_at	106957	0.0001	-2.05804	6863973	0.000180924	-1.81
Slc43a3	NM_021398	solute carrier family 43 member 3	1422788_at	58207	0.0004	-6.94927	6878713	1.10523e-07	-3.41
Slc44a3	NM_145394	solute carrier family 44 member 3	1425109_at	213603	0	2.3259	6908775	3.79251e-06	2.01
Slc4a4	NM_018760	solute carrier family 4 (anion exchanger) member 4	1421225_a_at	54403	0.0012	3.2368	6932240	2.43231e-07	2.71
Slc6a2	NM_009209	solute carrier family 6 (neurotransmitter transporter noradrenalin) member 2	1460129_at	20538	0.0124	-6.21891	6978233	2.38918e-06	-2.61
Slc6a4	NM_010484	solute carrier family 6 (neurotransmitter transporter serotonin) member 4	1417150_at	15567	0.0014	-2.2482	6782554	0.00109995	-1.41
Slc7a10	NM_017394	solute carrier family 7 (cationic amino acid transporter y+ system) member 10	1421093_at	53896	0.0001	-22.5734	6959800	0.000256361	-3.01
Slc9a3r2	NM_023055	solute carrier family 9 (sodium/hydrogen exchanger) isoform 3 regulator 2	1439369_x_at	65962	0.0082	-2.65041	6854381	0.000836663	-1.41
Slco3a1	NM_023908	solute carrier organic anion transporter family member 3a1	1448918_at	108116	0	-2.7571	6968426	0.00326596	-1.71
Slfn5	NM_183201	schlafen 5	1456288_at	327978	0.0002	-4.11184	6782979	4.76515e-07	-3.51
Slit2	NM_178804	slit homolog 2 (Drosophila)	1424659_at	20563	0.0136	-2.16732	6930606	2.29241e-05	-1.61
Slpi	NM_011414	secretory leukocyte peptidase inhibitor	1448377_at	20568	0	2.4568	6892899	0.00123486	1.61
Smad6	NM_008542	MAD homolog 6 (Drosophila)	1422771_at	17130	0	-8.23045	6996263	5.72816e-05	-3.81
Smad7	NM_001042660	MAD homolog 7 (Drosophila)	1423389_at	17131	0	-2.72777	6862133	0.000355892	-2.01
Smarca2	NM_011416	SWI/SNF related matrix associated actin dependent regulator of chromatin subfamily a member 2	1430526_a_at	67155	0.0004	-2.20946	6868884	4.35686e-07	-2.91
Smtn	NM_013870	smoothelin	1452469_a_at	29856	0.0037	-2.81294	6785609	2.65355e-05	-1.61
Smurf1	NM_029438	SMAD specific E3 ubiquitin protein ligase 1	1428396_at	75788	0.0026	7.0488	6942977	2.02745e-06	2.01
Smyd5	NM_144918	SET and MYND domain containing 5	1447749_at	232187	0.0089	3.8157	6947553	0.00029244	1.71
Sned1	NM_172463	sushi nidogen and EGF-like domains 1	1435603_at	208777	0.0562	-2.59336	6751684	1.65603e-06	-1.61
Sorbs1	NM_178362	sorbin and SH3 domain containing 1	1425826_a_at	20411	0.0021	-5.50964	6873068	3.47376e-07	-3.31
Sorbs2	NM_172752	sorbin and SH3 domain containing 2	1437197_at	234214	0.0003	3.7374	6975861	1.25627e-05	2.51
Sox13	NM_011439	SRY-box containing gene 13	1450191_a_at	20668	0	-4.36491	6762304	3.83768e-06	-2.61
Sox17	NM_011441	SRY-box containing gene 17	1429177_x_at	20671	0.0021	-3.89257	6756599	2.94859e-05	-2.51
Sox18	NM_009236	SRY-box containing gene 18	1449135_at	20672	0.0001	-3.78788	6894310	3.45703e-05	-2.71
Sox7	NM_011446	SRY-box containing gene 7	1416564_at	20680	0	-4.98753	6819744	4.94938e-05	-4.01
Specc1l	NM_153406	SPECC1-like	1428300_at	74392	0.0001	-2.81452	6768851	1.23856e-05	-2.41
Spint1	AF099018	serine protease inhibitor Kunitz type 1	1416627_at	20732	0	3.0424	6880508	1.02742e-07	3.51
Spnb2	NM_009260	spectrin beta 2	1451830_a_at	20742	0.0247	-3.77786	6786978	1.39407e-05	-2.01
Spock2	NM_052994	sparc/osteonectin cwcv and kazal-like domains proteoglycan 2	1435026_at	94214	0	-8.37521	6768151	1.81591e-07	-3.71
Spon1	NM_145584	spondin 1 (f-spondin) extracellular matrix protein	1441226_at	233744	0	-5.78035	6963590	1.33827e-09	-3.21
Spred1	NM_033524	sprouty protein with EVH-1 domain 1 related sequence	1423161_s_at	114715	0.0002	2.5191	6880322	7.75343e-07	2.21
St14	NM_011176	suppression of tumorigenicity 14 (colon carcinoma)	1418076_at	19143	0.0005	2.8239	6994353	2.2441e-06	2.41
St3gal2	NM_178048	ST3 beta-galactoside alpha-2 3-sialyltransferase 2	1421892_at	20444	0.0003	-3.34336	6979111	0.00341298	-1.51
St5	NM_001001326	suppression of tumorigenicity 5	1428372_at	76954	0.0002	-2.19925	6970378	0.00178471	-1.51
St8sia4	AK003690	ST8 alpha-N-acetyl-neuraminide alpha-2 8-sialyltransferase 4	1419186_a_at	20452	0.001	-4.24088	6760847	0.0019536	-2.11
St8sia6	NM_145838	ST8 alpha-N-acetyl-neuraminide alpha-2 8-sialyltransferase 6	1456147_at	241230	0	7.6593	6884820	3.73026e-06	7.51
Stab1	NM_138672	stabilin 1	1450199_a_at	192187	0.0003	-2.69397	6823709	6.51435e-05	-1.81
Stard13	NM_146258	serologically defined colon cancer antigen 13	1452604_at	243362	0.0001	-3.47102	6943404	2.26357e-05	-2.31
Stard8	NM_199018	START domain containing 8	1427072_at	236920	0.0054	-2.25632	7012769	0.00279197	-1.41
Stk39	NM_016866	serine/threonine kinase 39 STE20/SPS1 homolog (yeast)	1419551_s_at	53416	0.0053	4.7873	6887450	3.53707e-06	4.71
Stk4	NM_021420	serine/threonine kinase 4	1421107_at	58231	0.0006	-2.07426	6883078	0.000317198	-1.91
Stmn2	NM_025285	stathmin-like 2	1423281_at	20257	0.0001	-7.24113	6895589	4.25897e-05	-3.81
Stx3	NM_152220	syntaxin 3	1425530_a_at	20908	0.0001	-2.54647	6871580	1.12905e-05	-1.31
Stxbp1	NM_009295	syntaxin binding protein 1	1420505_a_at	20910	0.0001	-3.72162	6885912	4.37647e-05	-2.31
Stxbp6	NM_144552	syntaxin binding protein 6 (amisyn)	1435396_at	217517	0	-10.3842	6800468	1.07734e-06	-2.61
Sult2b1	NM_017465	sulfotransferase family cytosolic 2B member 1	1417335_at	54200	0.0003	4.9335	6967006	3.36807e-06	2.51
Susd2	NM_027890	sushi domain containing 2	1426511_at	71733	0.0025	10.4059	6775146	3.0268e-05	3.01
Svep1	NM_022814	sushi von Willebrand factor type A EGF and pentraxin domain containing 1	1419182_at	64817	0.0001	-3.44234	6921994	4.08053e-06	-2.11
Swap70	NM_009302	SWA-70 protein	1434225_at	20947	0.0002	-2.35793	6963422	0.000786348	-1.71
Syne1	NM_153399	synaptic nuclear envelope 1	1455493_at	64009	0.0098	-3.89864	6765533	4.82688e-09	-5.91
Syt12	NM_134164	synaptotagmin XII	1422878_at	171180	0.0001	7.495	6871004	0.000126182	1.91
Tacstd1	NM_008532	tumor-associated calcium signal transducer 1	1416579_a_at	17075	0.0012	2.6354	6852882	0.000530862	3.21
Tacstd2	NM_020047	tumor-associated calcium signal transducer 2	1423323_at	56753	0.0002	2.9036	6954425	3.58895e-07	2.91
Tal1	NM_011527	T-cell acute lymphocytic leukemia 1	1449389_at	21349	0.0001	-3.47102	6916487	0.017408	-1.11
Tanc2	NM_181071	tetratricopeptide repeat ankyrin repeat and coiled-coil containing 2	1436513_at	77097	0.001	2.6527	6784578	2.36775e-05	1.71
Tatdn1	NM_175151	TatD DNase domain containing 1	1458679_a_at	69694	0.0022	2.7451	6835981	0.000909702	1.51
Tbkbp1	NM_198100	TBK1 binding protein 1	1435183_at	73174	0.0001	-2.09996	6791174	0.00260881	-1.61
Tbx2	NM_009324	T-box 2	1422545_at	21385	0.0001	-4.61467	6783204	0.000110745	-3.31
Tbx3	NM_011535	T-box 3	1448029_at	21386	0	-9.74659	6933913	1.04103e-06	-3.41
Tbx4	NM_011536	T-box 4	1456033_at	21387	0.0001	-2.93513	6783225	5.55014e-06	-2.01
Tcf4	NM_013685	transcription factor 4	1416724_x_at	21413	0.0084	-2.57931	6861850	0.000608771	-1.71
Tcf7	X61385	transcription factor 7 T-cell specific	1433471_at	21414	0.0001	-4.38789	6788172	0.000141963	-1.51
Tek	NM_013690	endothelial-specific receptor tyrosine kinase	1418788_at	21687	0.0003	-9.26784	6915506	1.58232e-07	-5.81
Tfpi	NM_011576	tissue factor pathway inhibitor	1438530_at	21788	0.0085	-2.78242	6888299	2.02278e-05	-2.11
Tgfb1i1	NM_009365	transforming growth factor beta 1 induced transcript 1	1418136_at	21804	0	-3.48068	6964394	8.86201e-06	-1.71
Tgfb2	NM_009367	transforming growth factor beta 2	1450923_at	21808	0.0001	-3.43879	6764953	1.54273e-05	-1.61
Tgfbr3	NM_011578	transforming growth factor beta receptor III	1433795_at	21814	0	-2.35793	6940841	0.000136851	-1.81
Tgm1	NM_019984	transglutaminase 1 K polypeptide	1451416_a_at	21816	0.0002	2.9001	6824838	1.04234e-05	1.71
Tgoln1	NM_009443	trans-golgi network protein	1423308_at	22134	0.0002	3.2927	6954638	9.41151e-06	1.61
Thbd	NM_009378	thrombomodulin	1448529_at	21824	0.0002	-5.39084	6891879	2.70683e-08	-5.21
Thra	NM_178060	thyroid hormone receptor alpha	1426997_at	21833	0.0002	-2.32612	6784042	9.61105e-05	-1.91
Thsd1	NM_019576	thrombospondin type I domain 1	1418205_at	56229	0	-3.26477	6974611	0.000323841	-2.01
Thsd4	NM_001040426	thrombospondin type I domain containing 4	1455262_at	207596	0	2.0753	6996124	9.18522e-07	2.51
Tiam1	NM_009384	T-cell lymphoma invasion and metastasis 1	1418057_at	21844	0.0007	-3.50631	6847748	0.00206529	-1.61
Tie1	NM_011587	tyrosine kinase receptor 1	1416238_at	21846	0	-6.56168	6924894	9.33939e-05	-2.91
Timp3	NM_011595	tissue inhibitor of metalloproteinase 3	1419089_at	21859	0.0004	-2.67237	6769535	0.000164161	-1.71
Tinag	NM_012033	tubulointerstitial nephritis antigen	1419314_at	26944	0.008	-2.84414	6997034	3.85438e-05	-1.51
Tle4	NM_011600	transducin-like enhancer of split 4 homolog of Drosophila E(spl)	1450853_at	21888	0.0003	-3.03582	6871700	7.53392e-06	-2.01
Tm4sf1	NM_008536	transmembrane 4 superfamily member 1	1439925_at	17112	0.0003	-6.06428	6905289	8.88353e-06	-2.71
Tmcc2	NM_178874	transmembrane and coiled-coil domains 2	1452666_a_at	68875	0.0001	-21.7865	6762217	1.28838e-05	-5.41
Tmcc3	NM_172051	transmembrane and coiled coil domains 3	1434252_at	319880	0.0001	-4.86145	6769928	5.62207e-07	-2.41
Tmeff1	NM_021436	transmembrane protein with EGF-like and two follistatin-like domains 1	1426649_at	230157	0.0006	-6.60939	6913348	5.55094e-07	-3.31
Tmeff2	NM_019790	transmembrane protein with EGF-like and two follistatin-like domains 2	1419073_at	56363	0	-6.46831	6749346	9.11859e-07	-3.41
Tmem100	NM_026433	transmembrane protein 100	1449533_at	67888	0.0004	-23.8095	6783484	5.85536e-07	-9.31
Tmem139	BC096053	transmembrane protein 139	1436556_at	109218	0	2.8516	6945776	3.84007e-06	2.51
Tmem140	BC020080	transmembrane protein 140	1424354_at	68487	0	-2.77624	6945339	0.000201553	-1.81
Tmem16a	NM_178642	transmembrane protein 16A	1459713_s_at	101772	0	2.1504	6972473	2.88314e-05	2.01
Tmem178	NM_026516	transmembrane protein 178	1429175_at	68027	0.0032	-2.64131	6852542	5.11506e-05	-1.51
Tmem2	NM_031997	transmembrane protein 2	1445918_at	83921	0.0017	-4.5208	6868650	2.97389e-06	-2.81
Tmem44	NM_172614	transmembrane protein 44	1455044_at	224090	0.0064	-7.84314	6845042	6.58622e-06	-2.11
Tmem46	NM_145463	transmembrane protein 46	1423852_at	219134	0.0013	-13.5685	6819511	0.000318451	-2.01
Tmem49	NM_029478	transmembrane protein 49	1423722_at	75909	0	2.5044	6790508	6.94721e-06	2.11
Tmem54	NM_025452	transmembrane protein 54	1417895_a_at	66260	0	8.8367	6917273	1.32566e-05	3.01
Tmem71	NM_172514	transmembrane protein 71	1436212_at	213068	0.0004	-5.95593	6836325	4.24349e-05	-2.51
Tmod1	NM_021883	tropomodulin 1	1422754_at	21916	0.0005	-2.31214	6913195	4.79687e-06	-2.31
Tmod2	NM_001038710	tropomodulin 2	1435060_at	50876	0.0009	-6.98812	6996952	3.29995e-08	-4.61
Tmprss4	NM_145403	transmembrane protease serine 4	1426302_at	214523	0	2.1386	6995177	5.60715e-06	1.81
Tmtc1	NM_198967	transmembrane and tetratricopeptide repeat containing 1	1439855_at	387314	0.0003	-3.31455	6958407	3.08742e-07	-2.81
Tmtc2	NM_177368	transmembrane and tetratricopeptide repeat containing 2	1429809_at	278279	0	-7.29395	6776667	0.00012236	-2.61
Tnfrsf12a	NM_013749	tumor necrosis factor receptor superfamily member 12a	1418572_x_at	27279	0.0039	3.9612	6854260	0.000101681	1.81
Tnfrsf19	NM_013869	tumor necrosis factor receptor superfamily member 19	1448147_at	29820	0.0032	-5.22739	6825192	1.67111e-05	-2.71
Tnfsf10	NM_009425	tumor necrosis factor (ligand) superfamily member 10	1459913_at	22035	0	-5.78035	6896353	2.45486e-05	-3.21
Tnfsf13b	NM_033622	tumor necrosis factor (ligand) superfamily member 13b	1460255_at	24099	0.0012	-2.27946	6973937	0.000272084	-1.51
Tnfsf9	NM_009404	tumor necrosis factor (ligand) superfamily member 9	1422924_at	21950	0.0002	8.0983	6851309	5.80746e-06	4.81
Tns1	AK053112	tensin 1	1428650_at	21961	0.0001	-2.13447	6759718	1.59663e-05	-2.11
Tnxb	NM_031176	tenascin XB	1450798_at	81877	0.0005	-3.0553	6850066	0.00021681	-2.01
Tom1l1	NM_028011	target of myb1-like 1 (chicken)	1451117_a_at	71943	0	3.1721	6790774	0.000316702	2.01
Tox3	NM_172913	TOX high mobility group box family member 3	1436600_at	244579	0	-5.13875	6984156	0.000109458	-2.01
Tpcn1	NM_145853	two pore channel 1	1434930_at	252972	0.0001	-2.67451	6941637	7.14791e-05	-2.01
Tpd52	NM_001025262	tumor protein D52	1436008_at	21985	0.0001	2.3636	6903099	0.000678795	1.71
Tpi1	NM_009415	triosephosphate isomerase 1	1452927_x_at	21991	0	2.5603	6957133	1.81479e-06	3.11
Tpst2	NM_009419	protein-tyrosine sulfotransferase 2	1416086_at	22022	0.0002	-2.46366	6933512	0.000522155	-1.91
Traf5	NM_011633	Tnf receptor-associated factor 5	1448861_at	22033	0	-2.14316	6765275	4.69374e-05	-1.81
Trf	NM_133977	transferrin	1425546_a_at	22041	0.0002	3.7469	6998397	5.72761e-07	4.01
Trib2	NM_144551	tribbles homolog 2 (Drosophila)	1426640_s_at	217410	0.0001	-3.30907	6799173	0.000137522	-2.21
Trim16	NM_053169	tripartite motif protein 16	1460629_at	94092	0	-3.91083	6781605	5.14318e-07	-2.01
Trpc1	NM_011643	transient receptor potential cation channel subfamily C member 1	1421096_at	22063	0.0052	-6.06796	6998020	2.08978e-06	-2.11
Trpc6	NM_013838	transient receptor potential cation channel subfamily C member 6	1449431_at	22068	0.0036	-2.73523	6986775	4.95405e-06	-2.21
Tspan1	NM_133681	tetraspanin 1	1417958_at	66805	0.0005	2.8767	6924770	0.000125983	2.21
Tspan11	NM_026743	tetraspanin 11	1430310_at	68498	0.0012	3.3709	6950030	4.48255e-05	2.71
Tspan13	NM_025359	tetraspanin 13	1418643_at	66109	0	-7.38552	6800079	2.40598e-07	-4.31
Tspan18	NM_183180	tetraspanin 18	1442174_at	241556	0	-7.02741	6888891	1.57755e-06	-5.81
Tspan6	NM_019656	tetraspanin 6	1448501_at	56496	0.0005	-2.98597	7019488	2.91039e-05	-1.51
Tspan7	NM_019634	tetraspanin 7	1448737_at	21912	0	-9.87167	7009941	1.07896e-07	-6.01
Ttc28	AK122427	tetratricopeptide repeat domain 28	1449520_at	209683	0	-3.65631	6933474	5.64881e-05	-1.81
Ttyh3	NM_175274	tweety homolog 3 (Drosophila)	1454978_at	78339	0.0007	-2.57003	6942737	0.000451998	-1.81
Tusc5	NM_177709	tumor suppressor candidate 5	1441096_at	237858	0.0007	-4.1425	6782533	0.000113497	-1.91
Tyki	L32973	thymidylate kinase family LPS-inducible member	1450484_a_at	22169	0.0003	-2.90107	6793961	8.56366e-06	-1.91
Unc5c	NM_009472	unc-5 homolog C (C. elegans)	1449522_at	22253	0.0008	-4.63607	6901898	2.36141e-05	-2.41
Ushbp1	NM_181418	Usher syndrome 1C binding protein 1	1451500_at	234395	0.0002	-5.89971	6983250	0.00637124	-2.01
Utrn	NM_011682	utrophin	1452222_at	22288	0	-2.28102	6772193	8.01801e-06	-1.91
Vav3	NM_146139	vav 3 oncogene	1417122_at	57257	0.0009	-3.43643	6900456	2.32112e-07	-2.51
Vcl	NM_009502	vinculin	1416156_at	22330	0	-2.66951	6817393	2.52464e-05	-2.01
Vegfa	NM_001025257	vascular endothelial growth factor A	1420909_at	22339	0.0052	-2.39006	6855659	0.000139625	-2.11
Vegfc	NM_009506	vascular endothelial growth factor C	1419417_at	22341	0.0006	-3.44947	6976200	3.29799e-05	-2.61
Vill	NM_011700	villin-like	1426022_a_at	22351	0.0001	4.2136	6992866	3.59525e-06	2.81
Vsnl1	NM_012038	visinin-like 1	1420955_at	26950	0	-19.9601	6798951	1.70595e-06	-2.81
Vtn	NM_011707	vitronectin	1420484_a_at	22370	0	-11.3895	6782702	1.50572e-07	-3.21
Vwf	NM_011708	Von Willebrand factor homolog	1435386_at	22371	0.0019	-3.23729	6949884	3.2521e-06	-3.31
Wdfy1	NM_027057	WD repeat and FYVE domain containing 1	1437358_at	69368	0	2.1445	6760006	7.43741e-05	2.01
Wdr16	NM_027963	WD repeat domain 16	1429552_at	71860	0	7.3036	6789167	0.0108985	1.61
Wisp2	NM_016873	WNT1 inducible signaling pathway protein 2	1419015_at	22403	0.0001	-5.62114	6883055	0.000623495	-1.81
Wnk4	NM_175638	WNK lysine deficient protein kinase 4	1427196_at	69847	0.0007	3.5698	6784254	1.41256e-06	2.11
Wnt2	NM_023653	wingless-related MMTV integration site 2	1449425_at	22413	0	-13.8122	6951974	5.78401e-05	-3.21
Wscd1	NM_177618	WSC domain containing 1	1455845_at	216881	0.0017	-9.88142	6782201	2.11066e-06	-3.11
X99384	NM_013753	cDNA sequence X99384	1448134_at	27355	0	-2.78164	6774343	0.000935975	-1.61
Zdhhc14	NM_146073	zinc finger DHHC domain containing 14	1438619_x_at	224454	0.0009	-3.75235	6848479	6.59496e-05	-1.91
Zdhhc17	NM_172554	zinc finger DHHC domain containing 17	1434397_at	320150	0.0009	-2.07727	6776978	0.000768182	-1.51
Zdhhc3	NM_026917	zinc finger DHHC domain containing 3	1423646_at	69035	0.0039	2.4466	6999642	3.72957e-07	2.61
Zeb1	NM_011546	zinc finger E-box binding homeobox 1	1418926_at	21417	0	-4.84027	6858575	9.57073e-06	-2.91
Zfp287	AK133603	zinc finger protein 287	1436220_at	170740	0.0005	-2.97177	6788928	0.000409099	-1.51
Zmat3	NM_009517	zinc finger matrin type 3	1449353_at	22401	0	2.7272	6904047	1.79681e-06	1.91
Zyx	NM_011777	zyxin	1417240_at	22793	0.0001	-2.82725	6945786	9.55651e-05	-2.11
