# Supplementary material for: A Cross-Platform Comparison of Genome-Wide Expression Changes of Laser Microdissected Lung Tissue of C-Raf Transgenic Mice Using 3′IVT and Exon Array
Source: PLoS One. 2012 Jul 16;7(7):e40778. doi: 10.1371/journal.pone.0040778 (PMC3397940; doi:10.1371/journal.pone.0040778)
Supplement: File S11 — List of genes found common in 3′IVT and exon array while comparing tumor vs non-transgenic groups. 3′IVT array analyzed with ArrayTrack software with parameters as false detection rate (FDR) <0.001, fold change of ≥2, mean channel intensity (MCI) of 100, bad flag of 5. For exon array differential gene expression fold change obtained using Biotique XRAY software at extended probeset level with p<0.05 using a minimum probeset per gene of 2 and a minimum of 2 probes per probeset. (XLS) [file pone.0040778.s016.xls]

## Sheet: Sheet1
Gene symbol	NCBI annotation	gene discription	GEN_ID_MFR 3'IVT	LOCUSID 3'IVT	p value 3'IVT	fold change 3'IVT array	probe id exon array	p value exon array for gene expression	fold change exon array_extended probeset level
0610010K14Rik	NM_026757	RIKEN cDNA 0610010K14 gene	1428679_s_at	104457	0.0006	-2.14638	6789401	0.000654909	-1.61
0610037L13Rik	NM_028754	RIKEN cDNA 0610037L13 gene	1429879_at	74098	0.0002	-2.36911	6916148	0.00399474	-1.51
0610040J01Rik	NM_029554	RIKEN cDNA 0610040J01 gene	1424404_at	76261	0.0001	3.2719	6931168	0.000104426	2.71
1110006O17Rik	NM_001033141	RIKEN cDNA 1110006O17 gene	1437451_at	68545	0	-4.48833	6864608	6.83147e-07	-2.61
1110018M03Rik	NM_026271	RIKEN cDNA 1110018M03 gene	1419376_at	67606	0	-22.4719	6889661	2.13273e-06	-5.11
1110032E23Rik	NM_133187	RIKEN cDNA 1110032E23 gene	1416805_at	68659	0.0007	-6.02047	6898630	1.30845e-07	-5.91
1190002H23Rik	NM_025427	RIKEN cDNA 1190002H23 gene	1418003_at	66214	0	3.1663	6826265	0.0473141	1.71
1200009O22Rik	NM_025817	RIKEN cDNA 1200009O22 gene	1428922_at	66873	0	-8.84173	6953721	3.45315e-07	-3.41
1200015N20Rik	NM_024244	RIKEN cDNA 1200015N20 gene	1448557_at	71721	0.0034	-3.58809	6768621	1.25916e-08	-2.71
1300002K09Rik	NM_028788	RIKEN cDNA 1300002K09 gene	1453234_at	74152	0.0026	5.712	6913193	0.00265163	1.41
1300014I06Rik	NM_025831	RIKEN cDNA 1300014I06 gene	1428851_at	66895	0.0001	-4.12201	6812250	0.000274439	-1.81
1500012F01Rik	NM_001081005	RIKEN cDNA 1500012F01 gene	1455010_at	68949	0.0002	2.6686	6883279	5.56112e-05	1.31
1600029D21Rik	NM_029639	RIKEN cDNA 1600029D21 gene	1423933_a_at	76509	0	2.529	6989010	0.0433373	1.91
1700020I14Rik	XM_001003114	RIKEN cDNA 1700020I14 gene	1428411_at	66602	0.0039	-2.1815	6880528	0.000387916	-1.31
1810019J16Rik	NM_133707	RIKEN cDNA 1810019J16 gene	1417798_at	69073	0.0003	2.3876	6917591	3.25496e-05	1.81
2010004A03Rik	NM_029646	RIKEN cDNA 2010004A03 gene	1431920_a_at	76527	0.0031	2.8472	6985328	5.72386e-05	2.51
2010300C02Rik	AK039052	RIKEN cDNA 2010300C02 gene	1452861_at	72097	0	2.5183	6757979	6.74663e-05	2.11
2200002D01Rik	AK008617	RIKEN cDNA 2200002D01 gene	1428671_at	72275	0	3.7528	6966197	0.000230084	2.91
2210023G05Rik	NM_197999	RIKEN cDNA 2210023G05 gene	1424968_at	72361	0.0002	-9.56023	6978794	1.01655e-05	-4.31
2310002J21Rik	BC094636	RIKEN cDNA 2310002J21 gene	1456393_at	66360	0.0001	-2.37643	6873814	0.00273527	-1.31
2310008H09Rik	BC055941	RIKEN cDNA 2310008H09 gene	1420548_a_at	66356	0	2.2694	6970851	0.0368159	1.11
2310009E04Rik	NM_029347	RIKEN cDNA 2310009E04 gene	1452799_at	75578	0.0001	-2.05634	6915559	3.36582e-06	-1.71
2310010M24Rik	NM_027990	RIKEN cDNA 2310010M24 gene	1429274_at	71897	0.0015	3.43	6876944	0.00624005	1.41
2310016C08Rik	NM_023516	RIKEN cDNA 2310016C08 gene	1421031_a_at	69573	0	-10.8932	6944982	1.65616e-07	-5.21
2310040A07Rik	BC021944	RIKEN cDNA 2310040A07 gene	1452893_s_at	69638	0.0007	-7.24638	6921057	9.25031e-06	-2.91
2310045A20Rik	NM_172710	RIKEN cDNA 2310045A20 gene	1452227_at	231238	0	4.3814	6938217	1.00473e-07	2.91
2310046O06Rik	NM_175273	RIKEN cDNA 2310046O06 gene	1439784_at	78323	0.0001	-2.14731	6989409	7.69578e-05	-1.81
2310057J16Rik	BC048787	RIKEN cDNA 2310057J16 gene	1432464_a_at	69697	0.0004	4.9478	6973688	6.09328e-08	2.71
2310066E14Rik	NM_001081241	RIKEN cDNA 2310066E14 gene	1424239_at	75687	0.0001	-2.55037	6978843	3.12581e-07	-2.11
2600010E01Rik	NM_175181	RIKEN cDNA 2600010E01 gene	1452834_at	72446	0.0003	-2.43784	6889197	1.86573e-05	-1.31
2610203C20Rik	AK034202	RIKEN cDNA 2610203C20 gene	1455160_at	70455	0.0019	2.9322	6988454	6.01968e-05	2.71
2610204M08Rik	NM_198411	RIKEN cDNA 2610204M08 gene	1436216_s_at	70435	0.0003	2.3944	6798269	2.85427e-05	1.81
2700081O15Rik	BC059063	RIKEN cDNA 2700081O15 gene	1437291_at	108899	0.0018	-2.34137	6867917	0.00351965	-1.41
2810022L02Rik	BC014764	RIKEN cDNA 2810022L02 gene	1455566_s_at	67198	0.0001	-4.28449	6749691	1.46715e-08	-2.31
2810048G17Rik	NM_133746	RIKEN cDNA 2810048G17 gene	1417218_at	72691	0.0001	-3.62713	6873476	1.72429e-07	-2.01
2810055F11Rik	NM_026038	RIKEN cDNA 2810055F11 gene	1424692_at	67217	0.003	-2.06228	6801632	1.33351e-05	-1.81
2810055G20Rik	AK082961	RIKEN cDNA 2810055G20 gene	1431424_at	77994	0.0029	-2.65887	6842506	0.00187609	-1.31
2810453I06Rik	BC012231	RIKEN cDNA 2810453I06 gene	1418389_at	67238	0.0003	-2.55624	6935406	5.81535e-07	-2.01
3110048E14Rik	BC058794	RIKEN cDNA 3110048E14 gene	1448678_at	73225	0	-2.2007	6832343	0.00152449	-1.71
3110049J23Rik	NM_026085	RIKEN cDNA 3110049J23 gene	1449462_at	67307	0.0001	8.6854	6768332	3.50903e-09	3.31
4631416L12Rik	XM_989876	RIKEN cDNA 4631416L12 gene	1429185_at	622434	0	-3.13972	6897969	8.64006e-06	-2.01
4631422O05Rik	BC062166	RIKEN cDNA 4631422O05 gene	1428861_at	78749	0.0093	-2.12044	6841762	0.001114	-1.51
4631427C17Rik	NM_021414	RIKEN cDNA 4631427C17 gene	1452703_at	74340	0.0041	2.6045	6945034	3.82114e-08	2.21
4632428N05Rik	NM_028732	RIKEN cDNA 4632428N05 gene	1416619_at	74048	0.001	-2.74499	6768157	1.28854e-05	-2.11
4732435N03Rik	NM_172753	RIKEN cDNA 4732435N03 gene	1452366_at	234356	0	-6.78426	6983073	3.77115e-08	-3.81
4922503N01Rik	NM_153392	RIKEN cDNA 4922503N01 gene	1455162_at	230603	0	3.406	6916239	0.0120397	1.71
4930402H24Rik	NM_029432	RIKEN cDNA 4930402H24 gene	1438038_at	228602	0.0002	-2.47647	6890935	1.63985e-06	-1.81
4930420K17Rik	NM_001081029	RIKEN cDNA 4930420K17 gene	1436337_at	652925	0.0001	2.2183	6928745	0.00685011	1.31
4930486L24Rik	NM_178098	RIKEN cDNA 4930486L24 gene	1430051_at	214639	0	-4.07166	6813740	1.6732e-07	-2.21
4930503L19Rik	NM_172967	RIKEN cDNA 4930503L19 gene	1454701_at	269033	0.0348	-3.18776	6866504	0.000550236	-2.11
4931406P16Rik	NM_172741	RIKEN cDNA 4931406P16 gene	1433994_at	233103	0.0131	-2.74725	6966427	6.70029e-06	-2.51
4933406E20Rik	NM_028944	RIKEN cDNA 4933406E20 gene	1428211_at	74443	0.0094	-3.86997	6998707	8.39032e-05	-1.61
4933412E12Rik	AK084517	RIKEN cDNA 4933412E12 gene	1447711_x_at	71086	0.0084	-2.30947	6770947	0.000302213	-1.71
4933428G20Rik	NM_021493	RIKEN cDNA 4933428G20 gene	1419745_at	58996	0.0005	-2.89101	6783914	2.61912e-06	-2.31
4933439F18Rik	NM_025757	RIKEN cDNA 4933439F18 gene	1427066_a_at	66771	0.0003	-2.12585	6781440	8.39572e-07	-2.21
5033414K04Rik	NM_001003948	RIKEN cDNA 5033414K04 gene	1436999_at	98496	0.0005	-5.9988	6760289	4.90123e-09	-2.31
5430407P10Rik	BC025867	RIKEN cDNA 5430407P10 gene	1456210_at	227545	0	4.7989	6884473	2.43211e-05	2.81
5430416O09Rik	NM_027789	RIKEN cDNA 5430416O09 gene	1452993_at	71406	0.0024	2.8628	6913028	0.000444318	1.61
5430433G21Rik	AK044859	RIKEN cDNA 5430433G21 gene	1436987_at	319909	0.0136	-2.93427	6881590	7.63281e-05	-2.01
5730410E15Rik	NM_001032727	RIKEN cDNA 5730410E15 gene	1438667_at	319613	0.0001	-3.53857	6835428	0.000964673	-1.41
5730469M10Rik	NM_027464	RIKEN cDNA 5730469M10 gene	1452716_at	70564	0	2.7626	6824146	0.00323928	1.81
5730494M16Rik	NM_001004361	RIKEN cDNA 5730494M16 gene	1459875_x_at	66648	0.0159	-2.0816	6864037	2.33881e-06	-1.81
5730557B15Rik	NM_027496	RIKEN cDNA 5730557B15 gene	1453287_at	67434	0	-12.9534	6834728	7.53303e-08	-3.71
5730559C18Rik	NM_028872	RIKEN cDNA 5730559C18 gene	1436345_at	67313	0.0002	6.9728	6762471	3.327e-07	3.31
6330416G13Rik	BC023748	RIKEN cDNA 6330416G13 gene	1426316_at	230279	0.0002	2.8194	6914029	3.56988e-06	1.91
6330442E10Rik	NM_178745	RIKEN cDNA 6330442E10 gene	1454632_at	268567	0.0014	-2.2237	6802031	0.000510672	-1.21
6330500D04Rik	NM_178658	RIKEN cDNA 6330500D04 gene	1460555_at	193385	0	-8.47458	6805443	1.04422e-05	-2.11
6430548M08Rik	BC027126	RIKEN cDNA 6430548M08 gene	1435928_at	234797	0.0015	-3.06373	6979527	0.000112484	-2.11
9030420J04Rik	AK082857	RIKEN cDNA 9030420J04 gene	1457682_at	71544	0.0051	-2.05255	6993325	1.66657e-05	-1.81
9130213B05Rik	NM_145562	RIKEN cDNA 9130213B05 gene	1428891_at	231440	0.0003	10.8279	6932409	1.22586e-08	7.21
9230104L09Rik	NM_029960	RIKEN cDNA 9230104L09 gene	1432531_at	77705	0.0052	-8.74891	6891903	5.95203e-09	-5.91
9430020K01Rik	NM_001081963	RIKEN cDNA 9430020K01 gene	1428535_at	240185	0.0005	-6.86813	6858532	3.96364e-06	-1.71
9430028L06Rik	NM_001039485	RIKEN cDNA 9430028L06 gene	1442115_at	225617	0.0008	-3.33	6866054	1.235e-05	-2.01
9430073N08Rik	XM_974019	RIKEN cDNA 9430073N08 gene	1453496_at	77296	0.0001	-27.248	6773917	0.000184765	-2.81
9530077C05Rik	NM_026739	RIKEN cDNA 9530077C05 gene	1452963_at	68283	0.0023	9.4835	6987460	5.18929e-05	2.21
9630050M13Rik	NM_001081161	RIKEN cDNA 9630050M13 gene	1438402_at	269233	0	-5.10465	6874537	1.74246e-10	-3.71
9830001H06Rik	XM_283804	RIKEN cDNA 9830001H06 gene	1436132_at	320706	0.0002	-2.33427	6892497	0.000175053	-1.61
A130022J15Rik	BC048939	RIKEN cDNA A130022J15 gene	1433671_at	101351	0.0032	-2.26193	6955766	8.67461e-06	-2.11
A130090K04Rik	NM_001033391	RIKEN cDNA A130090K04 gene	1439808_at	320495	0.0085	-3.89105	6765476	0.000283846	-1.21
A230067G21Rik	NM_001033348	RIKEN cDNA A230067G21 gene	1455750_at	241694	0.0013	2.4924	6891788	0.00147212	1.31
A4galt	NM_001004150	alpha 1 4-galactosyltransferase	1455338_at	239559	0.0143	-2.72851	6837435	2.278e-06	-2.41
AA409316	NM_134087	expressed sequence AA409316	1452273_at	105732	0.0016	2.3373	6836792	6.59158e-06	1.71
AA536749	NM_201245	expressed sequence AA536749	1456763_at	26936	0	-2.65182	6781372	0.00408131	-1.61
AA986860	NM_177604	expressed sequence AA986860	1433610_at	212439	0.0003	2.202	6752988	0.00088887	2.01
Aass	NM_013930	aminoadipate-semialdehyde synthase	1423523_at	30956	0.0117	-2.49314	6952121	3.92121e-07	-2.21
Aatk	NM_007377	apoptosis-associated tyrosine kinase	1416936_at	11302	0.0019	-2.9753	6792733	2.34565e-05	-1.51
Abca5	NM_147219	ATP-binding cassette sub-family A (ABC1) member 5	1434474_at	217265	0.0035	-3.8373	6792129	2.32794e-06	-3.31
Abca8a	NM_153145	ATP-binding cassette sub-family A (ABC1) member 8a	1427371_at	217258	0.003	-6.07533	6792114	1.40155e-07	-5.11
Abcb1a	NM_011076	ATP-binding cassette sub-family B (MDR/TAP) member 1A	1419759_at	18671	0.0022	-4.71254	6928740	1.0158e-09	-3.71
Abcg3	NM_030239	ATP-binding cassette sub-family G (WHITE) member 3	1421168_at	27405	0.0012	-15.949	6940658	5.81293e-06	-2.41
Abhd2	NM_018811	abhydrolase domain containing 2	1440447_at	54608	0.0049	3.0922	6961913	4.04787e-07	1.81
Abi3	NM_025659	ABI gene family member 3	1452928_at	66610	0	-5.07614	6791063	8.06002e-05	-2.81
Abi3bp	NM_178790	ABI gene family member 3 (NESH) binding protein	1427053_at	320712	0.0013	-14.0056	6841712	8e-08	-5.91
Ablim1	NM_178688	actin-binding LIM protein 1	1454708_at	226251	0.0013	-3.01114	6874001	3.36882e-06	-2.31
Ablim3	NM_198649	actin binding LIM protein family member 3	1434013_at	319713	0.0006	-5.75043	6866006	7.89438e-08	-4.41
Acaa1b	NM_146230	acetyl-Coenzyme A acyltransferase 1B	1424451_at	235674	0.0157	-2.16732	6999405	0.0487552	1.21
Ace	NM_207624	angiotensin I converting enzyme (peptidyl-dipeptidase A) 1	1427034_at	11421	0.0014	-4.60405	6784587	9.16773e-08	-3.61
Ace2	NM_027286	angiotensin I converting enzyme (peptidyl-dipeptidase A) 2	1452138_a_at	70008	0.0005	3.4889	7015002	0.00321995	3.81
Aco1	NM_007386	aconitase 1	1423644_at	11428	0	2.2565	6912820	1.49638e-05	2.11
Acoxl	NM_028765	acyl-Coenzyme A oxidase-like	1460470_at	74121	0.0017	-8.13008	6881028	6.88999e-07	-3.01
Acp5	NM_007388	acid phosphatase 5 tartrate resistant	1431609_a_at	11433	0.0005	3.7633	6993865	0.00683652	2.31
Acpl2	NM_153420	acid phosphatase-like 2	1456735_x_at	235534	0.0023	2.7478	6998094	0.00135014	1.61
Acsl3	NM_001033606	acyl-CoA synthetase long-chain family member 3	1452771_s_at	74205	0	2.4644	6750868	0.000992241	1.81
Acsl4	NM_001033600	acyl-CoA synthetase long-chain family member 4	1433531_at	50790	0.0026	2.5589	7019867	3.78978e-06	2.91
Acss2	NM_019811	acyl-CoA synthetase short-chain family member 2	1422478_a_at	60525	0.019	-2.28206	6882538	0.00120799	-1.81
Actc1	NM_009608	actin alpha cardiac	1415927_at	11464	0	-21.978	6889902	0.010085	-3.71
Actn1	NM_134156	actinin alpha 1	1452415_at	109711	0.0017	2.3891	6802098	0.000245069	1.51
Acvr2b	NM_007397	activin receptor IIB	1419140_at	11481	0.0007	-2.40906	6992885	0.00038829	-1.41
Acvrl1	NM_009612	activin A receptor type II-like 1	1451604_a_at	11482	0	-14.5349	6833305	1.08593e-06	-3.61
Adam19	NM_009616	a disintegrin and metallopeptidase domain 19 (meltrin beta)	1418402_at	11492	0.0001	2.2089	6780527	8.70161e-06	2.21
Adam1a	NM_172126	a disintegrin and metallopeptidase domain 1a	1443378_s_at	280668	0.002	-2.22173	6941681	0.0233491	-1.41
Adamts10	NM_172619	a disintegrin-like and metallopeptidase (reprolysin type) with thrombospondin type 1 motif 10	1427139_at	224697	0.0019	-2.30415	6849950	0.027313	-1.71
Adamts15	NM_001024139	a disintegrin-like and metallopeptidase (reprolysin type) with thrombospondin type 1 motif 15	1427056_at	235130	0.036	-2.08333	6994343	4.32529e-06	-2.11
Adamts8	NM_013906	a disintegrin-like and metallopeptidase (reprolysin type) with thrombospondin type 1 motif 8	1418270_at	30806	0.0102	-6.21891	6987862	7.05298e-08	-2.81
Adamtsl2	NM_029981	ADAMTS-like 2	1429214_at	77794	0.0019	-2.13447	6875850	0.000374485	-1.71
Adamtsl4	NM_144899	ADAMTS-like 4	1451932_a_at	229595	0.0026	-2.54388	6907202	2.75869e-06	-1.81
Adarb1	NM_001024838	adenosine deaminase RNA-specific B1	1434932_at	110532	0	-2.86451	6775206	8.43909e-09	-2.81
Adck4	NM_133770	aarF domain containing kinase 4	1448490_at	76889	0.0001	3.3827	6959291	0.010691	1.11
Adcy2	NM_153534	adenylate cyclase 2	1455462_at	210044	0.0001	-2.6137	6814128	1.8219e-06	-2.01
Adcy4	NM_080435	adenylate cyclase 4	1418098_at	104110	0	-4.49843	6824844	4.03213e-08	-4.61
Adcy5	NM_001012765	adenylate cyclase 5	1455296_at	224129	0	-3.68053	6840705	1.71566e-05	-2.31
Adcy8	NM_009623	adenylate cyclase 8	1418754_at	11514	0	-26.6667	6836260	4.79727e-08	-5.01
Adcy9	NM_009624	adenylate cyclase 9	1418586_at	11515	0.0003	-2.33372	6843634	1.9616e-07	-1.71
Add3	NM_013758	adducin 3 (gamma)	1423298_at	27360	0.0002	-3.66435	6870424	1.41124e-08	-3.51
Adh1	NM_007409	alcohol dehydrogenase 1 (class I)	1416225_at	11522	0.0027	-3.61141	6901737	1.68407e-05	-3.51
Adhfe1	NM_175236	alcohol dehydrogenase iron containing 1	1424393_s_at	76187	0.0413	-3.63636	6747472	1.0001e-05	-1.91
Adora1	NM_001039510	adenosine A1 receptor	1435495_at	11539	0	7.4041	6762353	7.55891e-07	2.51
Adrb2	NM_007420	adrenergic receptor beta 2	1437302_at	11555	0	-2.89017	6866021	2.72866e-05	-3.21
Adrbk2	NM_177078	adrenergic receptor kinase beta 2	1434450_s_at	320129	0	2.2319	6941146	0.000345378	1.71
Adssl1	NM_007421	adenylosuccinate synthetase like 1	1449383_at	11565	0	8.4864	6798271	5.39536e-08	5.31
Afap1l2	NM_146102	actin filament associated protein 1-like 2	1436870_s_at	226250	0.0024	-2.35128	6874000	0.0130043	-1.51
Aff2	NM_008032	AF4/FMR2 family member 2	1443847_x_at	14266	0.0002	-7.99361	7011776	1.99026e-07	-2.41
Aff3	NM_010678	AF4/FMR2 family member 3	1433939_at	16764	0.0004	-18.4502	6758001	2.03518e-08	-3.41
Agpat2	NM_026212	1-acylglycerol-3-phosphate O-acyltransferase 2 (lysophosphatidic acid acyltransferase beta)	1428821_at	67512	0.0007	2.3116	6885489	0.00480885	1.31
Agpat4	NM_026644	1-acylglycerol-3-phosphate O-acyltransferase 4 (lysophosphatidic acid acyltransferase delta)	1436640_x_at	68262	0	-6.16143	6848688	8.91762e-08	-3.11
Agpat5	NM_026792	1-acylglycerol-3-phosphate O-acyltransferase 5 (lysophosphatidic acid acyltransferase epsilon)	1434287_at	52123	0.0153	-2.69107	6974490	5.97206e-06	-2.11
Agtr1a	NM_177322	angiotensin II receptor type 1a	1436739_at	11607	0.0005	-7.45712	6805797	1.39413e-08	-2.41
Ahnak	NM_001039959	AHNAK nucleoprotein (desmoyokin)	1428058_at	66395	0.0088	-2.00723	6867987	1.27514e-07	-2.51
AI451557	NM_001033207	expressed sequence AI451557	1437176_at	102084	0.0005	-2.14454	6978318	6.06304e-05	-1.51
AK129302	NM_001003916	cDNA sequence AK129302	1434729_at	245522	0	-2.19925	7018297	5.45216e-06	-1.81
Akap12	NM_031185	A kinase (PRKA) anchor protein (gravin) 12	1419706_a_at	83397	0.0008	-13.5685	6771912	5.56288e-08	-4.11
Akap2	NM_001035532	A kinase (PRKA) anchor protein 2	1449168_a_at	11641	0.0092	-8.92857	6913777	4.88655e-08	-5.21
Akap5	AK139319	A kinase (PRKA) anchor protein 5	1436142_at	238276	0.002	-4.3802	6796173	4.00163e-05	-3.11
Akr1b8	NM_008012	aldo-keto reductase family 1 member B8	1448894_at	14187	0.0003	5.9824	6945308	6.7606e-10	4.21
Akr1c14	NM_134072	aldo-keto reductase family 1 member C14	1418979_at	105387	0.0053	-3.65097	6804523	4.64485e-05	-3.11
Akr1c19	NM_001013785	aldo-keto reductase family 1 member C19	1455454_at	432720	0	5.8497	6804526	4.94933e-07	2.81
Akt3	NM_011785	thymoma viral proto-oncogene 3	1435879_at	23797	0.0001	-3.71333	6764435	1.30167e-06	-2.91
Alas2	NM_009653	aminolevulinic acid synthase 2 erythroid	1451675_a_at	11656	0.001	-15.9236	7014503	2.38161e-11	-8.61
Aldh1a1	NM_013467	aldehyde dehydrogenase family 1 subfamily A1	1416468_at	11668	0	-5.0226	6868582	5.04236e-07	-5.31
Aldh2	NM_009656	aldehyde dehydrogenase 2 mitochondrial	1437410_at	11669	0.0042	-2.65322	6941685	2.64965e-05	-1.71
Aldoa	NM_007438	aldolase 1 A isoform	1433604_x_at	11674	0	2.3069	6971293	0.016178	1.31
Aldoc	NM_009657	aldolase 3 C isoform	1424714_at	11676	0.0138	4.8609	6782694	0.00256649	2.01
Alox12	NM_007440	arachidonate 12-lipoxygenase	1422699_at	11684	0.0001	-3.19183	6789407	7.18722e-06	-2.31
Als2cr4	NM_001033449	amyotrophic lateral sclerosis 2 (juvenile) chromosome region candidate 4	1435661_at	381259	0.0001	-3.32226	6758992	1.17486e-06	-2.01
Amdhd2	NM_172935	amidohydrolase domain containing 2	1434855_at	245847	0.0001	2.6132	6854335	0.00308611	1.71
Amot	NM_153319	angiomotin	1454890_at	27494	0.0003	-3.35121	7020027	6.2417e-05	-1.81
Amotl1	NM_001081395	angiomotin-like 1	1455247_at	75723	0.0041	-2.15703	6993470	0.00375888	-1.71
Amph	NM_175007	amphiphysin	1427044_a_at	218038	0.0003	-46.729	6805103	4.18721e-07	-3.71
Anapc1	NM_008569	anaphase promoting complex subunit 1	1434443_at	17222	0.0028	-2.07426	6890788	1.04871e-06	-1.41
Angpt1	NM_009640	angiopoietin 1	1439066_at	11600	0	-9.86193	6835353	1.8903e-08	-5.31
Angpt2	NM_007426	angiopoietin 2	1448831_at	11601	0.0013	-4.56621	6980871	2.71925e-06	-2.91
Angptl2	NM_011923	angiopoietin-like 2	1455090_at	26360	0	-5.44366	6876238	8.02084e-07	-2.61
Ank2	NM_001034168	ankyrin 2 brain	1434265_s_at	109676	0.0002	-5.09944	6909139	0.0417979	-1.21
Ankrd1	NM_013468	ankyrin repeat domain 1 (cardiac muscle)	1420992_at	107765	0.0001	-10.5932	6872834	2.32656e-06	-3.61
Ankrd22	NM_024204	ankyrin repeat domain 22	1453239_a_at	52024	0	53.5155	6872761	7.43015e-10	9.81
Ankrd29	AK162301	ankyrin repeat domain 29	1438756_at	225187	0.0008	-4.43066	6863440	6.18376e-06	-2.01
Ankrd37	NM_001039562	ankyrin repeat domain 37	1436538_at	654824	0.0001	10.0446	6982153	1.80332e-05	2.51
Ankrd38	NM_172872	ankyrin repeat domain 38	1436425_at	242553	0.0001	-11.0375	6923676	9.38038e-07	-3.51
Ankrd44	NM_001081433	ankyrin repeat domain 44	1434856_at	329154	0.001	-3.16857	6758734	1.7546e-06	-2.61
Ankrd47	NM_030697	ankyrin repeat domain 47	1456629_at	80880	0	-5.78369	6849970	0.000378861	-2.41
Ankrd50	NM_001033198	ankrin repeat domain 50	1435880_at	99696	0	-3.38639	6904405	9.83055e-05	-2.31
Ankrd56	NM_175270	ankyrin repeat domain 56	1438408_at	78088	0	4.3741	6940039	8.27551e-06	2.21
Anpep	NM_008486	alanyl (membrane) aminopeptidase	1421424_a_at	16790	0.0018	-2.14179	6968735	4.91335e-05	-2.01
Antxr2	NM_133738	anthrax toxin receptor 2	1426708_at	71914	0	-2.89939	6940236	3.65264e-07	-2.21
Anxa4	NM_013471	annexin A4	1424176_a_at	11746	0.0001	2.6481	6955228	2.38949e-06	1.81
Aox3	NM_023617	aldehyde oxidase 3	1418858_at	71724	0.001	3.609	6749704	0.00146204	2.01
Ap1m2	NM_009678	adaptor protein complex AP-1 mu 2 subunit	1460190_at	11768	0.0005	2.6514	6993762	8.29603e-07	2.21
Ap1s2	NM_026887	adaptor-related protein complex 1 sigma 2 subunit	1447903_x_at	108012	0.0099	-2.82566	7014982	1.59286e-06	-2.21
Ap3m2	NM_029505	adaptor-related protein complex 3 mu 2 subunit	1417527_at	64933	0.0004	-2.03915	6980968	4.13393e-06	-1.81
Apbb2	NM_009686	amyloid beta (A4) precursor protein-binding family B member 2	1452342_at	11787	0.0002	-2.03046	6938797	0.00705958	-1.41
Aph1a	NM_146104	anterior pharynx defective 1a homolog (C. elegans)	1451554_a_at	226548	0.0001	-2.22916	6899718	0.00275486	-1.51
Aph1b	NM_177583	anterior pharynx defective 1b homolog (C. elegans)	1456500_at	208117	0.0032	-4.30478	6996432	0.00414019	-2.11
Apoe	NM_009696	apolipoprotein E	1432466_a_at	11816	0.0002	2.1061	6973587	0.00268887	1.31
Aqp1	NM_007472	aquaporin 1	1416203_at	11826	0.0005	-3.90472	6946406	3.98518e-08	-4.41
Ar	NM_013476	androgen receptor	1437064_at	11835	0.0003	-6.07533	7012730	1.58601e-08	-2.01
Areg	NM_009704	amphiregulin	1421134_at	11839	0	41.7888	6932394	1.25267e-08	13.31
Arf6	NM_007481	ADP-ribosylation factor 6	1434312_at	11845	0.0004	2.1271	6795784	1.21523e-06	1.71
Arg2	NM_009705	arginase type II	1438841_s_at	11847	0.0002	10.5203	6796331	3.57013e-07	3.81
Arhgap15	NM_001025377	Rho GTPase activating protein 15	1435959_at	76117	0	-2.15193	6876740	9.68675e-05	-1.81
Arhgap20	NM_175535	Rho GTPase activating protein 20	1429918_at	244867	0	-8.57633	6989086	2.60198e-07	-2.81
Arhgap21	NM_001081364	Rho GTPase activating protein 21	1428368_at	71435	0.0004	-2.28728	6885195	0.00046406	-2.01
Arhgap28	NM_172964	Rho GTPase activating protein 28	1434809_at	268970	0.0026	-2.18579	6856796	4.48404e-05	-1.91
Arhgap29	NM_172525	Rho GTPase activating protein 29	1454745_at	214137	0.0001	-2.48077	6900975	7.48941e-06	-3.11
Arhgef10	NM_001037736	Rho guanine nucleotide exchange factor (GEF) 10	1452302_at	234094	0.0004	-6.32511	6974254	8.29024e-08	-3.11
Arhgef15	NM_177566	Rho guanine nucleotide exchange factor (GEF) 15	1455522_at	442801	0.0002	-10.7411	6789235	5.21405e-06	-3.81
Arhgef16	BC044805	Rho guanine nucleotide exchange factor (GEF) 16	1427386_at	230972	0	2.8911	6927212	1.22161e-05	1.91
Arhgef3	NM_027871	Rho guanine nucleotide exchange factor (GEF) 3	1424250_a_at	71704	0.0012	-5.15996	6817700	2.11138e-08	-2.31
Arl15	NM_172595	ADP-ribosylation factor-like 15	1433642_at	218639	0	-3.16556	6810371	8.3959e-07	-1.91
Arl2bp	NM_024191	ADP-ribosylation factor-like 2 binding protein	1417112_at	107566	0.0007	-2.05846	6978327	5.07116e-05	-1.31
Arl4d	NM_025404	ADP-ribosylation factor-like 4D	1418250_at	80981	0.0012	-2.17675	6784290	0.00364885	-1.41
Arl8b	NM_026011	ADP-ribosylation factor-like 8B	1418819_at	67166	0.0028	2.5063	6948916	0.0435905	1.21
Armcx1	AK147002	armadillo repeat containing X-linked 1	1425914_a_at	78248	0	-4.89716	7013900	2.94382e-06	-3.31
Armcx2	NM_026139	armadillo repeat containing X-linked 2	1415780_a_at	67416	0	-4.43262	7019538	7.5404e-07	-2.01
Armcx3	NM_027870	armadillo repeat containing X-linked 3	1460359_at	71703	0.0095	-2.18436	7013909	2.25777e-05	-1.61
Arnt2	NM_007488	aryl hydrocarbon receptor nuclear translocator 2	1434028_at	11864	0.0035	4.3191	6969021	0.021734	1.41
Arpc1b	NM_023142	actin related protein 2/3 complex subunit 1B	1416227_at	11867	0.0001	2.2719	6935490	0.00973607	1.41
Arrb1	NM_178220	arrestin beta 1	1460444_at	109689	0.0009	-2.75862	6962880	2.6739e-07	-2.31
Arsa	NM_009713	arylsulfatase A	1460346_at	11883	0	-2.24871	6837827	6.22289e-06	-2.01
Arsb	NM_009712	arylsulfatase B	1429190_at	11881	0.0004	2.1931	6809030	0.00591556	1.31
Arvcf	NM_033474	armadillo repeat gene deleted in velo-cardio-facial syndrome	1423061_at	11877	0	-3.42583	6839836	2.32611e-05	-1.91
Asah3l	NM_139306	N-acylsphingosine amidohydrolase 3-like	1451355_at	230379	0.0003	-6.2422	6915138	5.16554e-09	-8.21
Aspa	NM_023113	aspartoacylase (aminoacylase) 2	1418472_at	11484	0.0072	-2.42895	6789597	0.00020616	-1.81
Atad4	NM_146026	ATPase family AAA domain containing 4	1433870_at	217138	0	2.948	6783879	0.000899189	1.91
Atf5	AF375476	activating transcription factor 5	1425927_a_at	107503	0.0037	-2.95946	6966903	8.15513e-05	-1.81
Atoh8	NM_153778	atonal homolog 8 (Drosophila)	1426418_at	71093	0.0443	-3.14169	6954603	0.00173308	-1.51
Atp11a	NM_015804	ATPase class VI type 11A	1421167_at	50770	0.0031	3.0516	6974113	8.85263e-06	2.41
Atp13a4	NM_172613	ATPase type 13A4	1438707_at	224079	0	22.9795	6844955	7.13994e-10	11.71
Atp1a1	NM_144900	ATPase Na+/K+ transporting alpha 1 polypeptide	1423653_at	11928	0	2.235	6907638	3.1993e-06	1.61
Atp1a2	NM_178405	ATPase Na+/K+ transporting alpha 2 polypeptide	1427465_at	98660	0.0001	-16.1031	6764138	6.80259e-09	-4.31
Atp1b1	NM_009721	ATPase Na+/K+ transporting beta 1 polypeptide	1423890_x_at	11931	0.0001	3.0593	6763706	2.63823e-06	3.11
Atp2a3	NM_016745	ATPase Ca++ transporting ubiquitous	1421129_a_at	53313	0.0015	-2.84738	6782273	4.9751e-07	-2.11
Atp6v0a1	NM_016920	ATPase H+ transporting lysosomal V0 subunit A1	1417632_at	11975	0.0001	2.1727	6784236	5.56074e-06	2.41
Atp6v0a4	NM_080467	ATPase H+ transporting lysosomal V0 subunit A4	1422030_at	140494	0.0002	55.1108	6952818	5.3578e-08	9.11
Atp6v0d2	NM_175406	ATPase H+ transporting lysosomal V0 subunit D2	1444176_at	242341	0.0034	3.8706	6920056	0.000180278	2.11
Atp6v0e2	NM_133764	ATPase H+ transporting lysosomal V0 subunit E2	1448211_at	76252	0.0012	-3.14861	6946004	0.0036363	-2.11
Atp6v1e1	NM_007510	VATPase H+ transporting lysosomal V1 subunit E1	1449711_at	11973	0.0259	2.9796	6956974	0.0243165	1.31
Atp6v1g1	NM_024173	ATPase H+ transporting lysosomal V1 subunit G1	1423255_at	66290	0.0001	2.477	6914026	0.000172692	1.51
Atp8b1	NM_001001488	ATPase class I type 8B member 1	1455396_at	54670	0.0013	2.84	6866118	0.000165904	1.51
AU021092	NM_001033220	expressed sequence AU021092	1437661_at	239691	0.0017	2.8632	6843691	4.2532e-05	2.21
Avpi1	NM_027106	arginine vasopressin-induced 1	1423122_at	69534	0.0003	3.3522	6873171	5.96989e-06	2.21
AW061290	NM_201361	expressed sequence AW061290	1455063_at	381110	0.0003	3.0577	6852438	0.000100885	1.51
Axin2	NM_015732	axin2	1436845_at	12006	0.0001	-2.06356	6784765	0.000246507	-1.81
Azin1	NM_018745	antizyme inhibitor 1	1450714_at	54375	0.0002	3.3964	6835104	1.2643e-06	3.41
B430119L13Rik	NM_177303	RIKEN cDNA B430119L13 gene	1435648_at	320974	0.0007	-6.50618	6891115	4.82201e-05	-2.31
B4galnt1	NM_008080	beta-1 4-N-acetyl-galactosaminyl transferase 1	1425363_at	14421	0.0011	2.8297	6771546	1.21081e-06	2.51
B4galt4	NM_019804	UDP-Gal:betaGlcNAc beta 1 4-galactosyltransferase polypeptide 4	1425934_a_at	56375	0.0032	-3.06466	6840877	5.11117e-06	-3.21
B4galt6	NM_019737	UDP-Gal:betaGlcNAc beta 1 4-galactosyltransferase polypeptide 6	1450913_at	56386	0.0012	4.6723	6863783	7.55681e-09	3.41
Bace2	NM_019517	beta-site APP-cleaving enzyme 2	1416673_at	56175	0.0003	-2.00321	6843543	0.00016299	-2.01
Bach2	NM_007521	BTB and CNC homology 2	1437667_a_at	12014	0.0007	-4.63392	6912477	3.42093e-05	-2.01
Bank1	NM_001033350	B-cell scaffold protein with ankyrin repeats 1	1456328_at	242248	0.0002	-5.78035	6909678	0.000541473	-2.41
BC006662	NM_145466	cDNA sequence BC006662	1451562_at	223267	0.0024	2.6997	6828001	1.45024e-05	1.81
BC006779	NM_183162	cDNA sequence BC006779	1435454_a_at	229003	0.0056	-2.01126	6894274	0.00405154	-1.61
BC013672	NM_001081215	cDNA sequence BC013672	1451777_at	234311	0.0103	-2.55363	6976609	1.77973e-05	-1.81
BC015286	NM_198171	cDNA sequence BC015286	1457619_at	234669	0	-6.10874	6978780	0.000174187	-1.61
BC018465	NM_144890	cDNA sequence BC018465	1425046_at	228802	0.0011	-3.52361	6882444	0.00110495	-1.81
BC020535	NM_145536	cDNA sequence BC020535	1435600_s_at	228788	0.0008	-7.93651	6882350	7.70725e-06	-4.11
BC022623	NM_177632	cDNA sequence BC022623	1426734_at	224093	0.0006	-2.44081	6840432	0.00103212	-1.31
BC028528	NM_153513	cDNA sequence BC028528	1445301_at	229600	0	-11.2613	6907222	2.81733e-06	-4.31
BC035537	NM_153535	cDNA sequence BC035537	1437950_at	212326	0.0235	-2.60281	6982100	0.000296686	-1.61
BC038479	NM_153803	cDNA sequence BC038479	1433727_at	244757	0.0002	-12.6743	6994133	2.81108e-07	-4.91
BC043118	NM_174848	cDNA sequence BC043118	1434410_at	224273	0.0009	-2.10748	6846571	5.6054e-05	-2.11
BC054438	NM_001001183	cDNA sequence BC054438	1447915_x_at	407831	0.0026	-7.10732	6854404	1.83005e-06	-4.41
BC055107	NM_183187	cDNA sequence BC055107	1434202_a_at	268709	0.0015	-6.45995	6822477	0.00100656	-2.41
BC059842	AK129152	cDNA sequence BC059842	1440819_s_at	230676	0.0005	2.7308	6924887	1.15635e-05	2.31
BC063749	NM_001001738	cDNA sequence BC063749	1433943_at	414801	0.0002	-3.79651	6873520	0.0136933	-1.91
Bche	AK052200	butyrylcholinesterase	1436098_at	12038	0.0026	-14.6199	6906056	0.000386171	-2.31
Bcl2	NM_009741	B-cell leukemia/lymphoma 2	1437122_at	12043	0.0024	-2.39521	6761256	2.66259e-07	-1.51
Bcl2a1d	NM_007536	B-cell leukemia/lymphoma 2 related protein A1d	1419004_s_at	12044	0	3.1688	7002980	6.28704e-05	1.71
Bcl6b	NM_007528	B-cell CLL/lymphoma 6 member B	1418421_at	12029	0	-6.04961	6789397	5.57892e-05	-2.91
Bcr	NM_001081412	breakpoint cluster region homolog	1452368_at	110279	0.0011	2.4124	6768848	0.028589	1.31
Bdnf	NM_001048139	brain derived neurotrophic factor	1422168_a_at	12064	0.0035	-4.5683	6879925	2.03011e-05	-2.51
Bhlhb2	NM_011498	basic helix-loop-helix domain containing class B2	1418025_at	20893	0	3.0907	6948913	1.22658e-05	2.91
Bin1	NM_009668	bridging integrator 1	1425532_a_at	30948	0.0003	-2.33918	6859814	0.000432663	-1.41
Bmp1	NM_009755	bone morphogenetic protein 1	1426238_at	12153	0.0005	2.4747	6825704	9.82005e-05	2.91
Bmper	NM_028472	BMP-binding endothelial regulator	1429273_at	73230	0.0012	-3.29598	6987490	6.14709e-05	-2.11
Bmpr2	NM_007561	bone morphogenic protein receptor type II (serine/threonine kinase)	1441652_at	12168	0	-3.93082	6749785	1.88846e-06	-3.01
Bnc2	NM_172870	basonuclin 2	1438861_at	242509	0	-5.07099	6922966	6.01702e-06	-1.81
Bnipl	NM_134253	BCL2/adenovirus E1B 19kD interacting protein like	1420683_at	171388	0	6.4662	6907153	4.06583e-06	2.11
Boc	NM_172506	biregional cell adhesion molecule-related/down-regulated by oncogenes (Cdon) binding protein	1426869_at	117606	0.0002	-3.07314	6845943	1.18235e-05	-2.11
Bpgm	NM_007563	2 3-bisphosphoglycerate mutase	1415864_at	12183	0.0018	-2.04207	6945324	0.00146989	-1.61
Brd7	NM_012047	bromodomain containing 7	1448521_at	26992	0	2.3382	6984061	0.000661442	1.61
Brunol4	NM_133195	bruno-like 4 RNA binding protein (Drosophila)	1426929_at	108013	0.0032	3.3347	6864062	1.19259e-05	2.91
Bspry	NM_138653	B-box and SPRY domain containing	1450131_a_at	192120	0.0015	2.4547	6913975	1.93505e-06	2.11
Bst2	NM_198095	bone marrow stromal cell antigen 2	1424921_at	57261	0.01	-2.51572	6983265	2.09455e-05	-2.41
Btbd11	NM_028709	BTB (POZ) domain containing 11	1428377_at	74007	0	3.8051	6769481	0.000229611	2.11
Btbd3	NM_145534	BTB (POZ) domain containing 3	1433868_at	228662	0	-2.64271	6881556	1.24761e-05	-2.41
Btc	NM_007568	betacellulin epidermal growth factor family member	1435541_at	12223	0	4.1651	6939931	0.00213872	2.51
Btla	NM_001037719	B and T lymphocyte associated	1455656_at	208154	0.0004	-2.52781	6841187	7.79563e-06	-2.11
C030045D06Rik	NM_001033636	RIKEN cDNA C030045D06 gene	1436569_at	109294	0.0039	-10.2041	6747565	5.73113e-08	-6.21
C1qa	NM_007572	complement component 1 q subcomponent alpha polypeptide	1417381_at	12259	0.0001	3.2398	6926167	0.000941719	2.01
C1qb	NM_009777	complement component 1 q subcomponent beta polypeptide	1417063_at	12260	0.0001	4.4237	6926165	0.000415137	2.31
C1qc	NM_007574	complement component 1 q subcomponent C chain	1449401_at	12262	0	2.9257	6926166	0.00433924	1.81
C1qtnf2	NM_026979	C1q and tumor necrosis factor related protein 2	1431079_at	69183	0	-8.57633	6780373	3.19883e-05	-2.11
C1qtnf7	NM_175425	C1q and tumor necrosis factor related protein 7	1460163_at	109323	0.0045	-3.51865	6930346	3.90971e-05	-2.41
C2	NM_013484	complement component 2 (within H-2S)	1457664_x_at	12263	0.0302	-2.65675	6855062	0.00244025	-1.81
C230021P08Rik	NM_001001884	Riken cDNA C230021P08 gene	1427015_at	380969	0.0474	-2.44379	6838455	0.00169152	-1.21
C330016O10Rik	NM_145974	RIKEN cDNA C330016O10 gene	1451123_at	212706	0.0005	-2.13675	6788128	4.00659e-05	-1.31
C3ar1	NM_009779	complement component 3a receptor 1	1419482_at	12267	0	3.1511	6957059	0.00657645	1.61
C76566	NM_178879	expressed sequence C76566	1435468_at	97440	0.0002	-2.27169	6984952	0.00285329	-1.81
Cacna1d	NM_028981	calcium channel voltage-dependent L type alpha 1D subunit	1427974_s_at	12289	0	-10.929	6823659	2.24559e-06	-4.11
Calcrl	NM_018782	calcitonin receptor-like	1418489_a_at	54598	0	-14.2045	6888296	3.74458e-09	-6.51
Camk2d	NM_001025439	calcium/calmodulin-dependent protein kinase II delta	1427763_a_at	108058	0	3.2996	6901138	0.000458803	1.21
Camkk2	NM_145358	calcium/calmodulin-dependent protein kinase kinase 2 beta	1424475_at	207565	0	-2.34357	6941761	0.000114644	-1.71
Car13	NM_024495	carbonic anhydrase 13	1421307_at	71934	0.0002	2.928	6895838	0.0123069	1.61
Car14	NM_011797	carbonic anhydrase 14	1450725_s_at	23831	0	-6.37755	6907224	8.45309e-05	-5.21
Card10	NM_130859	caspase recruitment domain family member 10	1449491_at	105844	0	-2.88268	6837046	8.58429e-05	-1.81
Casc4	NM_177054	cancer susceptibility candidate 4	1433779_at	319996	0.0003	-6.3857	6880658	1.52106e-07	-4.11
Cask	NM_009806	calcium/calmodulin-dependent serine protein kinase (MAGUK family)	1455406_at	12361	0.0001	2.2315	7015746	1.02105e-05	1.51
Caskin2	NM_080643	cask-interacting protein 2	1450691_at	140721	0.0001	-2.82406	6792476	0.000848395	-2.01
Cav1	NM_007616	caveolin caveolae protein 1	1449145_a_at	12389	0.0008	-3.89257	6944372	1.38398e-08	-4.01
Cav2	NM_016900	caveolin 2	1425955_at	12390	0.0039	-4.1876	6944371	1.91665e-07	-3.51
Cblc	NM_023224	Casitas B-lineage lymphoma c	1422666_at	80794	0	4.5979	6973168	8.72266e-07	2.91
Cbln1	NM_019626	cerebellin 1 precursor protein	1423288_s_at	12404	0.0001	10.9928	6983999	4.3893e-09	10.21
Cbr2	NM_007621	carbonyl reductase 2	1418509_at	12409	0.0024	-2.82008	6792814	0.000976284	-2.21
Ccbe1	NM_178793	collagen and calcium binding EGF domains 1	1437385_at	320924	0.0098	-3.19591	6866238	0.000194225	-1.91
Ccbl1	NM_172404	cysteine conjugate-beta lyase 1	1452678_a_at	70266	0.0001	2.2138	6885751	1.17683e-05	1.71
Ccbp2	NM_021609	chemokine binding protein 2	1422112_at	59289	0.0006	-5.78035	6993025	5.23455e-07	-3.41
Ccdc100	NM_178686	coiled-coil domain containing 100	1434023_at	225523	0.0048	-2.05592	6865573	1.45177e-05	-1.81
Ccdc120	NM_207202	coiled-coil domain containing 120	1428066_at	54648	0.0004	3.1362	7015411	5.94731e-06	2.31
Ccdc28b	NM_025455	coiled coil domain containing 28B	1459840_s_at	66264	0.0066	-2.7533	6925587	0.00104852	-1.81
Ccdc68	NM_201362	coiled-coil domain containing 68	1439109_at	381175	0.0027	-2.0816	6861868	0.00010305	-2.01
Ccdc83	NM_029256	coiled-coil domain containing 83	1453425_at	75338	0	15.4355	6969277	5.98964e-05	2.01
Ccdc85a	NM_181577	coiled-coil domain containing 85A	1427157_at	216613	0	-9.57854	6786914	2.03701e-08	-3.61
Ccdc85b	NM_198616	coiled-coil domain containing 85B	1435589_at	240514	0.0001	-2.90192	6871114	0.0016903	-1.51
Ccl19	NM_011888	chemokine (C-C motif) ligand 19	1449277_at	24047	0.0179	-2.87026	6921092	3.14102e-06	-2.21
Ccl5	NM_013653	chemokine (C-C motif) ligand 5	1418126_at	20304	0.0065	-3.4002	6790288	0.00342973	-2.01
Ccl6	BC002073	chemokine (C-C motif) ligand 6	1417266_at	20305	0.0002	2.4931	6790290	0.000886513	3.21
Ccnd1	NM_007631	cyclin D1	1448698_at	12443	0.0001	2.4876	6972491	0.000120426	2.01
Ccny	NM_026484	cyclin Y	1432352_at	67974	0.0128	-2.48385	6863281	3.77917e-05	-1.51
Ccr2	NM_009915	chemokine (C-C motif) receptor 2	1421186_at	12772	0.0006	-2.86287	6993153	0.000914571	-1.41
Ccr7	NM_007719	chemokine (C-C motif) receptor 7	1423466_at	12775	0.0003	-3.67377	6791310	1.61928e-06	-1.71
Ccrl2	NM_017466	chemokine (C-C motif) receptor-like 2	1427736_a_at	54199	0	-5.20562	6998919	1.25255e-07	-4.01
Ccrn4l	NM_009834	CCR4 carbon catabolite repression 4-like (S. cerevisiae)	1425837_a_at	12457	0	2.8091	6897337	0.000144587	1.51
Cd14	NM_009841	CD14 antigen	1417268_at	12475	0	8.9014	6864700	0.000805995	3.41
Cd177	NM_026862	CD177 antigen	1424509_at	68891	0.0001	36.0427	6965885	3.08024e-08	14.31
Cd19	NM_009844	CD19 antigen	1450570_a_at	12478	0.0017	-8.12348	6971264	0.00208485	-2.01
Cd1d1	NM_007639	CD1d1 antigen	1449130_at	12479	0.0328	-2.46609	6906635	0.000145108	-1.51
Cd209a	NM_133238	CD209a antigen	1426172_a_at	170786	0.009	-5.58659	6980091	0.00228937	-1.81
Cd247	NM_031162	CD247 antigen	1426396_at	12503	0.0046	-2.47219	6754799	0.0384038	-1.21
Cd276	NM_133983	CD276 antigen	1417599_at	102657	0.0012	2.7635	6995999	1.62472e-05	1.71
Cd300lg	NM_027987	CD300 antigen like family member G	1453131_at	52685	0.1005	-2.65111	6784305	0.000126211	-2.61
Cd34	NM_133654	CD34 antigen	1416072_at	12490	0.0015	-2.45459	6756541	3.96383e-07	-1.61
Cd37	NM_007645	CD37 antigen	1419206_at	12493	0.0421	-2.95858	6966960	5.43693e-05	-2.01
Cd40	NM_170701	CD40 antigen	1460415_a_at	21939	0.0002	-4.06339	6883132	7.1689e-06	-1.81
Cd68	NM_009853	CD68 antigen	1449164_at	12514	0	3.5441	6789325	3.29571e-06	2.31
Cd69	NM_001033122	CD69 antigen	1428735_at	12515	0	-3.96511	6957384	0.000193284	-1.81
Cd79a	NM_007655	CD79A antigen (immunoglobulin-associated alpha)	1418830_at	12518	0.0008	-4.63822	6959165	9.87676e-06	-2.91
Cd93	NM_010740	CD93 antigen	1456046_at	17064	0.0001	-4.89237	6891880	5.63637e-08	-4.41
Cd97	NM_011925	CD97 antigen	1418394_a_at	26364	0.0001	-6.93963	6983799	8.40194e-06	-5.51
Cda	NM_028176	cytidine deaminase	1427357_at	72269	0.0001	3.1653	6926272	0.0053512	1.41
Cdadc1	NM_027986	cytidine and dCMP deaminase domain containing 1	1425662_at	71891	0.0062	-2.13447	6825119	0.00542199	-1.21
Cdc25b	NM_023117	cell division cycle 25 homolog B (S. pombe)	1421963_a_at	12531	0.0005	2.3865	6895326	6.67277e-05	1.31
Cdc42ep1	NM_027219	CDC42 effector protein (Rho GTPase binding) 1	1424376_at	104445	0.0016	-2.32504	6831845	9.27281e-05	-2.31
Cdc42ep2	NM_026772	CDC42 effector protein (Rho GTPase binding) 2	1428750_at	104252	0	-3.21337	6871163	7.75362e-07	-2.71
Cdca7l	NM_146040	cell division cycle associated 7 like	1451306_at	217946	0.0011	-2.55624	6798429	0.0100965	-1.71
Cdh11	NM_009866	cadherin 11	1450757_at	12552	0.0043	-2.74876	6984824	5.79026e-07	-2.41
Cdh13	NM_019707	cadherin 13	1434115_at	12554	0.0004	-2.36574	6979483	1.4656e-05	-2.51
Cdh2	NM_007664	cadherin 2	1418815_at	12558	0.0395	-6.36132	6863645	3.72983e-05	-1.71
Cdh4	NM_009867	cadherin 4	1449422_at	12561	0.0025	-2.60892	6884101	0.0337615	-1.21
Cdh5	NM_009868	cadherin 5	1433956_at	12562	0.0002	-9.93049	6978695	2.50881e-07	-5.71
Cdk6	NM_009873	cyclin-dependent kinase 6	1455287_at	12571	0.0003	-2.66809	6928457	2.58094e-08	-2.31
Cdkn1a	NM_007669	cyclin-dependent kinase inhibitor 1A (P21)	1424638_at	12575	0.0002	4.0023	6849595	4.73605e-06	2.51
Cdkn1c	NM_009876	cyclin-dependent kinase inhibitor 1C (P57)	1417649_at	12577	0.0065	-3.04414	6972405	0.00231598	-1.81
Cdo1	NM_033037	cysteine dioxygenase 1 cytosolic	1448842_at	12583	0.0012	-6.98812	6865238	7.38653e-09	-8.41
Cdr2	NM_007672	cerebellar degeneration-related 2	1417430_at	12585	0	-6.37349	6970944	3.61901e-06	-3.51
Cdr2l	NM_001080929	cerebellar degeneration-related protein 2-like	1459911_at	237988	0.058	-2.51953	6785129	1.80027e-06	-2.31
Cds2	NM_138651	CDP-diacylglycerol synthase (phosphatidate cytidylyltransferase) 2	1452832_s_at	110911	0.0002	-2.15239	6881306	5.69636e-08	-1.81
Celsr1	NM_009886	cadherin EGF LAG seven-pass G-type receptor 1	1418925_at	12614	0	5.333	6837604	1.68666e-06	3.71
Celsr2	NM_001004177	cadherin EGF LAG seven-pass G-type receptor 2	1435336_at	53883	0.0006	-2.78087	6908119	5.47944e-05	-1.41
Centb1	NM_153788	centaurin beta 1	1434874_x_at	216859	0.001	-3.17763	6789359	0.00873429	-1.51
Centb2	NM_030138	centaurin beta 2	1433561_at	78618	0.0238	-2.02634	6845065	3.06677e-05	-1.81
Centd1	AK041540	centaurin delta 1	1452291_at	212285	0	-3.82409	6938568	7.90918e-07	-3.51
Centd3	NM_139206	centaurin delta 3	1419833_s_at	106952	0	-12.2549	6864763	4.86946e-07	-4.61
Cep170	BC085106	centrosomal protein 170	1437154_at	545389	0.0242	-2.3015	6764401	3.08289e-05	-1.91
Ces3	NM_053200	carboxylesterase 3	1449081_at	104158	0.0018	-2.17817	6984358	0.00091221	-2.21
Cftr	NM_021050	cystic fibrosis transmembrane conductance regulator homolog	1420579_s_at	12638	0.0002	-11.0865	6944397	1.74619e-07	-2.91
Chchd7	NM_181391	coiled-coil-helix-coiled-coil-helix domain containing 7	1444318_at	66433	0.0022	-2.22272	6911354	2.78962e-06	-1.81
Chi3l4	NM_145126	chitinase 3-like 4	1425451_s_at	104183	0.0004	3.4473	6907945	0.0222873	2.31
Chia	NM_023186	chitinase acidic	1416456_a_at	81600	0.0062	5.2537	6900239	0.000146854	5.81
Chl1	NM_007697	cell adhesion molecule with homology to L1CAM	1435190_at	12661	0.0004	50.7558	6948759	7.87862e-09	5.31
Chn1	NM_175752	chimerin (chimaerin) 1	1420545_a_at	108699	0.0003	-2.18866	6887854	4.8023e-05	-1.91
Chn2	NM_023543	chimerin (chimaerin) 2	1428573_at	69993	0.0002	-3.04414	6946339	8.36091e-06	-1.81
Chrdl1	NM_031258	chordin-like 1	1434201_at	83453	0.0003	-17.7936	7019944	4.25434e-08	-4.41
Chrnb1	NM_009601	cholinergic receptor nicotinic beta polypeptide 1 (muscle)	1420682_at	11443	0	2.4157	6789343	4.8337e-07	2.31
Chst11	NM_021439	carbohydrate sulfotransferase 11	1456606_a_at	218194	0.0002	-4.27168	6769366	0.000310884	-1.81
Chst2	NM_018763	carbohydrate sulfotransferase 2	1422758_at	54371	0.0002	-4.54339	6997990	8.3103e-07	-1.61
Cideb	NM_009894	cell death-inducing DNA fragmentation factor alpha subunit-like effector B	1418976_s_at	12684	0.0001	8.0336	6824842	1.3898e-05	2.31
Ckmt1	NM_009897	creatine kinase mitochondrial 1 ubiquitous	1432418_a_at	12716	0.0003	13.0376	6880639	2.56392e-05	6.21
Clcn5	NM_016691	chloride channel 5	1420295_x_at	12728	0.0003	3.3712	7015375	1.48286e-06	3.11
Cldn2	NM_016675	claudin 2	1417231_at	12738	0	123.473	7014115	1.91911e-08	11.41
Cldn3	NM_009902	claudin 3	1434651_a_at	12739	0.0007	5.2684	6934890	0.000180436	5.31
Cldn7	NM_016887	claudin 7	1448393_at	53624	0.0043	3.5193	6782087	0.000117808	3.01
Clec14a	NM_025809	C-type lectin domain family 14 member a	1419468_at	66864	0.0013	-14.1243	6801076	6.04292e-09	-10.01
Clec1a	NM_175526	C-type lectin domain family 1 member a	1460039_at	243653	0.0002	-17.6991	6957405	1.36118e-09	-7.01
Clec2d	NM_053109	C-type lectin domain family 2 member d	1419477_at	93694	0.0032	-3.11915	6950125	1.43658e-06	-2.71
Clec4n	NM_020001	C-type lectin domain family 4 member n	1419627_s_at	56620	0.002	2.6115	6949744	0.000709959	2.71
Clec5a	NM_001038604	C-type lectin domain family 5 member a	1421366_at	23845	0.0009	3.2484	6953059	0.000216464	2.21
Clic4	NM_013885	chloride intracellular channel 4 (mitochondrial)	1423392_at	29876	0.0007	-2.48385	6926072	1.12018e-05	-1.61
Clic5	NM_172621	chloride intracellular channel 5	1439505_at	224796	0.0005	-2.63852	6850564	7.66023e-07	-2.71
Clip4	NM_030179	CAP-GLY domain containing linker protein family member 4	1427278_at	78785	0	4.8231	6852068	2.94303e-06	3.81
Clmn	NM_053155	calmin	1425321_a_at	94040	0.0002	3.215	6803319	0.000172367	1.91
Clstn2	NM_022319	calsyntenin 2	1441165_s_at	64085	0	-4.78469	6998125	3.41253e-08	-2.71
Clu	NM_013492	clusterin	1437689_x_at	12759	0.0001	4.4586	6819887	1.00985e-07	4.41
Cmklr1	NM_008153	chemokine-like receptor 1	1456887_at	14747	0.0005	-3.9093	6941173	1.46311e-06	-2.61
Cnn3	NM_028044	calponin 3 acidic	1456380_x_at	71994	0.0128	-3.35233	6900938	1.12875e-06	-2.71
Col12a1	NM_007730	procollagen type XII alpha 1	1434411_at	12816	0.0153	-2.41721	6997197	6.74636e-06	-1.51
Col13a1	NM_007731	procollagen type XIII alpha 1	1422866_at	12817	0.0001	-10.8932	6774371	1.60209e-05	-2.41
Col15a1	NM_009928	procollagen type XV	1448755_at	12819	0.0046	15.9367	6913269	9.1908e-07	4.31
Col23a1	NM_153393	procollagen type XXIII alpha 1	1429209_at	237759	0.0018	-2.94811	6780856	1.5338e-07	-2.11
Col27a1	NM_025685	procollagen type XXVII alpha 1	1429549_at	373864	0.0436	-2.76855	6914006	0.00507802	-1.01
Col4a3	NM_007734	procollagen type IV alpha 3	1438779_at	12828	0.0002	-3.73832	6751069	2.94102e-06	-2.41
Col4a4	NM_007735	procollagen type IV alpha 4	1425772_at	12829	0.0002	-2.83126	6760194	0.00154869	-1.81
Col4a5	NM_007736	procollagen type IV alpha 5	1425476_at	12830	0.0009	-2.4432	7014178	5.97482e-05	-1.51
Col6a2	NM_146007	procollagen type VI alpha 2	1452250_a_at	12834	0.0024	-2.77778	6775182	1.59902e-07	-2.41
Col8a2	NM_199473	procollagen type VIII alpha 2	1434667_at	329941	0.0015	-2.71961	6917153	0.00150682	-2.21
Coq7	BC038681	demethyl-Q 7	1416665_at	12850	0.0005	2.2851	6970839	9.66382e-05	1.71
Coro1a	NM_009898	coronin actin binding protein 1A	1455269_a_at	12721	0.0005	-2.15796	6971287	0.0101807	-1.61
Cotl1	NM_028071	coactosin-like 1 (Dictyostelium)	1436236_x_at	72042	0.0003	2.1842	6985818	0.00160586	1.31
Cox4i2	NM_053091	cytochrome c oxidase subunit IV isoform 2	1421373_at	84682	0	-10.3199	6882318	5.76884e-06	-2.31
Cp	AK014835	ceruloplasmin	1448735_at	12870	0.0308	-2.75482	6896032	3.87245e-06	-2.31
Cpd	NM_007754	carboxypeptidase D	1442212_at	12874	0.0212	-2.15889	6789830	1.49589e-07	-1.91
Cpe	NM_013494	carboxypeptidase E	1415949_at	12876	0.0265	-2.70636	6982918	9.24608e-05	-1.71
Cpeb3	NM_198300	cytoplasmic polyadenylation element binding protein 3	1455372_at	208922	0.0049	2.7825	6872888	0.000106991	1.51
Cr2	NM_007758	complement receptor 2	1425289_a_at	12902	0.0016	-3.56252	6765460	4.98102e-06	-2.21
Crb3	NM_177638	crumbs homolog 3 (Drosophila)	1424809_at	224912	0.0011	2.5402	6851303	4.0343e-06	1.81
Crim1	NM_015800	cysteine rich transmembrane BMP regulator 1 (chordin like)	1426951_at	50766	0.008	-7.49064	6852351	1.96189e-08	-4.31
Crispld2	NM_030209	cysteine-rich secretory protein LCCL domain containing 2	1437056_x_at	78892	0.0029	-8.90472	6979520	1.38134e-08	-4.11
Crry	BC092048	complement receptor related protein	1430131_at	12946	0.0175	-2.54323	6983359	0.00384933	-1.11
Cryab	NM_009964	crystallin alpha B	1416455_a_at	12955	0.0002	-2.59	6989038	4.26271e-06	-1.91
Csf1	NM_007778	colony stimulating factor 1 (macrophage)	1460220_a_at	12977	0.0012	-4.3592	6908048	7.65345e-06	-3.71
Csf2	NM_009969	colony stimulating factor 2 (granulocyte-macrophage)	1427429_at	12981	0.0024	2.8054	6788329	3.55406e-06	1.81
Csf3r	NM_007782	colony stimulating factor 3 receptor (granulocyte)	1418806_at	12986	0	-3.76932	6917120	9.11777e-05	-2.31
Cspg4	NM_139001	chondroitin sulfate proteoglycan 4	1423341_at	121021	0	-4.19111	6989349	3.76716e-05	-1.61
Csrp2	NM_007792	cysteine and glycine-rich protein 2	1420731_a_at	13008	0.0004	-2.21092	6770661	4.31286e-05	-1.81
Cstb	NM_007793	cystatin B	1422507_at	13014	0.0001	3.3195	6769080	9.33068e-06	1.81
Cthrc1	NM_026778	collagen triple helix repeat containing 1	1452968_at	68588	0.0001	-2.60892	6829958	0.00416158	-1.31
Ctla2a	NM_007796	cytotoxic T lymphocyte-associated protein 2 alpha	1416811_s_at	13024	0.0011	-4.12882	6813742	3.38383e-06	-3.81
Ctnnd1	NM_007615	catenin (cadherin associated protein) delta 1	1422450_at	12388	0.0061	-2.01939	6888307	0.000125715	-1.51
Ctnnd2	NM_008729	catenin (cadherin associated protein) delta 2	1422592_at	18163	0.0008	-3.49895	6829495	1.3948e-05	-1.51
Ctps	NM_016748	cytidine 5'-triphosphate synthase	1416563_at	51797	0	2.6523	6925054	5.81102e-05	1.71
Ctsb	NM_007798	cathepsin B	1448732_at	13030	0.0026	2.4548	6819694	0.0103091	1.61
Ctsc	NM_009982	cathepsin C	1416382_at	13032	0.0014	2.3108	6962376	1.2267e-06	2.51
Ctsd	NM_009983	cathepsin D	1448118_a_at	13033	0	2.1724	6972294	7.49828e-05	2.01
Ctsh	NM_007801	cathepsin H	1443814_x_at	13036	0	3.7172	6991264	9.45752e-08	3.71
Ctsk	NM_007802	cathepsin K	1450652_at	13038	0.0004	5.7267	6899682	0.00011414	2.41
Ctsw	NM_009985	cathepsin W	1422632_at	13041	0.0315	-2.43191	6871117	0.00452016	-1.41
Ctsz	NM_022325	cathepsin Z	1417870_x_at	64138	0.0001	2.4108	6893630	6.96063e-06	1.91
Cttnbp2	NM_080285	cortactin binding protein 2	1435435_at	30785	0.0084	-7.07714	6951991	0.00108525	-2.31
Cttnbp2nl	NM_030249	CTTNBP2 N-terminal like	1449300_at	80281	0.0024	-2.07297	6907888	0.000342436	-2.31
Cugbp2	NM_010160	CUG triplet repeat RNA binding protein 2	1439777_at	14007	0.0037	-3.94789	6884523	2.73965e-06	-1.41
Cxcl9	NM_008599	chemokine (C-X-C motif) ligand 9	1418652_at	17329	0.0006	5.6964	6939987	7.33717e-05	1.91
Cyfip2	NM_133769	cytoplasmic FMR1 interacting protein 2	1428347_at	76884	0.0057	-2.19877	6787743	3.69905e-06	-1.81
Cyp1a1	NM_009992	cytochrome P450 family 1 subfamily a polypeptide 1	1422217_a_at	13076	0.007	-31.5457	6989422	0.0358261	-7.11
Cyp27a1	NM_024264	cytochrome P450 family 27 subfamily a polypeptide 1	1417590_at	104086	0.0002	-4.26439	6750566	3.23545e-06	-2.51
Cyp2b10	NM_009998	cytochrome P450 family 2 subfamily b polypeptide 10	1451787_at	13088	0.0221	-2.54001	6959250	1.2527e-05	-6.21
Cyp2d22	NM_019823	cytochrome P450 family 2 subfamily d polypeptide 22	1419040_at	56448	0.0001	-5.96659	6837375	1.58806e-08	-3.11
Cyp2e1	NM_021282	cytochrome P450 family 2 subfamily e polypeptide 1	1415994_at	13106	0.0102	-2.87853	6965115	0.000461836	-2.11
Cyp2j9	NM_028979	cytochrome P450 family 2 subfamily j polypeptide 9	1424677_at	74519	0.0008	-6.49351	6923525	7.90238e-09	-2.41
Cyp3a13	NM_007819	cytochrome P450 family 3 subfamily a polypeptide 13	1419523_at	13113	0.0011	2.954	6942587	0.000136009	2.01
Cyp4b1	AK078882	cytochrome P450 family 4 subfamily b polypeptide 1	1416194_at	13120	0.0005	-9.84252	6924721	6.82033e-10	-12.71
D030011O10Rik	NM_177192	RIKEN cDNA D030011O10 gene	1455340_at	320560	0.0009	-4.46828	6958439	3.0715e-06	-3.51
D10Bwg1379e	NM_001033258	DNA segment Chr 10 Brigham & Women's Genetics 1379 expressed	1435050_at	215821	0.0015	2.2326	6772409	4.80897e-07	2.51
D10Ertd610e	NM_028027	DNA segment Chr 10 ERATO Doi 610 expressed	1419978_s_at	52666	0	-2.31054	6777917	0.00679787	-1.31
D12Ertd553e	BC049664	DNA segment Chr 12 ERATO Doi 553 expressed	1454806_at	76820	0.0015	-4.84731	6793416	2.56858e-07	-4.31
D14Ertd449e	BC031854	DNA segment Chr 14 ERATO Doi 449 expressed	1428738_a_at	66039	0.0008	2.7069	6823429	0.000442888	2.01
D17H6S56E-5	NM_033075	DNA segment Chr 17 human D6S56E 5	1417822_at	110956	0	4.8438	6855068	5.95054e-05	4.41
D230012E17Rik	AK051866	RIKEN cDNA D230012E17 gene	1436317_at	241062	0.0002	2.7978	6758704	0.000462066	1.51
D330027H18Rik	XM_149840	RIKEN cDNA D330027H18 gene	1439728_at	101359	0.0014	-8.16993	6952338	9.92846e-06	-2.61
D930028F11Rik	BC085195	RIKEN cDNA D930028F11 gene	1456111_at	244853	0.0009	-4.42478	6988898	8.49874e-07	-2.71
Dach1	NM_001038610	dachshund 1 (Drosophila)	1433743_at	13134	0.0001	-9.03342	6826883	3.86497e-07	-3.81
Dchs1	BC058536	dachsous 1 (Drosophila)	1429163_at	233651	0.0008	-2.54194	6970150	2.63971e-07	-2.31
Dcn	NM_007833	decorin	1449368_at	13179	0.0042	4.8061	6770064	0.0140907	1.61
Dcxr	NM_026428	dicarbonyl L-xylulose reductase	1419456_at	67880	0	3.7617	6792813	0.00808572	2.21
Ddah1	NM_026993	dimethylarginine dimethylaminohydrolase 1	1429298_at	69219	0	-10.7875	6902162	8.4611e-09	-4.21
Ddc	NM_016672	dopa decarboxylase	1426215_at	13195	0.0002	-11.1607	6786045	1.24847e-05	-2.71
Ddef2	NM_001004364	development and differentiation enhancing factor 2	1436181_at	211914	0	-2.44918	7007370	0.00116954	-2.01
Ddr2	NM_022563	discoidin domain receptor family member 2	1422738_at	18214	0.0178	-3.33556	6764010	4.89304e-08	-2.21
Dennd2a	NM_172477	DENN/MADD domain containing 2A	1433500_at	209773	0.0029	-3.43525	6952950	1.91081e-05	-1.91
Dennd2c	NM_177857	DENN/MADD domain containing 2C	1456891_at	329727	0.0024	-2.02143	6900095	0.00107196	-1.41
Dennd2d	NM_028110	DENN/MADD domain containing 2D	1451363_a_at	72121	0	2.8692	6900254	1.59577e-07	2.01
Dennd3	NM_001081066	DENN/MADD domain containing 3	1435927_at	105841	0	-2.1106	6831456	6.89792e-06	-2.11
Des	NM_010043	desmin	1426731_at	13346	0.0001	-4.63607	6750625	3.58562e-06	-3.61
Dfna5h	NM_018769	deafness autosomal dominant 5 homolog (human)	1421534_at	54722	0.0029	2.4689	6953505	2.06348e-07	2.11
Dgke	NM_019505	diacylglycerol kinase epsilon	1436547_at	56077	0.0002	-2.2899	6790664	9.64905e-05	-1.91
Dgkg	NM_138650	diacylglycerol kinase gamma	1431167_at	110197	0.0001	-5.52486	6844567	4.73641e-05	-1.31
Disp2	NM_170593	dispatched homolog 2 (Drosophila)	1435404_at	214240	0.0001	-4.08497	6880467	3.2917e-06	-2.81
Dkk2	NM_020265	dickkopf homolog 2 (Xenopus laevis)	1420512_at	56811	0.0001	29.0669	6901435	2.3764e-07	3.01
Dlc1	NM_015802	deleted in liver cancer 1	1460602_at	50768	0.0001	-3.39559	6981757	0.000119413	-2.41
Dlk1	NM_010052	delta-like 1 homolog (Drosophila)	1449939_s_at	13386	0.0005	65.8058	6797978	1.59136e-05	4.51
Dll1	NM_007865	delta-like 1 (Drosophila)	1419204_at	13388	0	-3.39098	6853934	4.61988e-05	-2.01
Dll4	NM_019454	delta-like 4 (Drosophila)	1421826_at	54485	0.0023	-8.67303	6880513	3.02872e-07	-5.11
Dmd	NM_007868	dystrophin muscular dystrophy	1448665_at	13405	0.0118	-2.98775	7012305	2.78514e-05	-1.81
Dmkn	NM_172899	dermokine	1428781_at	73712	0.0005	27.5278	6959617	1.55614e-06	8.41
Dmn	NM_207663	desmuslin	1457275_at	233335	0.0155	-6.72043	6968041	2.06521e-06	-2.71
Dmpk	NM_032418	dystrophia myotonica-protein kinase	1434944_at	13400	0.0001	-3.09215	6958984	1.67843e-05	-2.31
Dnahc8	NM_013811	dynein axonemal heavy chain 8	1424936_a_at	13417	0	-12.0048	6849761	0.000449203	-1.21
Dnase2a	NM_010062	deoxyribonuclease II alpha	1430135_at	13423	0	5.454	6977775	0.000518718	1.11
Dock6	NM_177030	dedicator of cytokinesis 6	1427240_at	319899	0.0005	-3.18878	6993835	0.000114725	-2.01
Dos	NM_015761	downstream of Stk11	1433494_at	216164	0	4.2334	6775343	2.26985e-07	2.51
Dpep1	NM_007876	dipeptidase 1 (renal)	1435943_at	13479	0.0004	-23.0947	6979680	1.87275e-09	-8.71
Dpf2	NM_011262	D4 zinc and double PHD fingers family 2	1429903_at	19708	0.0005	-2.04248	6871161	0.0151564	-1.51
Dpp8	NM_028906	dipeptidylpeptidase 8	1428698_at	74388	0	-2.36686	6989909	3.20337e-05	-1.41
Dpt	NM_019759	dermatopontin	1418511_at	56429	0.0001	-5.97015	6754735	3.79374e-08	-4.31
Dpyd	NM_170778	dihydropyrimidine dehydrogenase	1427946_s_at	99586	0.0011	-5.52792	6900821	5.96276e-08	-2.21
Dpysl3	NM_009468	dihydropyrimidinase-like 3	1438789_s_at	22240	0.0046	-2.79174	6865100	1.22599e-05	-2.31
Dst	NM_134448	dystonin	1423626_at	13518	0.0006	-2.10305	6748525	0.00385893	-1.81
Dtx1	NM_008052	deltex 1 homolog (Drosophila)	1425822_a_at	14357	0.0009	-2.82008	6941645	0.000878649	-1.21
Dtx4	NM_172442	deltex 4 homolog (Drosophila)	1455711_at	207521	0.0012	2.361	6871627	3.68867e-05	1.61
Dusp1	NM_013642	dual specificity phosphatase 1	1448830_at	19252	0.0012	-2.20604	6854487	0.00016232	-2.21
Dusp4	NM_176933	dual specificity phosphatase 4	1428834_at	319520	0.0004	2.4137	6975335	9.92569e-08	2.01
Dusp8	NM_008748	dual specificity phosphatase 8	1418714_at	18218	0.0048	-4.13394	6972260	0.000383353	-2.41
Dync1li2	NM_001013380	dynein cytoplasmic 1 light intermediate chain 2	1433925_at	234663	0.0012	-2.22717	6984919	0.00510487	-1.61
Dysf	NM_021469	dysferlin	1427318_s_at	226101	0.0001	2.3291	6947475	0.0029953	-1.21
E030010A14Rik	NM_183160	RIKEN cDNA E030010A14 gene	1437595_at	226040	0	8.0682	6868809	4.07881e-05	3.81
E130203B14Rik	NM_178791	RIKEN cDNA E130203B14 gene	1455050_at	320736	0.0002	-3.71885	6818104	9.25713e-08	-2.71
Ebf1	NM_007897	early B-cell factor 1	1416301_a_at	13591	0.0016	-6.30517	6780443	1.33442e-06	-2.31
Ecm2	NM_001012324	extracellular matrix protein 2 female organ and adipocyte specific	1440096_at	407800	0.0001	-12.987	6806956	1.34528e-07	-3.31
Edg1	NM_007901	endothelial differentiation sphingolipid G-protein-coupled receptor 1	1423571_at	13609	0.0007	-4.5106	6908461	2.61792e-08	-6.61
Edg2	NM_010336	endothelial differentiation lysophosphatidic acid G-protein-coupled receptor 2	1448606_at	14745	0.0231	-3.42583	6922004	7.90765e-06	-3.91
Edg3	NM_010101	endothelial differentiation sphingolipid G-protein-coupled receptor 3	1438658_a_at	13610	0.0003	-7.77001	6807007	8.11004e-06	-5.51
Edg4	NM_020028	endothelial differentiation lysophosphatidic acid G-protein-coupled receptor 4	1442291_at	53978	0.0059	2.6824	6976956	8.66309e-05	1.51
Edil3	NM_010103	EGF-like repeats and discoidin I-like domains 3	1433474_at	13612	0.0018	-22.3714	6808773	1.67924e-09	-3.71
Edn1	NM_010104	endothelin 1	1451924_a_at	13614	0.011	-4.23191	6806566	2.26884e-05	-3.41
Ednra	NM_010332	endothelin receptor type A	1451691_at	13617	0.0115	-2.72257	6983531	7.79246e-07	-2.11
Ednrb	NM_007904	endothelin receptor type B	1437347_at	13618	0.0003	-25.0627	6827159	5.46426e-09	-8.61
Efemp1	NM_146015	epidermal growth factor-containing fibulin-like extracellular matrix protein 1	1427183_at	216616	0.0004	-8.7108	6779672	1.12204e-08	-5.51
Efnb2	NM_010111	ephrin B2	1419639_at	13642	0.0002	-5.12033	6980270	1.15604e-07	-4.01
EG382639	BC023876	predicted gene EG382639	1456846_at	382639	0.0003	2.3762	6798278	0.00085959	1.81
EG433182	NM_001025388	predicted gene EG433182	1427404_x_at	13806	0.0001	2.3803	6878559	1.58618e-07	2.21
EG654432	NR_002700	predicted gene EG654432	1449007_at	12228	0.0014	2.199	6847324	0.000296986	1.41
Egfl7	NM_178444	EGF-like domain 7	1421335_a_at	353156	0	-6.68003	6875803	3.77693e-06	-4.51
Egflam	NM_178748	EGF-like fibronectin type III and laminin G domains	1434647_at	268780	0.0003	-4.48229	6833788	1.88368e-07	-3.41
Egfr	NM_207655	epidermal growth factor receptor	1435888_at	13649	0.0034	-4.05844	6778972	2.73051e-09	-2.81
Egr1	NM_007913	early growth response 1	1417065_at	13653	0.0005	5.7349	6859972	3.07213e-06	4.11
Ehd1	NM_010119	EH-domain containing 1	1416012_at	13660	0	-3.44234	6867849	2.47333e-06	-3.31
Ehd2	NM_153068	EH-domain containing 2	1459823_at	259300	0.0001	-2.61233	6965598	0.000169452	-1.41
Ehd4	NM_133838	EH-domain containing 4	1449852_a_at	98878	0	-3.25415	6890288	2.3498e-06	-3.21
Ehf	NM_007914	ets homologous factor	1419475_a_at	13661	0.0011	3.6971	6889273	1.84547e-06	3.01
Eif1ay	NM_025437	eukaryotic translation initiation factor 1A Y-linked	1437071_at	66235	0.0251	-2.32558	7021573	0.00278168	-1.41
Eif4e3	NM_025829	eukaryotic translation initiation factor 4E member 3	1417978_at	66892	0.0022	-3.18066	6955935	1.32615e-06	-2.41
Elf3	NM_007921	E74-like factor 3	1416916_at	13710	0	2.9721	6762411	6.11572e-05	2.51
Elf5	NM_010125	E74-like factor 5	1419555_at	13711	0	5.6612	6879610	6.28098e-05	2.91
Ell2	NM_138953	elongation factor RNA polymerase II 2	1450744_at	192657	0.001	2.324	6808308	0.000178639	1.71
Elmo3	NM_172760	engulfment and cell motility 3 ced-12 homolog (C. elegans)	1434489_at	234683	0	2.1483	6978823	8.60609e-06	1.71
Eln	NM_007925	elastin	1420855_at	13717	0.0026	4.0757	6942380	4.18087e-05	2.51
Elovl7	NM_029001	ELOVL family member 7 elongation of long chain fatty acids (yeast)	1440354_at	74559	0.0023	2.2829	6810063	0.000142843	2.31
Eltd1	NM_133222	EGF latrophilin seven transmembrane domain containing 1	1418059_at	170757	0.0007	-4.87329	6902440	4.84474e-09	-4.61
Emcn	NM_016885	endomucin	1425582_a_at	59308	0.0024	-2.69469	6901671	2.58956e-06	-2.71
Emid1	NM_080595	EMI domain containing 1	1449581_at	140703	0.0004	-4.30293	6785698	0.000132844	-2.01
Eml1	NM_001043336	echinoderm microtubule associated protein like 1	1428321_at	68519	0	-5.00751	6797898	1.26248e-05	-2.41
Eml2	AK200420	echinoderm microtubule associated protein like 2	1428173_at	72205	0.0015	2.5676	6958993	4.80162e-05	2.51
Emr4	NM_139138	EGF-like module containing mucin-like hormone receptor-like sequence 4	1451563_at	52614	0	-20.9205	6851186	1.41001e-07	-3.71
Enah	NM_010135	enabled homolog (Drosophila)	1424800_at	13800	0.0014	-2.11015	6764694	0.000693413	-1.81
Enc1	NM_007930	ectodermal-neural cortex 1	1450061_at	13803	0.0016	2.3983	6809272	1.24436e-06	2.91
Eng	NM_007932	endoglin	1432176_a_at	13805	0.0002	-6.83995	6876212	3.14084e-07	-5.21
Eno1	BC056611	enolase 1 alpha non-neuron	1427404_x_at	13806	0.0001	2.3803	6918861	1.11206e-07	2.11
Eno3	NM_007933	enolase 3 beta muscle	1417951_at	13808	0.0017	-2.0145	6782141	2.21948e-05	-1.91
Enpp2	NM_015744	ectonucleotide pyrophosphatase/phosphodiesterase 2	1448136_at	18606	0.0052	-2.59943	6835759	1.67008e-06	-2.51
Epb4.1l2	BC055044	erythrocyte protein band 4.1-like 2	1433490_s_at	13822	0.0005	-3.51989	6766705	2.10447e-05	-2.01
Epb4.1l3	NM_013813	erythrocyte protein band 4.1-like 3	1419062_at	13823	0.0013	-9.05797	6851897	3.77601e-07	-3.01
Epb4.1l5	NM_145506	erythrocyte protein band 4.1-like 5	1455861_at	226352	0.0031	-4.52694	6761675	4.67721e-05	1.21
Epb4.9	NM_013514	erythrocyte protein band 4.9	1460223_a_at	13829	0	-3.75375	6825713	3.0256e-05	-2.41
Epdr1	NM_134065	ependymin related protein 1 (zebrafish)	1450380_at	105298	0.0001	4.0505	6811366	0.000121288	2.01
Ephb4	NM_010144	Eph receptor B4	1449845_a_at	13846	0.0001	-2.80978	6935064	7.8503e-07	-2.31
Epn2	NM_010148	epsin 2	1427226_at	13855	0.001	-2.77546	6788851	0.000114466	-1.71
Erbb3	NM_010153	v-erb-b2 erythroblastic leukemia viral oncogene homolog 3 (avian)	1434606_at	13867	0	2.7026	6778044	1.26582e-05	2.71
Erc2	NM_177814	ELKS/RAB6-interacting/CAST family member 2	1434582_at	238988	0.0041	-3.26477	6817738	0.0067075	-1.21
Ereg	NM_007950	epiregulin	1419431_at	13874	0.0002	598.105	6932387	8.47436e-10	15.01
Erg	NM_133659	avian erythroblastosis virus E-26 (v-ets) oncogene related	1440244_at	13876	0.0014	-5.14403	6848127	3.43749e-07	-3.41
Errfi1	NM_133753	ERBB receptor feedback inhibitor 1	1419816_s_at	74155	0.0138	3.2548	6918892	7.68883e-05	2.21
Esm1	NM_023612	endothelial cell-specific molecule 1	1449280_at	71690	0.002	-4.34783	6810333	8.74007e-05	-2.51
Ets1	X55787	E26 avian leukemia oncogene 1 5' domain	1452163_at	23871	0.0002	-4.12031	6987954	3.69104e-06	-3.01
Ets2	NM_011809	E26 avian leukemia oncogene 2 3' domain	1447685_x_at	23872	0.0031	-2.12044	6843433	1.01382e-05	-2.01
Evc	NM_021292	Ellis van Creveld gene homolog (human)	1448876_at	59056	0.0003	-3.49406	6937542	6.41142e-05	-1.91
Evc2	NM_145920	Ellis van Creveld syndrome 2 homolog (human)	1429447_at	68525	0.0001	-3.6036	6930023	9.08316e-06	-1.71
Exoc3l	NM_177788	exocyst complex component 3-like	1436536_at	277978	0.0525	-2.95421	6984958	0.00313109	-1.81
Eya1	NM_010164	eyes absent 1 homolog (Drosophila)	1457424_at	14048	0.0022	-2.63574	6757035	0.0414709	-1.21
F10	NM_007972	coagulation factor X	1449305_at	14058	0.003	3.0133	6974129	0.00740041	1.11
F13a1	NM_028784	coagulation factor XIII A1 subunit	1448929_at	74145	0.0546	-3.1027	6812386	1.29582e-08	-3.01
F730031O20Rik	NM_001080820	RIKEN cDNA F730031O20 gene	1444426_at	320664	0	-9.28505	6883604	6.37471e-06	-2.21
Fabp3	NM_010174	fatty acid binding protein 3 muscle and heart	1416023_at	14077	0.0003	-3.663	6917374	1.50436e-05	-2.21
Faim2	NM_028224	Fas apoptotic inhibitory molecule 2	1429518_at	72393	0	-4.07	6838460	3.82204e-08	-8.71
Faim3	NM_026976	Fas apoptotic inhibitory molecule 3	1429889_at	69169	0.0007	-3.80807	6753005	0.00440728	-2.11
Fancb	NM_175027	Fanconi anemia complementation group B	1437780_at	237211	0.0128	-2.29043	7015028	0.000103062	-1.61
Fancc	NM_007985	Fanconi anemia complementation group C	1450861_at	14088	0.0007	-2.62674	6813839	7.07126e-09	-1.91
Fas	NM_007987	Fas (TNF receptor superfamily member)	1460251_at	14102	0.0018	-2.41955	6869310	0.00144381	-2.21
Fasn	NM_007988	fatty acid synthase	1423828_at	14104	0	2.0298	6792822	8.25005e-06	2.11
Fat1	NM_001081286	FAT tumor suppressor homolog 1 (Drosophila)	1433857_at	14107	0.0001	2.2688	6975850	7.3316e-07	2.31
Fat3	NM_001080814	FAT tumor suppressor homolog 3 (Drosophila)	1457589_at	270120	0	-8.61326	6993501	9.13669e-06	-1.81
Fat4	NM_183221	FAT tumor suppressor homolog 4 (Drosophila)	1460574_at	329628	0.0009	-3.78358	6896914	7.26102e-08	-2.31
Fbln1	NM_010180	fibulin 1	1422540_at	14114	0.0004	-3.73552	6832351	8.83105e-05	-2.31
Fbln5	NM_011812	fibulin 5	1416164_at	23876	0	-4.06835	6803133	1.79677e-06	-2.31
Fbp2	NM_007994	fructose bisphosphatase 2	1449088_at	14120	0.0003	9.7966	6813795	4.23209e-05	2.61
Fbxo30	NM_027968	F-box protein 30	1436550_at	71865	0.0001	-4.28633	6765973	4.39878e-06	-2.41
Fbxo39	NM_001037713	F-box protein 39	1443698_at	327959	0.0015	-2.26142	6782235	2.20193e-07	-2.71
Fbxo4	NM_134099	F-box protein 4	1427121_at	106052	0.0047	2.5268	6833599	0.000130236	1.51
Fcgr1	NM_010186	Fc receptor IgG high affinity I	1417876_at	14129	0.0003	2.4589	6907262	0.00123129	1.51
Fcgr2b	NM_001077189	Fc receptor IgG low affinity IIb	1435476_a_at	14130	0.0076	2.8555	6764038	1.68759e-05	1.81
Fcgr3	NM_010188	Fc receptor IgG low affinity III	1448620_at	14131	0.0001	2.7514	6764040	0.000157965	1.71
Fer1l3	BC051217	fer-1-like 3 myoferlin (C. elegans)	1427318_s_at	226101	0.0001	2.3291	6872973	2.63687e-06	1.71
Fetub	NM_021564	fetuin beta	1449555_a_at	59083	0	78.9125	6840094	4.76144e-06	22.21
Fez2	NM_199448	fasciculation and elongation protein zeta 2 (zygin II)	1434348_at	225020	0.0004	-2.91206	6857415	4.86243e-08	-2.71
Fgd5	NM_172731	FYVE RhoGEF and PH domain containing 5	1460578_at	232237	0.0005	-3.77074	6948034	0.000116243	-2.51
Fgf1	NM_010197	fibroblast growth factor 1	1441042_at	14164	0.0138	-2.44798	6864837	3.72047e-05	-1.61
Fgf18	NM_008005	fibroblast growth factor 18	1449545_at	14172	0.0057	-2.42424	6787174	1.72655e-06	-1.41
Fgf7	NM_008008	fibroblast growth factor 7	1438405_at	14178	0.0002	-6.42261	6880900	1.91234e-08	-4.51
Fgfr4	NM_008011	fibroblast growth factor receptor 4	1418596_at	14186	0	-18.6567	6807214	1.34142e-07	-4.71
Fgg	NM_133862	fibrinogen gamma polypeptide	1416025_at	99571	0	13.1669	6898771	1.7577e-05	3.41
Fgl1	NM_145594	fibrinogen-like protein 1	1424599_at	234199	0.0003	47.9955	6981914	8.15765e-06	2.81
Fhl1	NM_001077362	four and a half LIM domains 1	1417872_at	14199	0.0004	-3.50508	7011394	1.03557e-05	-3.11
Fhod1	NM_177699	formin homology 2 domain containing 1	1435557_at	234686	0	-2.02758	6984966	0.000192866	-1.61
Figf	NM_010216	c-fos induced growth factor	1449528_at	14205	0	-30.3951	7015007	4.44273e-08	-8.81
Filip1	NM_001081243	filamin A interacting protein 1	1436650_at	70598	0.0048	2.602	6997219	3.81908e-05	1.41
Fkbp11	NM_024169	FK506 binding protein 11	1417267_s_at	66120	0.0003	2.7164	6838394	2.64739e-05	2.01
Fkbp7	NM_010222	FK506 binding protein 7	1416803_at	14231	0	-2.62674	6888003	6.08206e-05	-2.21
Fli1	NM_008026	Friend leukemia integration 1	1433512_at	14247	0.0312	-2.53614	6994431	8.52409e-06	-2.51
Flrt3	NM_178382	fibronectin leucine rich transmembrane protein 3	1429310_at	71436	0	-3.8956	6891493	5.13682e-05	-2.51
Flt1	NM_010228	FMS-like tyrosine kinase 1	1419300_at	14254	0.0006	-3.05157	6943162	0.000383498	-2.61
Flt4	NM_008029	FMS-like tyrosine kinase 4	1421442_at	14257	0.0015	-2.73898	6780746	1.96237e-06	-2.81
Fmnl2	NM_172409	formin-like 2	1428579_at	71409	0.0001	-3.26052	6877139	2.27874e-06	-2.41
Fmo1	NM_010231	flavin containing monooxygenase 1	1417429_at	14261	0.0002	-24.0964	6763623	3.23869e-07	-9.21
Fmo2	NM_018881	flavin containing monooxygenase 2	1422904_at	55990	0.0321	-4.63392	6763626	9.95453e-07	-5.61
Fmo5	NM_010232	flavin containing monooxygenase 5	1450332_s_at	14263	0.0003	-5.65611	6899835	9.82661e-08	-3.11
Fos	NM_010234	FBJ osteosarcoma oncogene	1423100_at	14281	0.0017	2.6357	6796691	5.09479e-06	1.51
Foxp2	NM_053242	forkhead box P2	1458191_at	114142	0.0038	2.6722	6944262	2.37376e-09	2.31
Foxq1	NM_008239	forkhead box Q1	1422735_at	15220	0	5.1048	6805878	6.69404e-05	2.31
Frk	NM_010237	fyn-related kinase	1436413_at	14302	0.0013	3.6087	6767094	3.81422e-05	2.61
Frmd4a	NM_172475	FERM domain containing 4A	1434285_at	209630	0.001	-2.03004	6874584	0.00037743	-1.81
Frmd6	NM_028127	FERM domain containing 6	1451264_at	319710	0.0006	-2.5641	6795881	3.78846e-07	-1.91
Fst	NM_008046	follistatin	1421365_at	14313	0.001	5.1209	6816226	0.000245074	2.31
Fuca1	NM_024243	fucosidase alpha-L- 1 tissue	1456155_x_at	71665	0.0017	2.4809	6917790	0.000614236	1.51
Fut2	NM_018876	fucosyltransferase 2	1434862_at	14344	0	7.6088	6967001	3.17997e-07	4.31
Fxyd1	NM_194321	FXYD domain-containing ion transport regulator 1	1421374_a_at	56188	0.0001	-7.62195	6966339	8.17801e-05	-1.61
Fyn	NM_008054	Fyn proto-oncogene	1417558_at	14360	0	-3.61925	6767258	2.11512e-06	-3.11
Fzd4	NM_008055	frizzled homolog 4 (Drosophila)	1419301_at	14366	0.0001	-2.73973	6962444	1.6088e-06	-2.71
Gadd45b	NM_008655	growth arrest and DNA-damage-inducible 45 beta	1449773_s_at	17873	0.0002	-3.15756	6769255	6.04061e-08	-2.01
Gadd45g	NM_011817	growth arrest and DNA-damage-inducible 45 gamma	1453851_a_at	23882	0.0027	2.4544	6807041	0.00150397	1.71
Galc	NM_008079	galactosylceramidase	1452907_at	14420	0	2.3017	6802989	0.000385132	1.81
Galnt3	NM_015736	UDP-N-acetyl-alpha-D-galactosamine:polypeptide N-acetylgalactosaminyltransferase 3	1417588_at	14425	0.0002	2.702	6887337	7.83726e-05	2.41
Galntl2	NM_030166	UDP-N-acetyl-alpha-D-galactosamine:polypeptide N-acetylgalactosaminyltransferase-like 2	1429236_at	78754	0.0022	-2.57998	6818051	7.73782e-07	-2.11
Galntl4	NM_173739	UDP-N-acetyl-alpha-D-galactosamine:polypeptide N-acetylgalactosaminyltransferase-like 4	1454780_at	233733	0	-5.26316	6970484	4.90471e-08	-2.81
Gap43	NM_008083	growth associated protein 43	1423537_at	14432	0.0001	-15.0376	6845800	1.26672e-06	-3.91
Gapdh	NM_008084	glyceraldehyde-3-phosphate dehydrogenase	AFFX-GapdhMur/M32599_5_at	14433	0.0048	3.5095	6957161	0.0033329	1.81
Gas1	NM_008086	growth arrest specific 1	1416855_at	14451	0.0007	-4.64468	6813699	0.00149572	-1.91
Gata2	NM_008090	GATA binding protein 2	1428816_a_at	14461	0.0001	-7.66284	6947763	2.75607e-07	-5.81
Gata3	NM_008091	GATA binding protein 3	1448886_at	14462	0.0004	-12.7714	6884642	1.01592e-06	-2.91
Gata5	NM_008093	GATA binding protein 5	1450125_at	14464	0	-3.26371	6894187	4.45408e-05	-2.11
Gatm	NM_025961	glycine amidinotransferase (L-arginine:glycine amidinotransferase)	1423569_at	67092	0.0003	2.768	6890448	6.71366e-07	1.91
Gbp2	NM_010260	guanylate nucleotide binding protein 2	1418240_at	14469	0.0013	-2.43132	6901957	1.64946e-05	-2.11
Gbp3	NM_018734	guanylate nucleotide binding protein 3	1418392_a_at	55932	0.0001	-3.86847	6901953	2.11137e-08	-2.51
Gbp6	NM_145545	guanylate binding protein 6	1434380_at	229900	0.0001	-4.23012	6901950	8.36298e-08	-3.61
Gch1	NM_008102	GTP cyclohydrolase 1	1429692_s_at	14528	0	3.1235	6824321	0.000165268	1.91
Gclc	NM_010295	glutamate-cysteine ligase catalytic subunit	1455959_s_at	14629	0	2.135	6990664	1.47089e-05	2.81
Gcnt1	NM_173442	glucosaminyl (N-acetyl) transferase 1 core 2	1460431_at	14537	0	7.537	6871874	3.59613e-07	2.71
Gdnf	NM_010275	glial cell line derived neurotrophic factor	1419080_at	14573	0.0001	2.5653	6828547	6.63261e-05	2.01
Gfod1	NM_001033399	glucose-fructose oxidoreductase domain containing 1	1455599_at	328232	0	-3.79363	6812773	4.79785e-07	-2.41
Gfpt1	NM_013528	glutamine fructose-6-phosphate transaminase 1	1428715_at	72178	0	2.3113	6947679	3.71833e-07	2.01
Gfra2	NM_008115	glial cell line derived neurotrophic factor family receptor alpha 2	1433716_x_at	14586	0.0002	-13.2626	6820113	1.6189e-07	-3.11
Ggh	NM_010281	gamma-glutamyl hydrolase	1419595_a_at	14590	0.0024	-2.05002	6912042	1.58206e-07	-2.91
Ghr	NM_010284	growth hormone receptor	1451501_a_at	14600	0	-4.09836	6833531	6.52482e-07	-3.61
Gimap1	NM_008376	GTPase IMAP family member 1	1449988_at	16205	0.0003	-4.82625	6946033	0.000113763	-2.01
Gimap3	NM_031247	GTPase IMAP family member 3	1449220_at	83408	0.0021	-2.00844	6953424	3.66158e-05	-2.31
Gimap4	NM_174990	GTPase IMAP family member 4	1424375_s_at	107526	0.0003	-4.64684	6946028	4.82033e-05	-3.11
Gimap5	NM_175035	GTPase IMAP family member 5	1444181_at	317757	0.0083	-5.25486	6946034	0.000361502	-2.21
Gimap6	NM_153175	GTPase IMAP family member 6	1427891_at	231931	0.0004	-6.77966	6953415	3.3606e-06	-4.21
Gimap8	NM_212486	GTPase IMAP family member 8	1456061_at	243374	0.0015	-4.92611	6946021	4.29584e-05	-3.31
Gimap9	NM_174960	GTPase IMAP family member 9	1437756_at	317758	0.0037	-2.33918	6946026	1.3483e-05	-2.61
Gipc2	NM_016867	GIPC PDZ domain containing family member 2	1417178_at	54120	0	-2.30787	6910610	1.90927e-06	-2.61
Git2	NM_001077360	G protein-coupled receptor kinase-interactor 2	1435925_at	26431	0	-2.26963	6941217	0.000262284	-2.11
Gja1	NM_010288	gap junction membrane channel protein alpha 1	1415800_at	14609	0.0001	2.3616	6768014	1.09341e-05	1.61
Gja5	NM_008121	gap junction membrane channel protein alpha 5	1429101_at	14613	0	-8.76424	6899791	8.43772e-10	-2.91
Gja7	NM_008122	gap junction membrane channel protein alpha 7	1449094_at	14615	0.0011	-3.55745	6791637	3.33176e-08	-2.21
Gjb2	NM_008125	gap junction membrane channel protein beta 2	1423271_at	14619	0.0002	5.842	6824932	3.96775e-07	2.31
Gjb4	NM_008127	gap junction membrane channel protein beta 4	1422179_at	14621	0	35.2805	6925434	1.43741e-08	4.41
Gkn2	NM_025467	gastrokine 2	1453132_a_at	66284	0	273.681	6947692	1.02019e-06	5.81
Glb1l3	XM_981033	galactosidase beta 1 like 3	1453143_at	70893	0.0038	-17.1233	6994135	1.2877e-05	-2.71
Glis2	NM_031184	GLIS family zinc finger 2	1416598_at	83396	0	-2.6178	6839052	1.1636e-05	-2.11
Glrx	NM_053108	glutaredoxin	1416592_at	93692	0.0001	5.5953	6808314	7.88788e-07	2.31
Glt8d2	AK086276	glycosyltransferase 8 domain containing 2	1429403_x_at	74782	0.0023	-2.99222	6775518	0.00359742	-1.51
Gm166	BC066021	gene model 166 (NCBI)	1434634_at	233899	0	2.8286	6971387	0.00125745	1.71
Gm1752	XM_001001634	gene model 1752 (NCBI)	1436941_at	385658	0.0005	-7.40192	6846376	2.50963e-08	-4.01
Gm71	NM_001033236	gene model 71 (NCBI)	1455726_at	207965	0	7.6032	6801485	2.10109e-06	3.51
Gm98	AK141695	gene model 98 (NCBI)	1439506_at	225908	0.0001	-2.72851	6871478	9.38678e-06	-2.51
Gmfg	NM_001039192	glia maturation factor gamma	1419193_a_at	63986	0.0007	-2.6001	6959421	1.25613e-08	-1.91
Gmpr2	NM_177992	guanosine monophosphate reductase 2	1429180_at	105446	0.0116	-2.05297	6819269	0.00595286	-1.41
Gna14	NM_008137	guanine nucleotide binding protein alpha 14	1420385_at	14675	0	-7.44048	6868371	4.3389e-08	-3.51
Gnb4	NM_013531	guanine nucleotide binding protein beta 4	1419470_at	14696	0.0004	-2.457	6904066	4.07215e-07	-2.31
Gng12	BC040685	guanine nucleotide binding protein (G protein) gamma 12	1421947_at	14701	0	2.1372	6946785	7.84449e-05	1.41
Gng2	NM_010315	guanine nucleotide binding protein (G protein) gamma 2 subunit	1428156_at	14702	0.002	-4.44247	6823007	6.82887e-06	-2.21
Gnpat	NM_010322	glyceronephosphate O-acyltransferase	1417456_at	14712	0.0018	2.4072	6979836	2.47048e-06	2.11
Gnptab	NM_001004164	N-acetylglucosamine-1-phosphate transferase alpha and beta subunits	1452461_a_at	432486	0.0051	2.6128	6769634	8.7452e-08	2.31
Gpam	NM_008149	glycerol-3-phosphate acyltransferase mitochondrial	1419499_at	14732	0.0002	-3.02115	6873887	6.02362e-07	-3.11
Gpc3	NM_016697	glypican 3	1450990_at	14734	0	-9.08265	7016826	4.22288e-07	-9.21
Gpc6	NM_011821	glypican 6	1437417_s_at	23888	0.0035	10.4002	6821985	5.3747e-05	4.11
Gpd1	NM_010271	glycerol-3-phosphate dehydrogenase 1 (soluble)	1416204_at	14555	0.001	3.4382	6833185	1.04805e-05	3.11
Gpihbp1	NM_026730	GPI-anchored HDL-binding protein 1	1453022_at	68453	0.0016	-6.18812	6831591	1.39934e-07	-2.91
Gpm6a	NM_153581	glycoprotein m6a	1456741_s_at	234267	0.0003	-21.8341	6976214	3.43424e-06	-8.01
Gpm6b	NM_023122	glycoprotein m6b	1423091_a_at	14758	0.0036	-4.95786	7015061	6.63797e-07	-4.51
Gpnmb	NM_053110	glycoprotein (transmembrane) nmb	1448303_at	93695	0.0062	5.0578	6946055	6.96452e-06	2.71
Gpr116	XM_923529	G protein-coupled receptor 116	1440225_at	224792	0.0001	-4.75737	6850508	1.47547e-08	-2.41
Gpr120	NM_181748	G protein-coupled receptor 120	1439489_at	107221	0.0002	4.5993	6869543	0.00216333	2.81
Gpr124	NM_054044	G protein-coupled receptor 124	1418379_s_at	78560	0.0003	-4.67071	6974832	6.79989e-07	-2.71
Gpr125	XM_991709	G protein-coupled receptor 125	1426782_at	70693	0	-3.48918	6938007	4.40157e-08	-2.71
Gpr126	NM_001002268	G protein-coupled receptor 126	1437408_at	215798	0.0001	-9.01713	6772255	3.78252e-07	-4.61
Gpr155	NM_001080707	G protein-coupled receptor 155	1452353_at	68526	0.0077	-2.84252	6887830	6.64494e-05	-2.11
Gpr160	AK158013	G protein-coupled receptor 160	1453072_at	71862	0.0004	2.2503	6896514	0.00315339	1.41
Gpr56	NM_018882	G protein-coupled receptor 56	1433485_x_at	14766	0	3.0076	6978354	4.21213e-07	3.41
Gpr97	NM_173036	G protein-coupled receptor 97	1417894_at	54672	0.0074	-2.51509	6978355	1.19979e-05	-1.31
Gpt2	NM_173866	glutamic pyruvate transaminase (alanine aminotransferase) 2	1438385_s_at	108682	0	2.4444	6977814	0.000342937	1.51
Grap	NM_027817	GRB2-related adaptor protein	1429387_at	71520	0.0001	-6.77507	6781525	7.3091e-08	-4.41
Grb10	NM_010345	growth factor receptor bound protein 10	1425458_a_at	14783	0.0021	-2.0284	6786046	1.19136e-05	-2.11
Grb7	NM_010346	growth factor receptor bound protein 7	1448227_at	14786	0.0007	3.7693	6784008	4.93641e-07	3.01
Grhl2	NM_026496	grainyhead-like 2 (Drosophila)	1427046_at	252973	0.0007	3.1224	6829871	9.24967e-06	2.21
Gria3	NM_016886	glutamate receptor ionotropic AMPA3 (alpha 3)	1434728_at	53623	0.0115	-8.24402	7010835	2.05071e-06	-2.51
Grtp1	NM_025768	GH regulated TBC protein 1	1425891_a_at	66790	0.0006	-6.03865	6980526	1.21581e-06	-2.91
Gsn	NM_146120	gelsolin	1415812_at	227753	0.0002	-2.61712	6876380	6.00666e-08	-4.11
Gsta3	NM_001077353	glutathione S-transferase alpha 3	1423437_at	14859	0.0364	-2.2237	6748020	0.000128628	-2.21
Gsta4	NM_010357	glutathione S-transferase alpha 4	1416368_at	14860	0.0001	6.5556	6990685	0.000596574	3.41
Gstm1	NM_010358	glutathione S-transferase mu 1	1448330_at	14862	0.001	-2.32504	6908078	7.75902e-06	-2.11
Gstm2	NM_008183	glutathione S-transferase mu 2	1416411_at	14863	0	-6.84463	6908079	1.80051e-07	-5.41
Gstm5	NM_010360	glutathione S-transferase mu 5	1416842_at	14866	0.0024	-2.0816	6900348	6.78712e-05	-1.91
Gstm7	NM_026672	glutathione S-transferase mu 7	1419072_at	68312	0.0007	-2.23664	6908073	0.000280631	-1.51
Gucy1a3	NM_021896	guanylate cyclase 1 soluble alpha 3	1420534_at	60596	0	-8.77193	6906328	7.14263e-07	-4.41
Gucy1b3	NM_017469	guanylate cyclase 1 soluble beta 3	1420872_at	54195	0.0002	-6.59631	6906325	7.37724e-10	-4.61
Gulp1	NM_027506	GULP engulfment adaptor PTB domain containing 1	1434423_at	70676	0.0022	-6.40205	6749115	1.32509e-08	-3.01
Gvin1	NM_029000	GTPase very large interferon inducible 1	1429184_at	74558	0.0093	-2.93772	6970164	2.1909e-09	-2.21
Gyg	NM_013755	glycogenin	1448429_at	27357	0	-3.69276	6903549	5.21895e-06	-3.01
Gyk	NM_008194	glycerol kinase	1422703_at	14933	0.0009	3.3386	7018041	2.20331e-05	1.61
Gyltl1b	NM_172670	glycosyltransferase-like 1B	1434007_at	228366	0.0001	2.1608	6888830	4.73818e-09	2.01
Gypc	NM_001048207	glycophorin C	1423878_at	71683	0.0034	-3.36927	6864404	2.46453e-08	-2.71
Gzma	NM_010370	granzyme A	1417898_a_at	14938	0.0003	-13.1062	6816160	7.78768e-05	-4.21
H13	NM_010376	histocompatibility 13	1417287_at	14950	0.0015	2.5308	6882305	1.05684e-05	1.41
H2afy2	NM_207000	H2A histone family member Y2	1421612_a_at	404634	0.0023	-2.36967	6774368	4.43815e-06	-1.71
Hba-a1	NM_008218	hemoglobin alpha adult chain 1	1417714_x_at	15122	0.0005	-12.5156	6779840	1.47642e-09	-10.41
Hck	NM_010407	hemopoietic cell kinase	1449455_at	15162	0.0008	-2.22965	6882352	0.000758136	-1.61
Hdc	NM_008230	histidine decarboxylase	1454713_s_at	15186	0.0027	4.5828	6890636	2.4405e-09	5.01
Hdgfrp3	NM_013886	hepatoma-derived growth factor related protein 3	1435977_at	29877	0.0018	-5.51572	6968871	4.98397e-07	-2.81
Hecw2	NM_001001883	HECT C2 and WW domain containing E3 ubiquitin protein ligase 2	1458464_at	329152	0.0183	-5.07357	6758694	2.70304e-07	-4.41
Heph	NM_010417	hephaestin	1448696_at	15203	0.0002	-4.36872	7012696	6.36014e-08	-2.01
Hey1	NM_010423	hairy/enhancer-of-split related with YRPW motif 1	1415999_at	15213	0	-10.4167	6903088	5.52061e-06	-3.81
Hgfac	NM_019447	hepatocyte growth factor activator	1418405_at	54426	0	8.5856	6929865	5.01536e-08	3.91
Hhex	NM_008245	hematopoietically expressed homeobox	1423319_at	15242	0.0026	2.6701	6869509	0.000108026	2.11
Hhip	NM_020259	Hedgehog-interacting protein	1455277_at	15245	0.0006	-6.37755	6983639	1.1188e-06	-3.11
Higd1b	NM_080846	HIG1 domain family member 1B	1449860_at	75689	0	-3.9604	6784368	4.4413e-05	-2.61
Hip1	NM_146001	huntingtin interacting protein 1	1434557_at	215114	0.0038	-2.14592	6942441	1.30995e-05	-2.21
Hip1r	NM_145070	huntingtin interacting protein 1 related	1425553_s_at	29816	0	2.0261	6934262	2.0033e-05	1.51
Hisppd2a	NM_178795	histidine acid phosphatase domain containing 2A	1460584_at	327655	0.0001	2.1134	6890382	1.53961e-05	1.41
Hist1h2be	NM_178194	histone cluster 1 H2be	1452540_a_at	319188	0.0011	-2.40211	6811686	0.00302946	-1.21
Hivep3	NM_010657	human immunodeficiency virus type I enhancer binding protein 3	1429134_at	16656	0.0004	-2.33046	6916775	2.26854e-05	-1.41
Hk2	NM_013820	hexokinase 2	1422612_at	15277	0	4.5025	6954982	8.87025e-06	2.21
Hkdc1	NM_145419	hexokinase domain containing 1	1425900_at	216019	0.0001	3.8163	6774392	1.29338e-06	2.11
Hlf	NM_172563	hepatic leukemia factor	1434736_at	217082	0.0079	-8.33333	6790699	0.000176647	-3.41
Hmbox1	NM_177338	homeobox containing 1	1436341_at	219150	0.0001	-2.95946	6825390	9.71594e-07	-2.41
Hmcn1	BC016539	hemicentin 1	1438532_at	545370	0.0035	-5.10725	6762974	6.86918e-07	-6.01
Hmgb3	NM_008253	high mobility group box 3	1416155_at	15354	0.0019	2.8853	7011852	1.23084e-05	2.61
Hmox1	NM_010442	heme oxygenase (decycling) 1	1448239_at	15368	0	4.0621	6977260	4.45032e-06	3.51
Hn1l	NM_198937	hematological and neurological expressed 1-like	1433696_at	52009	0.0007	3.1929	6854401	1.43333e-07	2.21
Hnmt	NM_080462	histamine N-methyltransferase	1417702_a_at	140483	0	3.2795	6885325	0.000144475	2.31
Homer3	NM_011984	homer homolog 3 (Drosophila)	1424859_at	26558	0	-2.06526	6976987	0.0041124	-1.51
Hook1	NM_030014	hook homolog 1 (Drosophila)	1438018_at	77963	0.0008	3.126	6915567	2.20485e-06	2.51
Hook2	NM_133255	hook homolog 2 (Drosophila)	1419350_at	170833	0.0001	3.762	6977779	9.574e-08	1.71
Hpgd	NM_008278	hydroxyprostaglandin dehydrogenase 15 (NAD)	1419905_s_at	15446	0.0006	-26.6667	6976237	1.10198e-08	-7.11
Hpn	NM_008281	hepsin	1420712_a_at	15451	0.0001	7.704	6966354	9.84147e-08	3.51
Hr	NM_021877	hairless	1435950_at	15460	0.0001	-2.331	6820085	0.000108555	-1.31
Hs2st1	NM_011828	heparan sulfate 2-O-sulfotransferase 1	1422739_at	23908	0.0031	-2.08507	6910088	0.00268786	-1.41
Hsd11b1	NM_001044751	hydroxysteroid 11-beta dehydrogenase 1	1449038_at	15483	0.0001	-4.74158	6765325	1.18037e-06	-3.11
Hsd17b10	NM_016763	hydroxysteroid (17-beta) dehydrogenase 10	1438391_x_at	15108	0.0002	2.4217	7014557	0.000465536	2.01
Hspa12b	NM_028306	heat shock protein 12B	1460371_at	72630	0	-5.31067	6881237	1.68327e-07	-3.01
Hspg2	XM_978879	perlecan (heparan sulfate proteoglycan 2)	1418670_s_at	15530	0.0019	-2.02184	6917933	0.00884182	-1.31
Htra1	NM_019564	HtrA serine peptidase 1	1438251_x_at	56213	0.0001	-2.65957	6964527	2.61817e-08	-2.71
Hyal1	NM_008317	hyaluronoglucosaminidase 1	1449954_at	15586	0.0012	-5.00751	6992224	1.94271e-07	-4.41
Hyal2	NM_010489	hyaluronoglucosaminidase 2	1448679_at	15587	0	-3.26052	6992221	1.98448e-07	-2.11
Icam2	NM_010494	intercellular adhesion molecule 2	1448862_at	15896	0.0003	-10.4822	6791918	2.98061e-08	-4.01
Ick	NM_019987	intestinal cell kinase	1455687_at	56542	0.0012	2.5402	6990683	6.72879e-05	1.71
Id2	NM_010496	inhibitor of DNA binding 2	1422537_a_at	15902	0.0086	3.1578	6799462	0.00157463	2.01
Id3	NM_008321	inhibitor of DNA binding 3	1416630_at	15903	0.0002	-2.34412	6917809	2.10745e-06	-2.51
Ifi203	NM_008328	interferon activated gene 203	1448775_at	15950	0.0018	-4.4405	6764274	2.90675e-05	-2.81
Ifi204	NM_008329	interferon activated gene 204	1452348_s_at	381308	0.0117	-3.04971	6764246	0.0030451	-2.21
Ifi205	NM_172648	interferon activated gene 205	1452348_s_at	381308	0.0117	-3.04971	6764243	0.0161506	-1.31
Ifi44	NM_133871	interferon-induced protein 44	1423555_a_at	99899	0.0001	-5.06586	6910592	0.00121615	-2.01
Ifit2	NM_008332	interferon-induced protein with tetratricopeptide repeats 2	1418293_at	15958	0	-3.24781	6869324	6.03027e-07	-2.01
Igf1	NM_184052	insulin-like growth factor 1	1419519_at	16000	0.0034	2.6635	6769597	0.00101234	2.01
Igfbp2	NM_008342	insulin-like growth factor binding protein 2	1454159_a_at	16008	0.0001	-27.4725	6750440	3.96363e-08	-17.91
Igfbp3	NM_008343	insulin-like growth factor binding protein 3	1423062_at	16009	0.0028	-6.23441	6785865	3.6548e-08	-5.61
Igfbp5	NM_010518	insulin-like growth factor binding protein 5	1452114_s_at	16011	0.0002	-6.58762	6759664	1.0988e-05	-4.31
Igfbp6	NM_008344	insulin-like growth factor binding protein 6	1417933_at	16012	0.0022	-6.60502	6833393	1.11241e-07	-6.01
Igsf3	NM_207205	immunoglobulin superfamily member 3	1455048_at	78908	0.0006	2.1921	6900014	1.20291e-06	1.61
Il11ra2	NM_010550	interleukin 11 receptor alpha chain 2	1417505_s_at	16157	0.0008	-2.0024	7008145	4.04191e-06	-1.51
Il17rd	NM_134437	interleukin 17 receptor D	1429893_at	171463	0	-5.80383	6817694	1.37344e-08	-3.01
Il18rap	NM_010553	interleukin 18 receptor accessory protein	1456545_at	16174	0.0015	2.9761	6748893	6.89956e-10	3.71
Il2rg	NM_013563	interleukin 2 receptor gamma chain	1416295_a_at	16186	0.0012	-2.54388	7018531	5.99846e-05	-2.21
Il6st	NM_010560	interleukin 6 signal transducer	1452843_at	16195	0	-2.79955	6810260	2.41892e-07	-1.61
Impdh1	NM_011829	inosine 5'-phosphate dehydrogenase 1	1423239_at	23917	0	-4.67071	6952340	1.30188e-08	-4.11
Ing3	NM_023626	inhibitor of growth family member 3	1450760_a_at	71777	0.0109	-2.15054	6944574	0.000128635	-1.31
Inmt	NM_009349	indolethylamine N-methyltransferase	1418697_at	21743	0.0005	-5.40249	6953810	8.76944e-10	-12.81
Inpp5a	NM_183144	inositol polyphosphate-5-phosphatase A	1433605_at	212111	0.0001	-2.6178	6965045	2.41146e-06	-2.41
Iqsec2	NM_001005475	IQ motif and Sec7 domain 2	1448063_at	245666	0.0023	-2.15285	7014560	3.40728e-05	-2.01
Itga1	NM_001033228	integrin alpha 1	1439713_at	109700	0.0039	-9.08265	6816248	1.46084e-07	-4.91
Itga2b	NM_010575	integrin alpha 2b	1417758_at	16399	0.0003	-2.62812	6791570	0.000291646	-1.91
Itga4	X53177	integrin alpha 4	1436037_at	16401	0.0019	-3.26691	6878448	1.46846e-06	-2.91
Itga5	NM_010577	integrin alpha 5 (fibronectin receptor alpha)	1423267_s_at	16402	0.0005	-2.60281	6838809	6.47973e-06	-1.81
Itga6	NM_008397	integrin alpha 6	1422445_at	16403	0	-2.31054	6878031	0.000564441	-1.91
Itga7	NM_008398	integrin alpha 7	1418393_a_at	16404	0	5.6636	6771718	1.16624e-08	4.31
Itga8	NM_001001309	integrin alpha 8	1454966_at	241226	0.0002	-19.6464	6884750	3.28783e-09	-10.11
Itga9	NM_133721	integrin alpha 9	1450029_s_at	104099	0.0001	2.8502	6992855	1.43006e-07	2.11
Itgb3	NM_016780	integrin beta 3	1455257_at	16416	0.0044	-2.94464	6784527	2.38664e-08	-3.11
Itgb7	NM_013566	integrin beta 7	1418741_at	16421	0.0186	-2.2899	6838716	0.0297275	-1.21
Itih2	NM_010582	inter-alpha trypsin inhibitor heavy chain 2	1417618_at	16425	0	36.6753	6884646	2.10895e-07	7.71
Itih5	NM_172471	inter-alpha (globulin) inhibitor H5	1429159_at	209378	0.0053	-4.53721	6874947	0.000322393	-1.91
Itm2a	NM_008409	integral membrane protein 2A	1423608_at	16431	0	2.5503	7018847	1.76307e-05	2.11
Itpkb	NM_001081175	inositol 1 4 5-trisphosphate 3-kinase B	1441058_at	320404	0.0009	-2.71518	6755659	5.2684e-05	-1.91
Itpr2	NM_019923	inositol 1 4 5-triphosphate receptor 2	1424834_s_at	16439	0.0001	-3.51124	6958269	3.37952e-06	-2.51
Itpr3	NM_080553	inositol 1 4 5-triphosphate receptor 3	1417297_at	16440	0	2.4151	6849481	6.0893e-06	1.81
Itsn1	NM_010587	intersectin 1 (SH3 domain protein 1A)	1435885_s_at	16443	0.0009	-2.04499	6843198	0.00156405	-1.41
Ivd	NM_019826	isovaleryl coenzyme A dehydrogenase	1418238_at	56357	0.0023	-2.09644	6880469	0.000265865	-1.31
Jun	NM_010591	Jun oncogene	1448694_at	16476	0	-3.10752	6923411	7.13882e-07	-3.11
Junb	NM_008416	Jun-B oncogene	1415899_at	16477	0.0007	2.8806	6983894	0.000364015	2.11
Jup	NM_010593	junction plakoglobin	1426873_s_at	16480	0	-2.11193	6791422	3.26608e-05	-1.71
Kcnc3	NM_008422	potassium voltage gated channel Shaw-related subfamily member 3	1440861_a_at	16504	0.0002	2.1295	6960291	5.96516e-07	2.91
Kcnh1	NM_010600	potassium voltage-gated channel subfamily H (eag-related) member 1	1435994_at	16510	0.0012	-3.11042	6756419	2.59124e-05	-2.01
Kcnj15	NM_019664	potassium inwardly-rectifying channel subfamily J member 15	1435354_at	16516	0.0005	2.8852	6843419	3.60833e-05	1.81
Kcnk1	NM_008430	potassium channel subfamily K member 1	1448690_at	16525	0	6.6872	6979914	8.22965e-05	2.41
Kcnk2	NM_010607	potassium channel subfamily K member 2	1449158_at	16526	0.0003	4.9634	6765129	0.0011788	2.11
Kcnk3	NM_010608	potassium channel subfamily K member 3	1425341_at	16527	0	-3.61795	6929622	0.000201181	-1.61
Kcnq5	NM_023872	potassium voltage-gated channel subfamily Q member 5	1457587_at	226922	0.0017	-9.09091	6757329	1.6246e-07	-2.41
Kcns3	NM_173417	potassium voltage-gated channel delayed-rectifier subfamily S member 3	1445519_at	238076	0.0041	-2.42189	6798933	3.47465e-05	-2.31
Kctd1	NM_134112	potassium channel tetramerisation domain containing 1	1425104_at	106931	0.0001	2.7778	6863582	1.5207e-08	1.91
Kctd20	NM_025888	potassium channel tetramerisation domain containing 20	1416323_at	66989	0.0001	-2.2119	6849581	7.55937e-07	-1.71
Kdelr3	NM_134090	KDEL (Lys-Asp-Glu-Leu) endoplasmic reticulum protein retention receptor 3	1418538_at	105785	0.0018	2.4499	6831919	0.00156972	1.71
Kdr	NM_010612	kinase insert domain protein receptor	1449379_at	16542	0	-8.39631	6939241	9.35251e-09	-5.41
Kif23	NM_024245	kinesin family member 23	1455990_at	71819	0.0015	2.929	6996186	1.93457e-08	3.01
Kif26a	XM_138275	kinesin family member 26A	1447933_at	668303	0.0026	-16.1031	6798253	0.000634052	-1.71
Kif26b	NM_177757	kinesin family member 26B	1440990_at	269152	0.0006	-3.26797	6755569	0.00384926	1.31
Kit	NM_021099	kit oncogene	1452514_a_at	16590	0	-7.20981	6931759	3.75974e-06	-5.11
Kitl	NM_013598	kit ligand	1426152_a_at	17311	0.017	-7.89889	6770201	1.72906e-09	-6.41
Klc1	NM_001025360	kinesin light chain 1	1428881_at	16593	0.0015	-2.58933	6798232	0.000196512	-1.81
Klc3	NM_146182	kinesin light chain 3	1425558_at	232943	0	5.3295	6965781	4.49538e-06	2.01
Klf11	NM_178357	Kruppel-like factor 11	1437241_at	194655	0.002	-2.11685	6804379	0.00649913	-2.11
Klf12	NM_010636	Kruppel-like factor 12	1439847_s_at	16597	0.0001	-15.9744	6826975	1.77919e-06	-3.21
Klf15	NM_023184	Kruppel-like factor 15	1448181_at	66277	0.0013	-3.43289	6947932	0.000549584	-1.61
Klf2	NM_008452	Kruppel-like factor 2 (lung)	1448890_at	16598	0	-7.61035	6977151	3.7317e-06	-3.21
Klf4	NM_010637	Kruppel-like factor 4 (gut)	1417395_at	16600	0.0047	-5.94177	6921873	1.18113e-05	-3.81
Klf5	NM_009769	Kruppel-like factor 5	1451739_at	12224	0.0025	2.8051	6821304	0.00131555	2.71
Klf7	NM_033563	Kruppel-like factor 7 (ubiquitous)	1419356_at	93691	0.0327	-5.63698	6759297	4.28152e-07	-3.61
Klf9	NM_010638	Kruppel-like factor 9	1436763_a_at	16601	0.0057	-2.42248	6868676	1.71984e-05	-2.41
Klhdc8a	NM_144810	kelch domain containing 8A	1424885_at	213417	0.0025	2.4414	6753108	0.00020614	1.51
Klhl23	NM_177784	kelch-like 23 (Drosophila)	1435743_at	277396	0.0054	-2.94638	6877932	3.53175e-05	-1.81
Klhl5	NM_175174	kelch-like 5 (Drosophila)	1426530_a_at	71778	0.0001	-3.24359	6931229	7.18641e-07	-3.71
Kng1	AY660571	kininogen 1	1416676_at	16644	0	144.426	6840101	3.70111e-08	4.91
Krt18	NM_010664	keratin 18	1448169_at	16668	0	6.7541	6833382	1.11936e-06	3.81
Krt19	NM_008471	keratin 19	1417156_at	16669	0.0007	2.8367	6791406	0.00400959	1.81
Krt23	NM_033373	keratin 23	1418213_at	94179	0.0002	3.9039	6791338	1.99023e-07	3.61
Krt8	NM_031170	keratin 8	1420647_a_at	16691	0.0003	3.4786	6838693	1.11182e-05	3.61
Krtcap3	NM_027221	keratinocyte associated protein 3	1432474_a_at	69815	0.0007	2.4548	6929695	0.0230997	1.41
Lad1	NM_133664	ladinin	1418449_at	16763	0	12.7974	6753400	1.73675e-08	3.31
Lama2	NM_008481	laminin alpha 2	1426285_at	16773	0.0031	-2.51889	6772906	1.12614e-07	-2.81
Lama3	X84013	laminin alpha 3	1427512_a_at	16774	0	-3.25415	6858908	4.27734e-07	-2.31
Lama4	NM_010681	laminin alpha 4	1424807_at	16775	0.0014	-3.00842	6767231	5.97185e-09	-3.01
Lamb1-1	NM_008482	laminin B1 subunit 1	1424113_at	16777	0.0072	-2.48077	6794202	5.78445e-07	-1.91
Lamb3	NM_008484	laminin beta 3	1417812_a_at	16780	0.0012	2.3579	6756478	6.6993e-05	1.61
Lap3	NM_024434	leucine aminopeptidase 3	1450860_at	66988	0.0008	2.972	6930484	0.000330017	2.21
Large	NM_010687	like-glycosyltransferase	1417435_at	16795	0.0015	2.7251	6983351	0.000857418	1.11
Lass4	NM_026058	longevity assurance homolog 4 (S. cerevisiae)	1417780_at	67260	0.0005	-4.22833	6973757	1.60305e-07	-3.01
Lats2	NM_015771	large tumor suppressor 2	1437101_at	50523	0.001	-2.66383	6824967	4.75129e-06	-2.51
Lbh	NM_029999	limb-bud and heart	1429088_at	77889	0.0001	-4.50045	6852144	5.8849e-05	-2.91
Lck	NM_010693	lymphocyte protein tyrosine kinase	1425396_a_at	16818	0.0009	-2.63922	6925575	0.00123246	-1.61
Lcn2	NM_008491	lipocalin 2	1427747_a_at	16819	0	4.5372	6885873	1.68122e-07	3.01
Ldb2	NM_001077398	LIM domain binding 2	1456786_at	16826	0.0001	-7.83085	6937844	2.32325e-06	-2.91
Ldha	NM_010699	lactate dehydrogenase A	1419737_a_at	16828	0.0001	3.1017	6960498	6.04546e-06	2.01
Lef1	NM_010703	lymphoid enhancer binding factor 1	1454734_at	16842	0	-4.52284	6901380	9.95811e-06	-1.81
Lepr	NM_010704	leptin receptor	1425644_at	16847	0.0032	-5.29381	6915847	3.76199e-07	-3.91
Leprel2	NM_013534	leprecan-like 2	1449531_at	14789	0	-2.02922	6957138	0.00150948	-1.41
Lgi3	NM_145219	leucine-rich repeat LGI family member 3	1436238_at	213469	0.0063	2.6268	6820083	5.84141e-06	2.71
Lgr4	NM_172671	leucine-rich repeat-containing G protein-coupled receptor 4	1433891_at	107515	0.0002	-2.21779	6879937	7.23934e-05	-1.31
Lhfpl2	NM_172589	lipoma HMGIC fusion partner-like 2	1434129_s_at	218454	0.0018	3.0406	6809047	0.000156721	1.31
Lifr	NM_013584	leukemia inhibitory factor receptor	1425107_a_at	16880	0.002	-3.21234	6828522	1.06497e-07	-4.51
Lims2	NM_144862	LIM and senescent cell antigen like domains 2	1424408_at	225341	0	-8.285	6859790	5.64479e-08	-7.51
Lin52	NM_173756	lin-52 homolog (C. elegans)	1434161_at	217708	0.0001	-2.04792	6796606	5.48507e-05	-1.41
Lipg	NM_010720	lipase endothelial	1450188_s_at	16891	0.0001	-18.8324	6866693	1.74991e-09	-6.31
Liph	NM_153404	lipase member H	1456619_at	239759	0.0004	2.99	6844544	8.15823e-08	2.91
Lmcd1	NM_144799	LIM and cysteine-rich domains 1	1424596_s_at	30937	0.0047	-2.49377	6949007	0.0185282	-1.41
Lmo2	NM_008505	LIM domain only 2	1454086_a_at	16909	0	-4.6729	6879637	2.62356e-06	-4.81
Lnp	AK048501	limb and neural patterns	1456859_at	69605	0.0111	-2.42014	6887901	1.01869e-05	-1.81
LOC623121	XM_994228	similar to Interferon-activatable protein 203 (Ifi-203) (Interferon-inducible protein p203)	1437636_at	623121	0	-11.7925	6764233	1.33163e-05	-3.61
Lphn3	NM_198702	latrophilin 3	1447551_x_at	319387	0.0001	-9.35454	6931961	4.78162e-10	-3.01
Lrat	NM_023624	lecithin-retinol acyltransferase (phosphatidylcholine-retinol-O-acyltransferase)	1444487_at	79235	0	-13.1926	6906381	0.000123393	-6.51
Lrg1	NM_029796	leucine-rich alpha-2-glycoprotein 1	1417290_at	76905	0	4.997	6856203	7.5306e-08	5.31
Lrig3	NM_177152	leucine-rich repeats and immunoglobulin-like domains 3	1430554_at	320398	0.0016	-2.74725	6771476	7.31213e-07	-2.21
Lrp12	NM_172814	low density lipoprotein-related protein 12	1433864_at	239393	0.002	2.9198	6835222	0.000187709	1.61
Lrp2	NM_001081088	low density lipoprotein receptor-related protein 2	1427133_s_at	14725	0.0005	2.4668	6887531	4.97342e-07	2.71
Lrp4	NM_172668	low density lipoprotein receptor-related protein 4	1426288_at	228357	0.005	-2.68312	6879054	8.42486e-07	-2.41
Lrrc57	NM_025657	leucine rich repeat containing 57	1430057_s_at	66606	0.012	-2.32288	6890308	8.15216e-05	-1.51
Lrrc8c	NM_133897	leucine rich repeat containing 8 family member C	1455398_at	100604	0	3.0242	6933138	0.00133377	1.91
Lrrk2	NM_025730	leucine-rich repeat kinase 2	1431394_a_at	66725	0	2.4669	6832713	0.000134733	1.61
Lrtm2	NM_172492	leucine-rich repeats and transmembrane domains 2	1433744_at	211187	0.006	-13.5501	6956909	0.000133923	-3.01
Lsr	NM_017405	lipolysis stimulated lipoprotein receptor	1451255_at	54135	0.0032	2.6338	6966329	1.2386e-05	2.61
Ltb4dh	NM_025968	leukotriene B4 12-hydroxydehydrogenase	1417777_at	67103	0.0002	8.5214	6922026	0.000141782	6.31
Ltbp1	NM_019919	latent transforming growth factor beta binding protein 1	1448870_at	268977	0.013	-3.35233	6852229	2.92478e-07	-2.71
Ltbp4	NM_175641	latent transforming growth factor beta binding protein 4	1436665_a_at	108075	0	-4.19815	6966039	8.99079e-09	-4.21
Lyn	NM_010747	Yamaguchi sarcoma viral (v-yes-1) oncogene homolog	1451318_a_at	17096	0.0003	-2.1097	6911337	2.67445e-05	-1.91
Lysmd2	NM_027309	LysM putative peptidoglycan-binding domain containing 2	1428626_at	70082	0	-4.77555	6990564	2.41858e-06	-3.81
Lyz	NM_013590	lysozyme	1450822_at	17110	0.0003	-3.05344	6777310	6.61175e-06	-4.01
Lyzs	NM_017372	lysozyme	1450822_at	17110	0.0003	-3.05344	6777309	0.00389791	-1.11
Macf1	AK143540	microtubule-actin crosslinking factor 1	1439582_at	11426	0.0015	-4.4405	6925165	2.46121e-05	-3.41
Maf	NM_001025577	avian musculoaponeurotic fibrosarcoma (v-maf) AS42 oncogene homolog	1435828_at	17132	0.0075	-3.55745	6985594	0.000160053	-1.61
Mall	NM_145532	mal T-cell differentiation protein-like	1435693_at	228576	0.0029	2.5603	6890712	0.00388506	1.61
Malt1	NM_172833	mucosa associated lymphoid tissue lymphoma translocation gene 1	1456429_at	240354	0.0002	5.4153	6861627	7.61078e-06	3.61
Mamdc2	NM_174857	MAM domain containing 2	1453152_at	71738	0.0014	-9.0009	6872204	1.30334e-08	-7.91
Maoa	NM_173740	monoamine oxidase A	1442676_at	17161	0.0168	-4.39367	7010183	6.97087e-07	-3.11
Map3k11	NM_022012	mitogen activated protein kinase kinase kinase 11	1450669_at	26403	0.0001	-2.00361	6867780	0.0175188	-1.71
Map3k4	NM_011948	mitogen activated protein kinase kinase kinase 4	1447667_x_at	26407	0.0081	-2.36351	6853762	0.00304529	-1.31
Map4k1	NM_008279	mitogen activated protein kinase kinase kinase kinase 1	1439323_a_at	26411	0.0043	-2.035	6959468	0.00873077	-1.31
Map4k4	NM_008696	mitogen-activated protein kinase kinase kinase kinase 4	1422615_at	26921	0.0006	-2.34522	6748877	0.0256308	-1.31
Mapk11	NM_011161	mitogen-activated protein kinase 11	1421926_at	19094	0.0004	3.497	6837785	2.84528e-06	2.71
Mapk13	NM_011950	mitogen activated protein kinase 13	1448871_at	26415	0	6.9284	6849571	5.3414e-07	3.01
Mapkapk3	NM_178907	mitogen-activated protein kinase-activated protein kinase 3	1434815_a_at	102626	0.0003	2.4704	6998606	0.000169247	1.91
Mapt	NM_010838	microtubule-associated protein tau	1424719_a_at	17762	0.0001	-22.6757	6784498	3.10123e-06	-4.01
March2	BC002144	membrane-associated ring finger (C3HC4) 2	1459871_x_at	224703	0.0147	-2.08594	6854954	6.73655e-06	-1.71
Marcks	NM_008538	myristoylated alanine rich protein kinase C substrate	1456700_x_at	17118	0.007	-3.10655	6773286	2.56745e-06	-2.51
Marveld3	NM_028584	MARVEL (membrane-associating) domain containing 3	1451764_at	73608	0.0004	3.0172	6985288	0.000698065	2.61
Mat1a	NM_133653	methionine adenosyltransferase I alpha	1423147_at	11720	0	5.806	6818498	0.000153056	2.51
Mat2a	NM_145569	methionine adenosyltransferase II alpha	1433576_at	232087	0.004	-2.06016	6954626	0.0429174	-1.41
Mboat1	NM_153546	membrane bound O-acyltransferase domain containing 1	1435323_a_at	218121	0	6.0946	6805794	1.27863e-06	3.31
Mcam	NM_023061	melanoma cell adhesion molecule	1416357_a_at	84004	0.0005	-3.50018	6988609	3.08312e-08	-2.61
Mcc	NM_001033406	mutated in colorectal cancers	1438081_at	328949	0	-14.0056	6865148	2.76607e-07	-3.41
Mcoln3	NM_134160	mucolipin 3	1437540_at	171166	0.0048	2.7116	6902179	0.00331591	1.41
Me2	NM_145494	malic enzyme 2 NAD(+)-dependent mitochondrial	1426573_at	107029	0.0005	-2.28676	6866643	0.00100504	-1.61
Med12l	AK129412	mediator of RNA polymerase II transcription subunit 12 homolog (yeast)-like	1452864_at	329650	0	3.6372	6897819	3.28101e-05	2.41
Mef2c	NM_025282	myocyte enhancer factor 2C	1424852_at	17260	0.0065	-2.72851	6808609	4.58707e-06	-1.71
Meis1	NM_010789	myeloid ecotropic viral integration site 1	1450992_a_at	17268	0	-6.18812	6786348	1.41014e-07	-2.41
Meox2	NM_008584	mesenchyme homeobox 2	1424234_s_at	17286	0.0009	-3.86548	6794550	4.00322e-05	-2.21
Mesdc1	NM_030705	mesoderm development candidate 1	1416397_at	80889	0	-2.02511	6969014	2.86954e-05	-1.91
Metrnl	NM_144797	meteorin glial cell differentiation regulator-like	1424356_a_at	210029	0.0002	3.3805	6785558	0.000294123	1.61
Mfap2	NM_008546	microfibrillar-associated protein 2	1417359_at	17150	0	-2.80112	6918131	2.9766e-06	-2.91
Mfap4	NM_029568	microfibrillar-associated protein 4	1424010_at	76293	0.0003	-21.8818	6781515	8.0474e-08	-7.71
Mfhas1	XM_988067	malignant fibrous histiocytoma amplified sequence 1	1429005_at	52065	0.0001	-3.35909	6975392	5.48008e-07	-2.61
Mfng	NM_008595	manic fringe homolog (Drosophila)	1416992_at	17305	0	-3.62713	6837045	5.08714e-07	-2.91
Mfsd2	NM_029662	major facilitator superfamily domain containing 2	1428223_at	76574	0.0026	2.5558	6925149	0.000282162	2.51
Mgst2	AK133292	microsomal glutathione S-transferase 2	1452592_at	211666	0	2.7816	6897387	0.00327262	1.41
Micalcl	XM_900920	MICAL C-terminal like	1429032_at	70877	0.0025	2.2981	6963540	0.000139382	1.41
Mlph	NM_053015	melanophilin	1449896_at	171531	0	4.7107	6751520	5.66027e-07	3.51
Mmp2	NM_008610	matrix metallopeptidase 2	1439364_a_at	17390	0.0113	-2.08073	6978229	0.0020755	-2.21
Mmp9	NM_013599	matrix metallopeptidase 9	1416298_at	17395	0.0002	-2.82167	6883125	0.00017078	-2.41
Mmrn2	NM_153127	multimerin 2	1439518_at	105450	0.0005	-5.42888	6818213	4.06084e-08	-3.41
Mobkl2b	NM_178061	MOB1 Mps One Binder kinase activator-like 2B (yeast)	1429284_at	214944	0.0015	2.5194	6920754	0.000368817	1.81
Mpdz	NM_010820	multiple PDZ domain protein	1418664_at	17475	0.0001	-4.33088	6922808	1.10401e-08	-2.71
Mpp5	NM_019579	membrane protein palmitoylated 5 (MAGUK p55 subfamily member 5)	1434954_at	56217	0.0002	-2.26347	6796305	0.000600693	-1.81
Mpp6	NM_019939	membrane protein palmitoylated 6 (MAGUK p55 subfamily member 6)	1449348_at	56524	0	3.6682	6946138	9.92099e-06	1.61
Mpzl1	NM_001001880	myelin protein zero-like 1	1428167_a_at	68481	0.0045	-3.02297	6763777	4.6273e-05	-1.61
Mras	NM_008624	muscle and microspikes RAS	1453419_at	17532	0.0001	-2.79252	6998214	4.96536e-07	-2.21
Mrc2	NM_008626	mannose receptor C type 2	1421045_at	17534	0.0001	-3.34672	6784564	8.03483e-06	-2.11
Mrpl32	NM_029271	mitochondrial ribosomal protein L32	1424372_at	75398	0.0007	2.9183	6811140	0.000341962	1.31
Ms4a1	NM_007641	membrane-spanning 4-domains subfamily A member 1	1423226_at	12482	0.0001	-9.23361	6871542	2.94527e-06	-2.81
Ms4a4b	NM_021718	membrane-spanning 4-domains subfamily A member 4B	1423467_at	60361	0	-5.47945	6868096	1.62583e-06	-2.21
Ms4a4c	NM_029499	membrane-spanning 4-domains subfamily A member 4C	1450291_s_at	64380	0.0003	-7.45712	6868091	1.89407e-07	-2.61
Ms4a4d	NM_025658	membrane-spanning 4-domains subfamily A member 4D	1418990_at	66607	0.0028	-5.36481	6868110	1.01493e-06	-5.41
Ms4a6d	NM_026835	membrane-spanning 4-domains subfamily A member 6D	1419599_s_at	68774	0.0003	3.5488	6871566	0.000146483	1.71
Ms4a7	NM_027836	membrane-spanning 4-domains subfamily A member 7	1424754_at	109225	0	3.6136	6871545	1.85977e-05	2.31
Msln	NM_018857	mesothelin	1460238_at	56047	0	-6.94927	6854431	0.00524689	-2.51
Msr2	NM_030707	macrophage scavenger receptor 2	1448891_at	80891	0	2.9947	6906652	0.00373534	2.01
Mt1	NM_013602	metallothionein 1	1451612_at	17748	0.0058	3.2685	6978291	4.17977e-05	4.81
Mtap2	NM_008632	microtubule-associated protein 2	1434194_at	17756	0.0016	-3.61402	6750105	9.56898e-06	-1.61
Mtap4	NM_008633	microtubule-associated protein 4	1416091_at	17758	0.0003	-2.75255	6992415	3.57161e-06	-2.41
Mtap6	NM_001048167	microtubule-associated protein 6	1422550_a_at	17760	0.0142	-2.32937	6962873	2.00103e-06	-3.41
Mtap7	NM_008635	microtubule-associated protein 7	1421835_at	17761	0.0005	2.7352	6766372	5.43912e-05	1.51
Mtap7d1	NM_144941	microtubule-associated protein 7 domain containing 1	1424040_at	245877	0.0001	-2.11372	6925350	0.00126753	-1.41
Mtbp	NM_134092	Mdm2 transformed 3T3 cell double minute p53 binding protein	1448638_at	105837	0.0245	-2.05128	6830510	0.0125412	-1.31
Mtcp1	NM_001039373	mature T-cell proliferation 1	1449897_a_at	17763	0.0025	-2.16357	7017678	0.00688701	-1.61
Mthfd1	NM_138745	methylenetetrahydrofolate dehydrogenase (NADP+ dependent) methenyltetrahydrofolate cyclohydrolase formyltetrahydrofolate synthase	1436704_x_at	108156	0.0159	-2.457	6796164	0.000834022	-1.51
Mtus1	NM_001005865	mitochondrial tumor suppressor 1	1436501_at	102103	0.0001	-3.67512	6981905	8.80548e-07	-2.71
Muc1	NM_013605	mucin 1 transmembrane	1449199_at	17829	0	3.4408	6899218	0.00018677	3.01
Muc4	NM_080457	mucin 4	1438555_x_at	140474	0.0011	4.9812	6840589	9.1148e-07	4.01
Mustn1	AJ277212	musculoskeletal embryonic nuclear protein 1	1427201_at	66175	0.0002	-4.44444	6817954	9.9334e-06	-2.41
Mxra7	NM_026280	matrix-remodelling associated 7	1453855_at	67622	0.0033	-5.92066	6792550	1.11472e-05	-3.11
Mxra8	NM_024263	matrix-remodelling associated 8	1452330_a_at	74761	0	-3.2113	6919190	1.48382e-07	-3.01
Myc	NM_010849	myelocytomatosis oncogene	1424942_a_at	17869	0	2.6179	6830927	0.000170451	2.31
Myct1	NM_026793	myc target 1	1447584_s_at	68632	0.0004	-4.85673	6771862	2.36808e-06	-3.01
Myd116	NM_008654	myeloid differentiation primary response gene 116	1448325_at	17872	0	-2.42424	6966991	3.50448e-05	-1.91
Myh10	NM_175260	myosin heavy polypeptide 10 non-muscle	1452740_at	77579	0.0001	-6.64452	6781941	1.94904e-06	-4.91
Myh11	NM_013607	myosin heavy polypeptide 11 smooth muscle	1448962_at	17880	0.0006	-5.19751	6844112	2.60474e-05	-2.71
Myh6	NM_010856	myosin heavy polypeptide 6 cardiac muscle alpha	1448554_s_at	140781	0.0001	7.1186	6824785	8.13038e-08	7.41
Myl4	NM_010858	myosin light polypeptide 4	1422580_at	17896	0.0002	-5.98802	6784526	7.3233e-06	-1.71
Myl9	BC055439	myosin light polypeptide 9 regulatory	1452670_at	98932	0.0018	-3.1746	6882627	3.18374e-05	-3.51
Myo10	NM_019472	myosin X	1450650_at	17909	0.0246	-3.4965	6829277	8.26039e-05	-2.21
Myo1b	NM_010863	myosin IB	1427450_x_at	17912	0	-3.50508	6758595	7.834e-06	-3.01
Myo5b	NM_201600	myosin Vb	1452298_a_at	17919	0.0001	2.1373	6862094	4.67104e-06	1.91
Myo6	NM_001039546	myosin VI	1435559_at	17920	0.0002	-3.38868	6990774	0.000267379	-1.91
Myrip	NM_144557	myosin VIIA and Rab interacting protein	1460601_at	245049	0.0002	-8.21018	6992942	3.42223e-06	-2.51
Naalad2	NM_028279	N-acetylated alpha-linked acidic dipeptidase 2	1422671_s_at	72560	0.0006	-3.80228	6993587	7.11244e-07	-2.41
Nab2	NM_008668	Ngfi-A binding protein 2	1417930_at	17937	0.0002	3.6607	6777960	6.4796e-05	3.31
Naip2	NM_010872	NLR family apoptosis inhibitory protein 2	1460273_a_at	17948	0.0004	2.4561	6815522	5.6139e-05	1.41
Naprt1	NM_172607	nicotinate phosphoribosyltransferase domain containing 1	1454748_at	223646	0.0006	2.5721	6836778	0.00053753	1.71
Nat6	NM_019750	N-acetyltransferase 6	1449954_at	15586	0.0012	-5.00751	6992225	0.000417624	-2.21
Nav1	NM_173437	neuron navigator 1	1436907_at	215690	0.0001	-2.44141	6762429	0.000288346	-1.91
Ncald	NM_134094	neurocalcin delta	1417568_at	52589	0	-6.53168	6835045	1.45799e-08	-3.81
Ncaph	NM_144818	non-SMC condensin I complex subunit H	1423920_at	215387	0.0008	-2.24972	6890658	0.00124851	-1.41
Ncoa3	NM_008679	nuclear receptor coactivator 3	1448027_at	17979	0.0003	-2.4975	6883210	1.47939e-05	-1.91
Ndg1	NM_183322	Nur77 downstream gene 1	1455423_at	368204	0	76.5109	6748036	2.50367e-08	3.01
Ndrg2	NM_013864	N-myc downstream regulated gene 2	1448154_at	29811	0.0014	-3.06373	6824610	2.07413e-08	-3.41
Ndst1	NM_008306	N-deacetylase/N-sulfotransferase (heparan glucosaminyl) 1	1428367_at	15531	0.001	-2.57931	6865926	9.85137e-07	-2.11
Ndufa4l2	XM_978975	NADH dehydrogenase (ubiquinone) 1 alpha subcomplex 4-like 2	1434905_at	407790	0	-2.68962	6771570	5.30226e-05	-2.01
Nebl	NM_028757	nebulette	1438452_at	74103	0.0042	-2.84172	6884986	1.85306e-05	-2.21
Nek6	NM_021606	NIMA (never in mitosis gene a)-related expressed kinase 6	1425850_a_at	59126	0.0014	4.0178	6876543	1.72547e-07	2.71
Net1	NM_019671	neuroepithelial cell transforming gene 1	1421321_a_at	56349	0.0079	3.2033	6810688	0.0409192	1.31
Nexn	NM_199465	nexilin	1435649_at	68810	0.0313	-2.07771	6910621	0.00434948	-1.91
Nfatc4	NM_023699	nuclear factor of activated T-cells cytoplasmic calcineurin-dependent 4	1423380_s_at	73181	0.0003	-2.17344	6819284	0.000188114	-1.61
Nfib	NM_008687	nuclear factor I/B	1438244_at	18028	0.0156	-2.19346	6927610	0.00047544	-1.71
Nfil3	NM_017373	nuclear factor interleukin 3 regulated	1418932_at	18030	0.0001	6.912	6813246	7.04388e-05	2.21
Nfkbia	NM_010907	nuclear factor of kappa light chain gene enhancer in B-cells inhibitor alpha	1448306_at	18035	0.0003	-2.42777	6800934	0.00040023	-2.61
Nfkbil2	NM_183091	nuclear factor of kappa light polypeptide gene enhancer in B-cells inhibitor-like 2	1428661_at	72749	0.0031	2.796	6836842	8.49365e-07	2.01
Nfkbiz	NM_030612	nuclear factor of kappa light polypeptide gene enhancer in B-cells inhibitor zeta	1457404_at	80859	0.0057	-3.0303	6846375	0.00251566	-1.71
Nhlrc2	NM_025811	NHL repeat containing 2	1453048_at	66866	0	-4.29369	6870617	1.45281e-06	-3.01
Nid1	NM_010917	nidogen 1	1416808_at	18073	0.0109	-2.55102	6804893	7.79029e-06	-1.91
Nin	NM_001081453	ninein	1419078_at	18080	0.0004	-3.02297	6801500	0.000596868	-1.91
Nkg7	NM_024253	natural killer cell group 7 sequence	1450753_at	72310	0.0119	-2.41838	6960144	0.00195604	-1.41
Nmnat2	NM_175460	nicotinamide nucleotide adenylyltransferase 2	1436155_at	226518	0.0002	-4.0783	6754102	0.000109475	-2.01
Nod1	NM_172729	nucleotide-binding oligomerization domain containing 1	1454733_at	107607	0.0077	-2.00321	6953800	0.000424189	-1.51
Nostrin	NM_181547	nitric oxide synthase trafficker	1441075_at	329416	0.0003	-6.57895	6877901	4.275e-06	-5.31
Notch3	NM_008716	Notch gene homolog 3 (Drosophila)	1421964_at	18131	0.0033	-4.06504	6854864	1.30362e-07	-2.31
Notch4	NM_010929	Notch gene homolog 4 (Drosophila)	1449146_at	18132	0.0001	-7.65697	6850025	4.6564e-07	-3.21
Nox4	NM_015760	NADPH oxidase 4	1419161_a_at	50490	0.0007	-3.84911	6962343	1.0696e-06	-4.01
Noxo1	NM_027988	NADPH oxidase organizer 1	1425151_a_at	71893	0.0046	3.7232	6849312	5.03455e-08	2.11
Npal1	NM_001081205	NIPA-like domain containing 1	1456321_at	70701	0.0002	4.3096	6931573	1.11064e-05	3.51
Npal3	NM_028995	NIPA-like domain containing 3	1434315_at	74552	0.002	-2.3546	6926084	1.20602e-08	-1.81
Npc2	NM_023409	Niemann Pick type C2	1455768_at	67963	0	3.3582	6802349	1.57182e-06	2.71
Npnt	NM_001029836	nephronectin	1426561_a_at	114249	0	-5.07872	6909509	3.60232e-08	-3.21
Npr2	NM_173788	natriuretic peptide receptor 2	1427191_at	230103	0.0027	-2.62467	6913020	9.42588e-05	-2.01
Npr3	NM_001039181	natriuretic peptide receptor 3	1435184_at	18162	0	-6.99301	6834025	7.35332e-06	-8.01
Nptx1	NM_008730	neuronal pentraxin 1	1434877_at	18164	0.0085	-2.58866	6792708	0.0018453	-2.01
Nr1d1	NM_145434	nuclear receptor subfamily 1 group D member 1	1426464_at	217166	0.0008	-2.56016	6791282	3.58473e-07	-2.01
Nr2f2	NM_009697	nuclear receptor subfamily 2 group F member 2	1416158_at	11819	0.0047	-2.93686	6968200	5.01678e-05	-2.11
Nrarp	NM_025980	Notch-regulated ankyrin repeat protein	1417985_at	67122	0.0006	-4.23191	6875695	0.00648123	-1.71
Nrn1	NM_153529	neuritin 1	1428393_at	68404	0.0155	-2.52908	6812375	0.0269817	-1.71
Nsg1	NM_010942	neuron specific gene family member 1	1423055_at	18196	0	-5.37057	6937585	1.36385e-07	-4.41
Nt5dc2	NM_027289	5'-nucleotidase domain containing 2	1424882_a_at	70021	0.0001	-6.08643	6817970	6.69195e-07	-4.21
Ntn1	NM_008744	netrin 1	1454974_at	18208	0.0001	-4.30293	6789197	2.44303e-05	-2.81
Nuak1	NM_001004363	NUAK family SNF1-like kinase 1	1438684_at	77976	0	-3.52485	6775625	0.000369232	-2.31
Nubp1	BC047926	nucleotide binding protein 1	1418905_at	26425	0	2.4492	6839334	0.0029815	1.61
Nudt4	NM_027722	nudix (nucleoside diphosphate linked moiety X)-type motif 4	1418505_at	71207	0.0004	3.0645	6776198	0.000117079	2.11
Numb	NM_010949	numb gene homolog (Drosophila)	1416891_at	18222	0	-2.16029	6802290	3.76982e-05	-2.21
Nup210	NM_018815	nucleoporin 210	1417585_at	54563	0.0015	-2.5113	6955514	1.32801e-05	-1.91
Nxn	NM_008750	nucleoredoxin	1422465_a_at	18230	0.0003	-2.18866	6789813	8.38439e-07	-1.71
Oasl2	NM_011854	2'-5' oligoadenylate synthetase-like 2	1453196_a_at	23962	0.0003	-3.81971	6933625	7.0922e-06	-2.01
Ociad2	NM_026950	OCIA domain containing 2	1435917_at	433904	0	2.8007	6939130	8.73948e-06	2.21
Ogn	NM_008760	osteoglycin	1419662_at	18295	0	-52.0833	6806960	2.78564e-09	-15.21
Olfm1	NM_019498	olfactomedin 1	1426562_a_at	56177	0.0026	-3.15358	6875933	0.000233422	-1.51
Olfml1	NM_172907	olfactomedin-like 1	1455663_at	244198	0.0012	-4.04204	6963267	2.48583e-06	-3.01
Olfml2b	NM_177068	olfactomedin-like 2B	1423915_at	320078	0.0002	3.2828	6755125	0.000269024	2.11
Olfml3	NM_133859	olfactomedin-like 3	1448475_at	99543	0.0002	-3.25521	6907784	5.36229e-07	-2.61
Orm1	NM_008768	orosomucoid 1	1451054_at	18405	0.0001	215.591	6914007	2.67177e-07	5.11
OTTMUSG00000016644	AK090072	predicted gene OTTMUSG00000016644	1435529_at	667373	0.0023	-5.37924	6872785	2.12563e-06	-2.01
Otub2	NM_026580	OTU domain ubiquitin aldehyde binding 2	1417575_at	68149	0	-2.88684	6797538	1.55256e-05	-2.11
Otud7b	NM_001025613	OTU domain containing 7B	1457716_at	229603	0.0014	-2.31911	6899739	9.90044e-05	-1.91
Ovgp1	NM_007696	oviductal glycoprotein 1	1426526_s_at	12659	0.0007	3.6703	6900237	6.82759e-05	1.61
P2ry10	NM_172435	purinergic receptor P2Y G-protein coupled 10	1452815_at	78826	0.0003	-3.39098	7013205	4.68279e-07	-1.81
Pacrg	NM_027032	Park2 co-regulated	1428751_at	69310	0.0004	-4.35161	6853667	0.0309105	-1.31
Pafah1b3	NM_008776	platelet-activating factor acetylhydrolase isoform 1b alpha1 subunit	1416410_at	18476	0.0025	3.4043	6965940	3.77105e-07	2.41
Paip1	NM_001079849	polyadenylate binding protein-interacting protein 1	1451740_at	218693	0.0011	2.3797	6810620	0.00126663	1.11
Palld	NM_001081390	palladin cytoskeletal associated protein	1427228_at	72333	0	-5.18672	6982828	6.81101e-07	-2.01
Palmd	NM_023245	palmdelphin	1417251_at	114301	0.0006	-5.51876	6908528	4.1584e-08	-2.71
Papss2	NM_011864	3'-phosphoadenosine 5'-phosphosulfate synthase 2	1434510_at	23972	0.0002	-4.57247	6869216	1.78221e-07	-3.41
Paqr3	NM_198422	progestin and adipoQ receptor family member III	1429216_at	231474	0	-2.33209	6940201	7.39347e-05	-1.61
Paqr8	NM_028829	progestin and adipoQ receptor family member VIII	1435246_at	74229	0.0104	2.8453	6747986	3.40551e-06	2.81
Parvb	NM_133167	parvin beta	1438672_at	170736	0.0009	-4.76417	6832300	5.58611e-06	-3.71
Patz1	NM_019574	POZ (BTB) and AT hook containing zinc finger 1	1434495_at	56218	0.0086	-2.34687	6778282	0.000325058	-1.51
Pcbd1	NM_025273	pterin 4 alpha carbinolamine dehydratase/dimerization cofactor of hepatocyte nuclear factor 1 alpha (TCF1) 1	1418713_at	13180	0.0006	6.568	6768198	1.38685e-05	4.91
Pcbp3	NM_021568	poly(rC) binding protein 3	1437722_x_at	59093	0.0013	-4.11353	6775192	0.000413884	-2.01
Pcdh1	NM_029357	protocadherin 1	1452294_at	75599	0.0006	-5.87199	6864776	6.24367e-06	-4.11
Pcdh12	NM_017378	protocadherin 12	1437928_at	53601	0	-6.40205	6864783	8.25523e-05	-2.51
Pcdh17	NM_001013753	protocadherin 17	1436920_at	219228	0.0154	-5.34188	6820752	0.000284199	-1.71
Pcdh18	NM_130448	protocadherin 18	1422890_at	73173	0	-8.55432	6904856	5.82386e-07	-4.51
Pcdh19	XM_205287	protocadherin 19	1437360_at	279653	0	-5.69152	7019480	7.25584e-07	-2.51
Pcdhb16	NM_053141	protocadherin beta 16	1441994_at	93887	0.0024	-2.19491	6860198	6.27018e-05	-1.91
Pcdhb17	NM_053142	protocadherin beta 17	1448933_at	93888	0.0011	-2.23764	6860199	6.63463e-05	-1.41
Pcnx	NM_018814	pecanex homolog (Drosophila)	1460580_at	54604	0.0005	-2.33863	6796485	4.40656e-05	-1.71
Pcolce2	NM_029620	procollagen C-endopeptidase enhancer 2	1451527_at	76477	0.0003	-22.8311	6991538	2.11536e-09	-14.31
Pcsk5	D12619	proprotein convertase subtilisin/kexin type 5	1451406_a_at	18552	0	-7.74593	6871879	2.07146e-06	-1.81
Pcsk6	XM_919486	proprotein convertase subtilisin/kexin type 6	1426981_at	18553	0.0002	10.4602	6961192	1.88174e-06	6.81
Pcx	NM_008797	pyruvate carboxylase	AFFX-PyruCarbMur/L09192_3_at	18563	0.0002	3.5682	6867677	0.00066809	2.61
Pdcd4	NM_011050	programmed cell death 4	1418840_at	18569	0.0025	-2.75255	6870489	6.30328e-07	-2.11
Pde7b	NM_013875	phosphodiesterase 7B	1445539_at	29863	0	2.4905	6772550	7.35854e-07	2.41
Pde9a	NM_008804	phosphodiesterase 9A	1449403_at	18585	0	-9.68992	6849779	1.09498e-08	-3.41
Pdgfa	AK017169	platelet derived growth factor alpha	1418711_at	18590	0.0002	-3.10655	6942654	0.000136245	-2.81
Pdgfb	NM_011057	platelet derived growth factor B polypeptide	1450414_at	18591	0.0001	-4.61042	6837144	3.76329e-06	-2.81
Pdgfra	NM_011058	platelet derived growth factor receptor alpha polypeptide	1438946_at	18595	0.0117	-4.67946	6931740	9.72439e-06	-3.21
Pdk3	NM_145630	pyruvate dehydrogenase kinase isoenzyme 3	1426410_at	236900	0.0018	2.3645	7018225	0.000754066	1.51
Pdlim3	NM_016798	PDZ and LIM domain 3	1449178_at	53318	0	-6.12745	6975871	2.64735e-06	-2.81
Pea15a	NM_011063	phosphoprotein enriched in astrocytes 15A	1416406_at	18611	0	-2.5113	6764133	0.0109885	-1.71
Pecam1	NM_001032378	platelet/endothelial cell adhesion molecule 1	1421287_a_at	18613	0	-6.06796	6791960	5.7086e-06	-3.91
Perld1	NM_001033537	per1-like domain containing 1	1435037_at	320655	0.0001	2.3708	6791255	1.31532e-05	1.61
Perp	NM_022032	PERP TP53 apoptosis effector	1416271_at	64058	0.0004	2.5214	6766301	0.00963254	2.31
Pfkfb3	NM_133232	6-phosphofructo-2-kinase/fructose-2 6-biphosphatase 3	1416432_at	170768	0.0045	-4.00802	6884709	7.89288e-06	-2.71
Pfkl	NM_008826	phosphofructokinase liver B-type	1439148_a_at	18641	0.0001	2.7086	6775238	0.000506061	1.71
Pftk1	NM_011074	PFTAIRE protein kinase 1	1419249_at	18647	0.0005	-2.07383	6935970	0.00143584	-1.91
Pglyrp1	NM_009402	peptidoglycan recognition protein 1	1449184_at	21946	0.0004	10.1004	6958974	4.26563e-07	3.31
Pgm2	NM_028132	phosphoglucomutase 2	1451149_at	72157	0	2.9995	6915791	9.98592e-06	2.01
Pgm3	NM_028352	phosphoglucomutase 3	1428228_at	109785	0.0003	2.2393	6997513	0.000213589	1.41
Pgr	NM_008829	progesterone receptor	1439527_at	18667	0	-10.5708	6986781	1.3501e-07	-2.11
Pgrmc1	NM_016783	progesterone receptor membrane component 1	1423451_at	53328	0.0003	-3.66569	7010657	9.07597e-09	-4.91
Pgs1	NM_133757	phosphatidylglycerophosphate synthase 1	1454046_x_at	74451	0.0026	2.3952	6785321	8.12676e-07	1.71
Phactr1	NM_001005740	phosphatase and actin regulator 1	1456606_a_at	218194	0.0002	-4.27168	6806581	1.04823e-07	-3.41
Phex	NM_011077	phosphate regulating gene with homologies to endopeptidases on the X chromosome (hypophosphatemia vitamin D resistant rickets)	1421979_at	18675	0.0009	-8.74891	7020407	0.000801983	-1.41
Phlda1	NM_009344	pleckstrin homology-like domain family A member 1	1418835_at	21664	0.0002	2.9743	6770722	0.00034282	2.81
Phldb1	NM_153537	pleckstrin homology-like domain family B member 1	1424468_s_at	102693	0.0028	-2.47402	6995120	2.14025e-05	-1.81
Phlpp	XM_984950	PH domain and leucine rich repeat protein phosphatase	1426994_at	98432	0	-3.67647	6752083	5.76562e-07	-2.91
Pi4k2b	NM_028744	phosphatidylinositol 4-kinase type 2 beta	1416489_at	67073	0.0006	2.5947	6930838	3.08765e-05	2.01
Pik3cd	NM_001029837	phosphatidylinositol 3-kinase catalytic delta polypeptide	1453281_at	18707	0.0006	-2.1796	6926974	0.00648886	-1.51
Pik3ip1	NM_178149	phosphoinositide-3-kinase interacting protein 1	1439087_a_at	216505	0.0061	-2.52525	6778284	0.00718662	-2.21
Pip5k1b	NM_008846	phosphatidylinositol-4-phosphate 5-kinase type 1 beta	1421834_at	18719	0.0004	3.2065	6872262	3.07009e-07	2.51
Pitpnc1	NM_145823	phosphatidylinositol transfer protein cytoplasmic 1	1431074_a_at	71795	0	-14.2653	6791995	8.75545e-06	-1.91
Piwil4	NM_177905	piwi-like homolog 4 (Drosophila)	1447564_x_at	330890	0.0001	7.1758	6993471	0.000194411	3.51
Pkd1	NM_013630	polycystic kidney disease 1 homolog	1460210_at	18763	0.0002	-2.65393	6849303	2.78851e-06	-1.91
Pkhd1	NM_153179	polycystic kidney and hepatic disease 1	1419820_at	241035	0.0004	66.5231	6757270	3.43113e-08	2.81
Pkia	NM_008862	protein kinase inhibitor alpha	1420859_at	18767	0.0018	-4.45038	6895532	3.83635e-06	-1.91
Pkib	NM_001039053	protein kinase inhibitor beta cAMP dependent testis specific	1421137_a_at	18768	0.0001	4.3026	6768071	0.000100475	2.11
Pkig	NM_001039390	protein kinase inhibitor gamma	1434820_s_at	18769	0.0068	-2.1815	6883034	0.000921787	-1.61
Pknox2	NM_001029838	Pbx/knotted 1 homeobox 2	1433907_at	208076	0.0008	-5.18403	6994672	1.35514e-05	-2.51
Pla2g1b	NM_011107	phospholipase A2 group IB pancreas	1437015_x_at	18778	0.004	2.9355	6933672	7.16671e-08	3.31
Pla2g4b	NM_145378	phospholipase A2 group IVB (cytosolic)	1425045_at	211429	0	3.9803	6880556	1.95401e-05	1.71
Pla2g4f	NM_001024145	phospholipase A2 group IVF	1455408_at	271844	0	3.389	6890295	2.71462e-06	2.51
Pla2g7	NM_013737	phospholipase A2 group VII (platelet-activating factor acetylhydrolase plasma)	1430700_a_at	27226	0.0004	4.815	6850534	9.66065e-07	2.51
Pla2r1	NM_008867	phospholipase A2 receptor 1	1450144_at	18779	0.0003	-5.27148	6887082	1.09228e-06	-3.51
Plac8	AJ422151	placenta-specific 8	1451335_at	231507	0.0001	-2.31	6940358	2.31637e-06	-2.41
Plcb1	NM_019677	phospholipase C beta 1	1435043_at	18795	0.0037	-3.44828	6881438	8.93372e-06	-2.71
Plcb4	NM_013829	phospholipase C beta 4	1435771_at	18798	0.0008	-5.41419	6881455	2.83775e-08	-3.51
Plcd1	NM_019676	phospholipase C delta 1	1416675_s_at	18799	0.0003	-2.57599	6999404	1.04226e-06	-2.21
Plcd3	NM_152813	phospholipase C delta 3	1431892_a_at	72469	0.0003	4.2624	6791666	6.66434e-05	2.11
Plce1	NM_019588	phospholipase C epsilon 1	1452398_at	74055	0	-3.91543	6869570	7.13434e-07	-2.71
Plcl1	BC046582	phospholipase C-like 1	1445723_at	227120	0.002	-10.4493	6749582	7.38248e-09	-2.91
Pld3	NM_011116	phospholipase D family member 3	1416013_at	18807	0.0008	2.8553	6966058	3.99233e-05	2.11
Plek2	NM_013738	pleckstrin 2	1449424_at	27260	0	7.0164	6802026	4.46068e-06	2.41
Plekha2	NM_031257	pleckstrin homology domain-containing family A (phosphoinositide binding specific) member 2	1417289_at	83436	0.0005	-2.38209	6981113	4.65788e-10	-2.31
Plekha6	NM_182930	pleckstrin homology domain containing family A member 6	1427149_at	240753	0.0001	-2.08768	6753185	0.000608913	-1.41
Plekho1	NM_023320	pleckstrin homology domain containing family O member 1	1417128_at	67220	0.0001	-2.48385	6907226	6.44288e-05	-2.01
Plk2	NM_152804	polo-like kinase 2 (Drosophila)	1427005_at	20620	0.0167	-2.09205	6810166	0.00542729	-1.61
Plod2	NM_011961	procollagen lysine 2-oxoglutarate 5-dioxygenase 2	1416687_at	26432	0.0126	-8.4246	6991383	3.05961e-07	-5.81
Plscr2	NM_008880	phospholipid scramblase 2	1448961_at	18828	0.0019	-6.3857	6991362	2.95185e-07	-3.61
Plscr4	NM_178711	phospholipid scramblase 4	1443406_at	235527	0.006	-6.6313	6991368	2.5265e-10	-5.21
Pltp	NM_011125	phospholipid transfer protein	1417963_at	18830	0	-8.62069	6892964	1.43114e-08	-6.61
Plvap	NM_032398	plasmalemma vesicle associated protein	1418090_at	84094	0	-3.53857	6983262	4.90974e-09	-5.21
Plxdc1	NM_028199	plexin domain containing 1	1424902_at	72324	0	-4.90677	6791229	4.00174e-06	-2.51
Plxdc2	NM_026162	plexin domain containing 2	1449270_at	67448	0.0011	-9.08265	6875214	1.0463e-08	-3.81
Plxnb1	NM_172775	plexin B1	1435254_at	235611	0.0001	2.9933	6992387	1.2513e-08	3.01
Plxnd1	NM_026376	plexin D1	1451475_at	67784	0.0002	-2.0284	6956748	0.00213946	-1.61
Pmp22	NM_008885	peripheral myelin protein	1417133_at	18858	0.0021	-3.96511	6781612	9.80738e-08	-3.91
Pnkd	NM_001039509	paroxysmal nonkinesiogenic dyskinesia	1418746_at	56695	0.0008	-3.40483	6750532	0.000642491	-1.81
Podxl	NM_013723	podocalyxin-like	1448688_at	27205	0.0002	-4.02901	6952500	1.85203e-07	-4.31
Polr3gl	NM_027241	polymerase (RNA) III (DNA directed) polypeptide G like	1451364_at	69870	0.0188	-2.1106	6907289	0.0162776	-1.61
Pon1	NM_011134	paraoxonase 1	1418190_at	18979	0	-16.9492	6951396	6.37939e-05	-5.41
Pon3	NM_173006	paraoxonase 3	1419298_at	269823	0.0012	2.1153	6951401	0.000268136	1.81
Popdc2	NM_001081984	popeye domain containing 2	1417806_at	64082	0.0096	-4.70588	6840841	1.1448e-06	-3.41
Popdc3	NM_024286	popeye domain containing 3	1423856_at	78977	0.0001	-11.2233	6767613	1.75153e-08	-4.91
Postn	NM_015784	periostin osteoblast specific factor	1423606_at	50706	0.0003	-3.30688	6897557	5.64884e-07	-2.21
Pp11r	NM_008902	placental protein 11 related	1449938_at	19011	0.0001	-4.49438	6838331	6.58585e-06	-1.71
Ppa2	NM_146141	pyrophosphatase (inorganic) 2	1424488_a_at	74776	0.0005	2.2585	6901498	3.03319e-05	1.71
Ppap2a	NM_008903	phosphatidic acid phosphatase 2a	1422619_at	19012	0.0024	-5.34188	6810299	6.32929e-09	-6.41
Ppap2b	NM_080555	phosphatidic acid phosphatase type 2B	1448908_at	67916	0.0003	-4.96771	6916023	6.47196e-06	-1.91
Ppap2c	NM_015817	phosphatidic acid phosphatase type 2c	1451210_at	50784	0.002	4.4163	6775298	3.65416e-05	4.01
Ppargc1a	NM_008904	peroxisome proliferative activated receptor gamma coactivator 1 alpha	1434099_at	19017	0.021	3.5127	6938093	0.00785172	1.31
Ppbp	NM_023785	pro-platelet basic protein	1418480_at	57349	0.0001	-30.03	6932367	1.58197e-06	-8.21
Ppm1f	NM_176833	protein phosphatase 1F (PP2C domain containing)	1454934_at	68606	0	-3.465	6839703	1.41327e-06	-3.51
Ppp1r13l	NM_001010836	protein phosphatase 1 regulatory (inhibitor) subunit 13 like	1439530_a_at	333654	0.0011	2.2607	6959007	2.31641e-05	1.91
Ppp1r14a	NM_026731	protein phosphatase 1 regulatory (inhibitor) subunit 14A	1418086_at	68458	0	-12.0337	6959487	1.93939e-07	-5.01
Ppp1r16b	NM_153089	protein phosphatase 1 regulatory (inhibitor) subunit 16B	1455080_at	228852	0	-6.94927	6882768	5.52579e-08	-4.11
Ppp1r2	NM_025800	protein phosphatase 1 regulatory (inhibitor) subunit 2	1456830_at	66849	0.0055	-2.31589	6845074	2.37597e-05	-1.91
Ppp1r9a	NM_181595	protein phosphatase 1 regulatory (inhibitor) subunit 9A	1432037_at	243725	0.0002	3.9547	6943862	0.000134322	2.21
Ppp2r1b	NM_001034085	protein phosphatase 2 (formerly 2A) regulatory subunit A (PR 65) beta isoform	1428265_at	73699	0.0016	-2.5641	6989045	1.05338e-07	-2.51
Praf2	NM_138602	PRA1 domain family 2	1416782_s_at	54637	0.0002	-2.18341	7009783	0.00130157	-1.61
Prdm1	NM_007548	PR domain containing 1 with ZNF domain	1420425_at	12142	0.0059	-2.32342	6773655	4.15089e-06	-2.21
Prdm6	NM_001033281	PR domain containing 6	1436962_at	225518	0	-4.08497	6860936	7.28581e-07	-2.11
Prdx3	NM_007452	peroxiredoxin 3	1416292_at	11757	0.0002	2.1416	6874215	0.00923635	2.01
Prelp	NM_054077	proline arginine-rich end leucine-rich repeat	1416321_s_at	116847	0	-4.9505	6762328	1.812e-05	-2.61
Prkab1	NM_031869	protein kinase AMP-activated beta 1 non-catalytic subunit	1424119_at	19079	0	2.2379	6941345	0.00318244	1.21
Prkab2	NM_182997	protein kinase AMP-activated beta 2 non-catalytic subunit	1435875_at	108097	0.0023	-2.97796	6899838	2.9274e-05	-1.91
Prkar1b	NM_008923	protein kinase cAMP dependent regulatory type I beta	1440132_s_at	19085	0.0005	-2.70197	6942655	7.41597e-07	-1.71
Prkce	NM_011104	protein kinase C epsilon	1437861_s_at	18754	0	-5.0813	6852820	1.19832e-06	-2.91
Prkch	NM_008856	protein kinase C eta	1434248_at	18755	0.001	-2.145	6796043	2.74555e-05	-3.71
Prkcm	NM_008858	protein kinase C mu	1447623_s_at	18760	0.0005	-3.8373	6800675	5.35565e-07	-2.41
Prkcq	NM_008859	protein kinase C theta	1426044_a_at	18761	0.0009	-6.72495	6874979	2.59087e-07	-3.11
Prkd2	NM_178900	protein kinase D2	1434333_a_at	101540	0	-3.95413	6958914	1.56694e-08	-2.01
Prkg1	NM_011160	protein kinase cGMP-dependent type I	1449876_at	19091	0.0119	-6.77507	6872616	5.56871e-08	-2.81
Prkg2	NM_008926	protein kinase cGMP-dependent type II	1435162_at	19092	0	-20.7039	6940300	9.47308e-09	-5.61
Prnp	NM_011170	prion protein	1448233_at	19122	0.0005	2.0813	6881291	1.20717e-08	2.11
Prodh	NM_011172	proline dehydrogenase	1417629_at	19125	0.0006	-2.30574	6844316	5.17563e-05	-1.41
Prokr1	NM_021381	prokineticin receptor 1	1456543_at	58182	0	11.3524	6955269	3.1541e-05	1.91
Prpf18	NM_026045	PRP18 pre-mRNA processing factor 18 homolog (yeast)	1429614_at	67229	0	2.5864	6884415	0.000357761	1.31
Prrx1	NM_175686	paired related homeobox 1	1439774_at	18933	0.0247	-2.31214	6763646	0.000115098	-1.51
Prss22	NM_133731	protease serine 22	1420352_at	70835	0	14.085	6854311	3.7499e-05	1.61
Prss23	NM_029614	protease serine 23	1431057_a_at	76453	0.0003	-4.11015	6969207	8.70975e-08	-2.41
Prx	NM_019412	periaxin	1423292_a_at	19153	0.0006	-10.2459	6959306	4.05306e-06	-2.71
Psat1	NM_177420	phosphoserine aminotransferase 1	1451064_a_at	107272	0.0008	4.5452	6874304	1.09794e-05	3.81
Pscd3	NM_011182	pleckstrin homology Sec7 and coiled-coil domains 3	1418758_a_at	19159	0.0005	-4.19111	6935408	3.40666e-07	-5.41
Psrc1	NM_019976	proline/serine-rich coiled-coil 1	1417323_at	56742	0	7.9146	6911013	1.16987e-08	4.51
Ptch1	NM_008957	patched homolog 1	1428853_at	19206	0.0008	-2.7137	6813844	0.000152044	-1.61
Ptges	NM_022415	prostaglandin E synthase	1449450_at	64292	0.0001	3.1998	6885796	2.5437e-05	2.21
Ptgfr	AK014673	prostaglandin F receptor	1446331_at	19220	0.0026	-16.3934	6910597	4.484e-06	-3.61
Ptgis	NM_008968	prostaglandin I2 (prostacyclin) synthase	1448816_at	19223	0.0005	-4.77327	6893139	2.75314e-06	-3.61
Ptgs1	AK167357	prostaglandin-endoperoxide synthase 1	1436448_a_at	19224	0	2.3051	6876430	1.19214e-05	2.01
Pthlh	NM_008970	parathyroid hormone-like peptide	1422324_a_at	19227	0	30.0844	6958326	3.32526e-07	4.81
Ptplb	NM_023587	protein tyrosine phosphatase-like (proline instead of catalytic arginine) member b	1449342_at	70757	0.0002	2.2181	6840699	0.0170131	1.31
Ptpn14	NM_008976	protein tyrosine phosphatase non-receptor type 14	1455359_at	19250	0	-2.09732	6756245	9.98366e-06	-1.91
Ptprb	NM_029928	protein tyrosine phosphatase receptor type B	1427486_at	19263	0.0003	-9.29368	6770908	1.52127e-08	-8.71
Ptprd	NM_011211	protein tyrosine phosphatase receptor type D	1424886_at	19266	0.0004	-6.60502	6930077	4.60721e-07	-3.61
Ptpre	NM_011212	protein tyrosine phosphatase receptor type E	1418540_a_at	19267	0.001	-2.62674	6964798	1.60236e-05	-2.21
Ptprg	NM_008981	protein tyrosine phosphatase receptor type G	1429691_at	19270	0.0031	-2.67738	6816951	3.84153e-07	-1.71
Ptprn	NM_008985	protein tyrosine phosphatase receptor type N	1416588_at	19275	0	15.7064	6759789	9.55673e-09	11.81
Ptpru	NM_011214	protein tyrosine phosphatase receptor type U	1416674_at	19273	0.0001	-3.85802	6925762	6.49501e-05	-1.81
Ptrf	NM_008986	polymerase I and transcript release factor	1424130_a_at	19285	0.0009	-2.73149	6791453	7.32742e-06	-2.71
Pvrl2	NM_008990	poliovirus receptor-related 2	1417703_at	19294	0.0009	2.7127	6973589	7.05952e-07	2.11
Pvrl4	NM_027893	poliovirus receptor-related 4	1428701_at	71740	0	3.6243	6755175	8.66926e-05	2.31
Pwp1	NM_133993	PWP1 homolog (S. cerevisiae)	1417873_at	103136	0.0001	2.1338	6769509	8.16523e-06	1.51
Pxdn	NM_181395	peroxidasin homolog (Drosophila)	1428259_at	69675	0	-6.99301	6794111	2.81498e-07	-3.91
Pygm	NM_011224	muscle glycogen phosphorylase	1448602_at	19309	0.0061	-6.21504	6867859	2.24012e-07	-3.51
Qk	NM_021881	quaking	1425597_a_at	19317	0.0023	-4.98504	6853661	0.00011259	-1.81
Rab15	NM_134050	RAB15 member RAS oncogene family	1417829_a_at	104886	0.0003	4.6127	6801917	1.87614e-08	5.21
Rab25	NM_016899	RAB25 member RAS oncogene family	1417738_at	53868	0.0048	3.8593	6906762	0.000606557	2.41
Rab2b	NM_172601	RAB2B member RAS oncogene family	1428115_a_at	76338	0.0027	-2.61165	6824662	2.6851e-06	-1.71
Rab6b	NM_173781	RAB6B member RAS oncogene family	1434914_at	270192	0.0006	-3.33667	6992012	7.26687e-07	-2.61
Rac3	BC025842	RAS-related C3 botulinum substrate 3	1420554_a_at	170758	0.0004	2.6471	6785483	0.00541722	1.71
Rai14	NM_030690	retinoic acid induced 14	1417400_at	75646	0	2.6029	6833980	5.67069e-07	2.71
Ramp2	NM_019444	receptor (calcitonin) activity modifying protein 2	1418187_at	54409	0.0004	-7.45712	6784251	7.1072e-06	-3.91
Rap1gap	NM_001081155	Rap1 GTPase-activating protein	1428443_a_at	110351	0	9.5634	6917963	3.59673e-06	5.41
Rapgef3	NM_144850	Rap guanine nucleotide exchange factor (GEF) 3	1437012_x_at	223864	0	-6.02773	6838332	1.93482e-05	-2.91
Rapgef4	NM_019688	Rap guanine nucleotide exchange factor (GEF) 4	1425518_at	56508	0.0008	-3.98248	6878038	1.90146e-06	-2.81
Rapgef5	NM_175930	Rap guanine nucleotide exchange factor (GEF) 5	1455137_at	217944	0	-2.002	6798418	6.6867e-05	1.71
Rarres2	NM_027852	retinoic acid receptor responder (tazarotene induced) 2	1428538_s_at	71660	0.0001	-3.4188	6953395	1.52298e-06	-2.91
Rasal2	NM_177644	RAS protein activator like 2	1436910_at	226525	0.0001	-8.4317	6763316	1.89577e-08	-3.91
Rasgrf1	NM_011245	RAS protein-specific guanine nucleotide-releasing factor 1	1424734_at	19417	0	8.4628	6991261	5.05134e-09	3.11
Rasgrp2	NM_011242	RAS guanyl releasing protein 2	1417804_at	19395	0	-9.9108	6867860	3.79405e-05	-2.61
Rasgrp3	NM_207246	RAS guanyl releasing protein 3	1438030_at	240168	0.0001	-6.94927	6852235	1.10949e-07	-4.01
Rasip1	NM_028544	Ras interacting protein 1	1428016_a_at	69903	0.0002	-4.06835	6960388	1.28906e-06	-2.91
Rasl11a	NM_026864	RAS-like family 11 member A	1429444_at	68895	0.0034	3.7479	6935557	0.000259611	1.81
Rassf1	NM_019713	Ras association (RalGDS/AF-6) domain family 1	1448855_at	56289	0.0015	-2.10704	6992219	0.00101133	-1.71
Rassf8	NM_027760	Ras association (RalGDS/AF-6) domain family 8	1452283_at	71323	0.0037	-2.27221	6951042	3.7345e-06	-2.11
Rbbp6	NM_175023	retinoblastoma binding protein 6	1425115_at	19647	0.0002	-2.33973	6964053	0.0360993	-1.21
Rbm35a	NM_194055	RNA binding motif protein 35A	1454681_at	207920	0.0002	3.2351	6919693	2.39939e-06	2.61
Rbm35b	NM_176838	RNA binding motif protein 35b	1433683_at	77411	0.0005	3.2667	6985021	5.66317e-09	2.11
Rbm38	BC006687	RNA binding motif protein 38	1421265_a_at	56190	0.0014	-2.78784	6883643	0.000637211	-2.31
Rbp1	NM_011254	retinol binding protein 1 cellular	1448754_at	19659	0.0032	-2.34852	6991714	6.89915e-05	-2.31
Rbp4	NM_011255	retinol binding protein 4 plasma	1426225_at	19662	0.0027	6.64	6872980	0.000961167	5.51
Rbpms2	NM_028030	RNA binding protein with multiple splicing 2	1424008_a_at	71973	0.0003	-2.67809	6989948	1.85876e-05	-1.91
Rcn1	NM_009037	reticulocalbin 1	1417090_at	19672	0	-3.22581	6889413	7.52611e-08	-3.21
Rcn3	NM_026555	reticulocalbin 3 EF-hand calcium binding domain	1424382_at	52377	0.0011	-2.1427	6966934	0.00021175	-2.21
Reck	NM_016678	reversion-inducing-cysteine-rich protein with kazal motifs	1450784_at	53614	0.0005	-6.51466	6913039	4.94891e-08	-4.91
Reep1	NM_178608	receptor accessory protein 1	1433509_s_at	52250	0.0014	-3.42466	6946945	1.44888e-06	-2.01
Reep3	NM_178606	receptor accessory protein 3	1424779_at	28193	0.0024	2.6213	6774659	0.000730344	1.21
Reep6	NM_139292	receptor accessory protein 6	1430128_a_at	70335	0.0001	4.3471	6769212	0.00558296	2.41
Renbp	NM_023132	renin binding protein	1450107_a_at	19703	0.0001	2.1482	7017604	1.75107e-06	2.01
Reps2	NM_178256	RALBP1 associated Eps domain containing protein 2	1435389_at	194590	0.0025	-2.54582	7020626	1.50972e-06	-1.91
Retnla	NM_020509	resistin like alpha	1449015_at	57262	0.003	6.0766	6841362	0.0259701	3.31
Rfk	NM_019437	riboflavin kinase	1416229_at	54391	0.0194	3.6812	6868404	0.00168131	2.41
Rftn2	NM_028713	raftlin family member 2	1428895_at	74013	0	-4.24268	6758754	2.54537e-07	-2.71
Rgl1	NM_016846	ral guanine nucleotide dissociation stimulator -like 1	1418535_at	19731	0	-3.43643	6763090	2.81268e-06	-3.21
Rgs10	NM_026418	regulator of G-protein signalling 10	1416882_at	67865	0.0013	2.3723	6971437	1.02834e-06	1.81
Rgs12	AK053804	regulator of G-protein signaling 12	1453129_a_at	71729	0	-6.66223	6929861	9.45352e-08	-3.21
Rgs16	NM_011267	regulator of G-protein signaling 16	1426037_a_at	19734	0.0005	23.8335	6754138	3.10203e-06	3.81
Rgs18	NM_022881	regulator of G-protein signaling 18	1420398_at	64214	0	-6.9735	6762804	4.8943e-06	-2.41
Rgs2	NM_009061	regulator of G-protein signaling 2	1447830_s_at	19735	0.0034	-2.98686	6762784	8.99982e-06	-2.61
Rgs3	NM_134257	regulator of G-protein signaling 3	1449516_a_at	50780	0	-2.78164	6913985	0.000134992	-2.21
Rgs9	NM_011268	regulator of G-protein signaling 9	1418691_at	19739	0.0001	-3.38409	6792079	9.28234e-05	-3.61
Rhbdl2	AK162292	rhomboid veinlet-like 2 (Drosophila)	1445233_at	230726	0.0002	18.334	6916991	3.37997e-09	4.21
Rhob	NM_007483	ras homolog gene family member B	1449110_at	11852	0.0002	-2.00521	6798795	0.000517089	-2.21
Rhobtb3	NM_028493	Rho-related BTB domain containing 3	1433647_s_at	73296	0.0003	-2.76167	6814441	2.92046e-05	-2.41
Rhod	NM_007485	ras homolog gene family member D	1419061_at	11854	0.0047	3.2453	6871002	4.35057e-05	1.71
Rhoj	NM_023275	ras homolog gene family member J	1418892_at	80837	0.0031	-3.87297	6796121	0.00140631	-2.11
Rhou	NM_133955	ras homolog gene family member U	1449027_at	69581	0.0001	3.6405	6979721	4.32351e-05	2.01
Rian	AB063319	RNA imprinted and accumulated in nucleus	1452899_at	75745	0	24.9159	6797993	9.25128e-09	17.61
Rims2	NM_053271	regulating synaptic membrane exocytosis 2	1422809_at	116838	0.0045	12.395	6829967	0.000154861	2.01
Rin1	NM_145495	Ras and Rab interactor 1	1424507_at	225870	0.0002	2.6377	6867715	1.90237e-06	2.31
Rin3	NM_177620	Ras and Rab interactor 3	1434684_at	217835	0.0012	-2.12089	6797478	0.00560391	-1.71
Ripk4	NM_023663	receptor-interacting serine-threonine kinase 4	1418488_s_at	72388	0	2.3355	6848209	0.000133865	1.91
Rnd1	NM_172612	Rho family GTPase 1	1455197_at	223881	0	-6.48088	6838392	0.000163582	-1.91
Rnd3	NM_028810	Rho family GTPase 3	1416700_at	74194	0.0005	-2.30947	6886678	0.000337895	-1.61
Rnf128	NM_023270	ring finger protein 128	1418318_at	66889	0	19.7497	7014110	0.000247387	5.31
Rnf149	NM_001033135	ring finger protein 149	1429321_at	67702	0	2.9368	6758032	3.48596e-05	2.11
Rnf167	NM_027445	ring finger protein 167	1430527_a_at	70510	0.0005	-2.35571	6782139	9.07577e-07	-1.81
Rnf5	NM_019403	ring finger protein 5	1422888_at	54197	0.0053	2.5181	6855037	7.06074e-05	2.11
Robo1	NM_019413	roundabout homolog 1 (Drosophila)	1427231_at	19876	0.0009	-5.17331	6842326	3.96846e-08	-2.71
Robo4	NM_028783	roundabout homolog 4 (Drosophila)	1426206_at	74144	0.0003	-3.9032	6988213	2.44952e-05	-2.31
Ros1	NM_011282	Ros1 proto-oncogene	1425970_a_at	19886	0	11.5626	6773933	1.1713e-09	10.21
RP23-357I14.1	XM_983887	novel protein similar to solute carrier family 28 (sodium-coupled nucleoside transporter) member 2 (Slc28a2)	1450639_at	381417	0.0025	-10.2459	6880694	8.33407e-06	-2.01
Rpo1-1	NM_009085	RNA polymerase 1-1	1449648_s_at	20016	0.0034	2.8361	6855675	0.000556648	1.81
Rras2	NM_025846	related RAS viral (r-ras) oncogene homolog 2	1448689_at	66922	0	-2.00562	6970635	5.5159e-07	-1.91
Rsad2	NM_021384	radical S-adenosyl methionine domain containing 2	1436058_at	58185	0.0024	-4.40723	6799525	3.43131e-06	-2.81
Rtp3	NM_153100	receptor transporter protein 3	1452472_at	235636	0.0009	-3.8373	6998907	0.000245117	-2.41
Runx1t1	NM_009822	runt-related transcription factor 1; translocated to 1 (cyclin D-related)	1448785_at	12395	0	-5.79374	6911833	3.96154e-06	-2.31
Rusc2	NM_199057	RUN and SH3 domain containing 2	1426791_at	100213	0.0012	-4.18235	6913002	5.85213e-07	-1.91
S100a1	NM_011309	S100 calcium binding protein A1	1419814_s_at	20193	0	2.5279	6906903	2.20595e-05	1.61
S100a10	NM_009112	S100 calcium binding protein A10 (calpactin)	1439348_at	20194	0.0227	-2.59808	6899520	1.54862e-07	-1.21
S100a14	NM_025393	S100 calcium binding protein A14	1449166_at	66166	0	11.9778	6899360	3.10814e-08	4.61
S100g	NM_009789	S100 calcium binding protein G	1448964_at	12309	0.009	-2.07082	7020644	0.00450794	-1.21
Sacs	AK173011	sacsin	1434958_at	50720	0.0048	-2.64831	6819596	3.8992e-05	-1.91
Samd4	NM_001037221	sterile alpha motif domain containing 4	1436356_at	74480	0.0007	-3.87147	6818667	1.01889e-05	-2.11
Samhd1	NM_018851	SAM domain and HD domain 1	1444064_at	56045	0.0335	-2.90867	6892504	4.29184e-05	-1.81
Sash1	NM_175155	SAM and SH3 domain containing 1	1448005_at	70097	0.001	-2.35793	6772009	0.000108036	-2.11
Satb1	NM_009122	special AT-rich sequence binding protein 1	1416007_at	20230	0	-6.72948	6855981	5.72583e-06	-2.21
Sbf2	BC051221	SET binding factor 2	1443762_s_at	319934	0.0083	-2.27118	6970420	1.29805e-06	-2.21
Sc5d	NM_172769	sterol-C5-desaturase (fungal ERG3 delta-5-desaturase) homolog (S. cerevisae)	1434520_at	235293	0.0001	-2.90192	6994935	3.28214e-05	-1.41
Scamp1	NM_029153	secretory carrier membrane protein 1	1453054_at	107767	0.0006	3.086	6815188	1.6684e-08	1.91
Scarf1	NM_001004157	scavenger receptor class F member 1	1434490_at	380713	0	-3.47343	6782449	2.23468e-05	-1.91
Scarf2	NM_153790	scavenger receptor class F member 2	1434740_at	224024	0.0004	-2.01857	6839771	0.00186031	-1.51
Scd1	NM_009127	stearoyl-Coenzyme A desaturase 1	1415965_at	20249	0	2.4529	6873271	1.89052e-06	1.61
Scel	NM_022886	sciellin	1422837_at	64929	0.0007	-3.12598	6821514	1.19535e-05	-2.31
Scgb3a2	NM_054038	secretoglobin family 3A member 2	1425218_a_at	117158	0.0791	-3.84468	6860507	0.0236736	-2.61
Schip1	NM_013928	schwannomin interacting protein 1	1423025_a_at	30953	0.006	-2.96121	6898181	3.50858e-05	-2.51
Scn3a	NM_018732	sodium channel voltage-gated type III alpha	1439204_at	20269	0.0004	-61.3497	6887324	2.86754e-10	-5.11
Scn3b	NM_178227	sodium channel voltage-gated type III beta	1435767_at	235281	0.0011	-7.80031	6988366	1.31689e-07	-4.11
Scn7a	NM_009135	sodium channel voltage-gated type VII alpha	1436043_at	20272	0	-10.9051	6887380	4.35329e-09	-5.41
Scnn1g	NM_011326	sodium channel nonvoltage-gated 1 gamma	1419079_at	20278	0.0003	-3.70508	6964011	1.92413e-07	-3.71
Scrn1	NM_027268	secernin 1	1439500_at	69938	0	-5.57414	6953762	7.40622e-09	-4.21
Scube2	NM_020052	signal peptide CUB domain EGF-like 2	1453486_a_at	56788	0.0005	-34.965	6970392	4.13282e-09	-6.41
Sdc1	NM_011519	syndecan 1	1437279_x_at	20969	0.0002	2.8388	6793226	3.31347e-07	3.61
Sdc2	NM_008304	syndecan 2	1417011_at	15529	0	-3.28084	6829598	6.04261e-07	-2.51
Sdf4	NM_011341	stromal cell derived factor 4	1455584_at	20318	0.0001	-2.63227	6919208	0.000112166	-1.21
Sdpr	NM_138741	serum deprivation response	1443832_s_at	20324	0.0005	-16.9205	6749352	6.33677e-08	-8.71
Sell	NM_011346	selectin lymphocyte	1419480_at	20343	0.001	-9.69932	6754681	6.16408e-07	-4.41
Selm	NM_053267	selenoprotein M	1424394_at	114679	0.0004	-3.17158	6778298	0.000153033	-2.71
Sema3a	NM_009152	sema domain immunoglobulin domain (Ig) short basic domain secreted (semaphorin) 3A	1420416_at	20346	0.0001	-4.10341	6928871	4.74008e-09	-3.81
Sema3b	NM_009153	sema domain immunoglobulin domain (Ig) short basic domain secreted (semaphorin) 3B	1448415_a_at	20347	0	-2.75862	6998639	1.52217e-05	-2.11
Sema3c	NM_013657	sema domain immunoglobulin domain (Ig) short basic domain secreted (semaphorin) 3C	1429348_at	20348	0	-4.37637	6928965	8.47657e-08	-5.41
Sema3e	NM_011348	sema domain immunoglobulin domain (Ig) short basic domain secreted (semaphorin) 3E	1419717_at	20349	0.001	-8.41751	6928880	1.18111e-07	-4.01
Sema3f	NM_011349	sema domain immunoglobulin domain (Ig) short basic domain secreted (semaphorin) 3 F	1420508_at	20350	0.0023	-5.57414	6998646	9.34978e-08	-4.11
Sema3g	NM_001025379	sema domain immunoglobulin domain (Ig) short basic domain secreted (semaphorin) 3G	1435361_at	218877	0.0004	-15.5521	6817980	3.14547e-10	-5.71
Sema4g	NM_011976	sema domain immunoglobulin domain (Ig) transmembrane domain (TM) and short cytoplasmic domain (semaphorin) 4G	1449202_at	26456	0.0034	2.5465	6869974	1.03139e-06	2.01
Sema6a	NM_018744	sema domain transmembrane domain (TM) and cytoplasmic domain (semaphorin) 6A	1436458_at	20358	0.0001	-8.23723	6865267	7.1569e-07	-3.11
Sema6d	NM_172537	sema domain transmembrane domain (TM) and cytoplasmic domain (semaphorin) 6D	1453055_at	214968	0.0003	-5.54017	6880776	4.46852e-07	-4.21
Sema7a	NM_011352	sema domain immunoglobulin domain (Ig) and GPI membrane anchor (semaphorin) 7A	1459903_at	20361	0.0087	-2.49252	6989438	2.64943e-05	-2.71
Sept1	NM_017461	septin 1	1449898_at	54204	0.0015	-2.28206	6971341	2.35219e-05	-1.31
Sept4	NM_011129	septin 4	1455422_x_at	18952	0.0017	-4.29923	6783321	0.000131239	-3.31
Sept6	NM_019942	septin 6	1436819_at	56526	0.0015	-2.41663	7016321	0.000742297	-1.31
Serinc2	NM_172702	serine incorporator 2	1434382_at	230779	0	3.739	6925654	3.04105e-07	3.31
Serpina3c	NM_008458	serine (or cysteine) peptidase inhibitor clade A member 3C	1421564_at	16625	0.0078	-15.748	6803284	2.27251e-06	-3.51
Serpind1	NM_008223	serine (or cysteine) peptidase inhibitor clade D member 1	1418680_at	15160	0	2.9142	6839737	7.77115e-07	2.11
Serpine2	NM_009255	serine (or cysteine) peptidase inhibitor clade E member 2	1416666_at	20720	0	2.1575	6760009	6.70959e-05	1.61
Sertad2	NM_001038625	SERTA domain containing 2	1454815_at	58172	0.0049	-2.20361	6779226	0.000335674	-1.51
Sertad4	NM_198247	SERTA domain containing 4	1454877_at	214791	0.0029	4.1546	6765307	6.98183e-07	2.31
Sesn1	NM_001013370	sestrin 1	1454699_at	140742	0.03	-2.24065	6767402	9.96685e-05	-1.91
Sesn3	NM_030261	sestrin 3	1449303_at	75747	0	2.5169	6987065	2.3667e-07	2.21
Sfxn1	NM_027324	sideroflexin 1	1417560_at	14057	0	3.3898	6807154	2.28876e-06	2.41
Sfxn4	NM_053198	sideroflexin 4	1418873_at	94281	0.0003	-2.91206	6874214	4.09196e-05	-1.81
Sgcb	NM_011890	sarcoglycan beta (dystrophin-associated glycoprotein)	1436678_at	24051	0.011	-3.10174	6939153	1.39992e-06	-2.71
Sgce	NM_011360	sarcoglycan epsilon	1420688_a_at	20392	0.0014	-2.12721	6951352	6.87483e-06	-1.91
Sgip1	NM_144906	SH3-domain GRB2-like (endophilin) interacting protein 1	1425181_at	73094	0.0001	-12.9534	6915871	2.75895e-05	-2.61
Sgms1	NM_144792	sphingomyelin synthase 1	1436499_at	208449	0.0007	2.2781	6872651	0.00335936	1.31
Sgpp2	NM_001004173	sphingosine-1-phosphate phosphotase 2	1457867_at	433323	0.0001	3.567	6750848	2.29706e-06	2.61
Sgtb	NM_144838	small glutamine-rich tetratricopeptide repeat (TPR)-containing beta	1437977_at	218544	0.0005	-3.7594	6809806	6.49799e-07	-2.41
Sh2d1b1	NM_012009	SH2 domain protein 1B1	1423024_at	26904	0.0003	2.1322	6755091	0.00160842	1.11
Sh2d3c	NM_013781	SH2 domain containing 3C	1415886_at	27387	0	-3.26797	6876217	2.71905e-06	-3.31
Sh3bp4	NM_133816	SH3-domain binding protein 4	1455250_at	98402	0	-2.19346	6751430	8.41365e-05	-1.51
Sh3bp5	NM_011894	SH3-domain binding protein 5 (BTK-associated)	1421923_at	24056	0	-5.77367	6823721	0.000321855	-3.11
Sh3gl2	NM_019535	SH3-domain GRB2-like 2	1418791_at	20404	0.0013	-12.3916	6915070	3.5969e-06	-1.81
Sh3glb1	NM_019464	SH3-domain GRB2-like B1 (endophilin)	1418011_a_at	54673	0.0007	-2.78707	6910122	0.000190756	-2.01
Sh3kbp1	NM_021389	SH3-domain kinase binding protein 1	1460337_at	58194	0.0044	-2.13402	7014836	0.00010217	-1.81
Sh3pxd2b	NM_177364	SH3 and PX domains 2B	1435644_at	268396	0	2.854	6779843	1.78079e-07	1.81
Sh3rf2	NM_172966	SH3 domain containing ring finger 2	1456640_at	269016	0.0026	-2.84252	6860411	6.76071e-06	-2.01
Sh3tc1	NM_194344	SH3 domain and tetratricopeptide repeats 1	1427619_a_at	231147	0.0008	-2.51256	6937442	0.00333287	-1.61
Sh3tc2	NM_172628	SH3 domain and tetratricopeptide repeats 2	1456020_at	225608	0.0003	-20.1207	6861408	1.145e-07	-3.01
Shank3	NM_021423	SH3/ankyrin domain gene 3	1419137_at	58234	0	-6.4433	6832587	3.20129e-05	-2.61
She	NM_172530	src homology 2 domain-containing transforming protein E	1438227_at	214547	0.0004	-8.27815	6899277	1.16962e-05	-3.11
Shmt1	NM_009171	serine hydroxymethyltransferase 1 (soluble)	1425178_s_at	20425	0.0017	4.7651	6788791	3.81136e-08	3.31
Siglecg	NM_172900	sialic acid binding Ig-like lectin G	1435955_at	243958	0.005	-2.5582	6960140	0.0011418	-1.81
Sipa1	NM_011379	signal-induced proliferation associated gene 1	1416206_at	20469	0.0001	-4.00641	6871134	1.71406e-06	-2.71
Sipa1l1	NM_172579	signal-induced proliferation-associated 1 like 1	1434222_at	217692	0.0001	-2.43843	6796492	2.20439e-06	-2.21
Sipa1l2	NM_001081337	signal-induced proliferation-associated 1 like 2	1434261_at	244668	0.0009	-2.01939	6986124	0.00347482	-1.51
Sirt5	NM_178848	sirtuin 5 (silent mating type information regulation 2 homolog) 5 (S. cerevisiae)	1428915_at	68346	0	-2.01288	6806610	0.000507973	-1.31
Siva1	NM_013929	SIVA1 apoptosis-inducing factor	1426323_x_at	30954	0.0021	2.7641	6798272	4.58849e-05	1.71
Skap1	NM_001033186	src family associated phosphoprotein 1	1437249_at	78473	0.0001	-2.2805	6783855	0.000236673	-1.31
Slc12a2	NM_009194	solute carrier family 12 member 2	1417622_at	20496	0.0002	3.5727	6861200	1.45925e-10	3.51
Slc12a6	NM_133649	solute carrier family 12 member 6	1436989_s_at	107723	0.0135	-3.35683	6880035	3.66987e-06	-2.21
Slc13a4	NM_172892	solute carrier family 13 (sodium/sulfate symporters) member 4	1433734_at	243755	0.0017	-24.0964	6952679	2.73247e-06	-1.81
Slc15a2	NM_021301	solute carrier family 15 (H+/peptide transporter) member 2	1417600_at	57738	0.0012	4.2376	6845444	1.57129e-06	3.61
Slc16a6	NM_134038	solute carrier family 16 (monocarboxylic acid transporters) member 6	1417884_at	104681	0	4.9586	6792097	7.82808e-07	2.01
Slc16a9	NM_025807	solute carrier family 16 (monocarboxylic acid transporters) member 9	1429726_at	66859	0.0002	-5.87889	6768618	9.25688e-08	-4.21
Slc20a1	NM_015747	solute carrier family 20 member 1	1448568_a_at	20515	0.0001	-2.32019	6881123	2.55086e-05	-1.71
Slc22a18	NM_001042760	solute carrier family 22 (organic cation transporter) member 18	1417809_at	18400	0.0002	2.8844	6965324	0.012744	1.61
Slc22a3	NM_011395	solute carrier family 22 (organic cation transporter) member 3	1420444_at	20519	0.0031	-11.3122	6853766	4.7944e-07	-2.71
Slc23a3	NM_194333	solute carrier family 23 (nucleobase transporters) member 3	1460042_at	22626	0	15.3364	6759773	7.92937e-11	3.41
Slc24a3	NM_053195	solute carrier family 24 (sodium/potassium/calcium exchanger) member 3	1424308_at	94249	0.0005	-5.66893	6881870	1.71781e-07	-2.61
Slc25a10	NM_013770	solute carrier family 25 (mitochondrial carrier dicarboxylate transporter) member 10	1416954_at	27376	0.0006	3.0175	6785446	0.000298711	2.71
Slc26a4	NM_011867	solute carrier family 26 member 4	1419725_at	23985	0.0005	10.5595	6799842	4.92114e-07	6.01
Slc2a1	NM_011400	solute carrier family 2 (facilitated glucose transporter) member 1	1426600_at	20525	0.0001	2.9823	6916748	0.00775416	1.81
Slc2a12	NM_178934	solute carrier family 2 (facilitated glucose transporter) member 12	1435911_s_at	353169	0	-4.07332	6766491	5.83173e-05	-2.71
Slc2a3	NM_011401	solute carrier family 2 (facilitated glucose transporter) member 3	1437052_s_at	20527	0	-7.33676	6957051	7.24715e-05	-2.41
Slc2a9	NM_145559	solute carrier family 2 (facilitated glucose transporter) member 9	1426568_at	117591	0	-2.80426	6937595	0.000146255	-1.61
Slc36a2	NM_153170	solute carrier family 36 (proton/amino acid symporter) member 2	1436521_at	246049	0.0001	-6.55308	6788401	1.52449e-06	-3.41
Slc38a5	NM_172479	solute carrier family 38 member 5	1454622_at	209837	0.0013	-25.5754	7009834	4.58876e-08	-5.31
Slc39a11	NM_027216	solute carrier family 39 (metal ion transporter) member 11	1424905_a_at	69806	0	2.8308	6792296	0.000524812	1.81
Slc39a2	NM_001039676	solute carrier family 39 (zinc transporter) member 2	1443163_at	214922	0.0002	5.8761	6819020	4.50765e-06	1.91
Slc39a6	NM_139143	solute carrier family 39 (metal ion transporter) member 6	1424674_at	106957	0	-2.29043	6863973	2.76641e-05	-2.01
Slc40a1	NM_016917	solute carrier family 40 (iron-regulated transporter) member 1	1448566_at	53945	0.0013	2.4646	6758435	2.6018e-05	1.71
Slc41a3	NM_001037493	solute carrier family 41 member 3	1451707_s_at	71699	0.0017	-2.16685	6947939	9.36542e-05	-1.41
Slc43a3	NM_021398	solute carrier family 43 member 3	1422788_at	58207	0.0007	-7.52445	6878713	2.82931e-09	-5.11
Slc44a3	NM_145394	solute carrier family 44 member 3	1425109_at	213603	0	2.5888	6908775	0.000392899	1.71
Slc44a4	NM_023557	solute carrier family 44 member 4	1416596_at	70129	0	3.1211	6850077	0.00932126	2.71
Slc4a4	NM_018760	solute carrier family 4 (anion exchanger) member 4	1452071_at	54403	0.0217	3.5448	6932240	7.70201e-06	2.31
Slc5a1	NM_019810	solute carrier family 5 (sodium/glucose cotransporter) member 1	1419057_at	20537	0.0015	2.3893	6929784	0.0430962	1.61
Slc6a14	NM_020049	solute carrier family 6 (neurotransmitter transporter) member 14	1420504_at	56774	0.0112	-2.19491	7010390	0.00982871	-1.81
Slc6a2	NM_009209	solute carrier family 6 (neurotransmitter transporter noradrenalin) member 2	1460129_at	20538	0.0075	-8.4317	6978233	2.18636e-06	-4.51
Slc7a10	NM_017394	solute carrier family 7 (cationic amino acid transporter y+ system) member 10	1421093_at	53896	0	-27.933	6959800	2.736e-08	-4.41
Slc7a2	NM_001044740	solute carrier family 7 (cationic amino acid transporter y+ system) member 2	1436555_at	11988	0.0146	3.6296	6975658	0.00529951	2.51
Slc9a3r2	NM_023055	solute carrier family 9 (sodium/hydrogen exchanger) isoform 3 regulator 2	1439369_x_at	65962	0.0018	-2.77469	6854381	4.53627e-05	-1.71
Slc9a9	NM_177909	solute carrier family 9 (sodium/hydrogen exchanger) isoform 9	1433719_at	331004	0.0044	-2.17155	6991461	0.00362424	-1.41
Slco3a1	NM_023908	solute carrier organic anion transporter family member 3a1	1448918_at	108116	0	-2.74725	6968426	7.77782e-09	-2.01
Slfn4	NM_011410	schlafen 4	1427102_at	20558	0.0377	-5.11247	6783005	1.29779e-06	-1.91
Slfn5	NM_183201	schlafen 5	1456288_at	327978	0.0031	-5.24934	6782979	3.75342e-08	-5.21
Slit2	NM_178804	slit homolog 2 (Drosophila)	1424659_at	20563	0.008	-2.48139	6930606	1.0484e-06	-2.01
Slit3	NM_011412	slit homolog 3 (Drosophila)	1452296_at	20564	0.0065	-9.99001	6779995	5.90546e-08	-3.81
Slpi	NM_011414	secretory leukocyte peptidase inhibitor	1448377_at	20568	0	4.2048	6892899	0.00498464	1.91
Smad6	NM_008542	MAD homolog 6 (Drosophila)	1422771_at	17130	0	-9.0009	6996263	2.94142e-06	-4.01
Smad7	NM_001042660	MAD homolog 7 (Drosophila)	1423389_at	17131	0	-3.09885	6862133	1.10281e-05	-2.51
Smarca2	NM_011416	SWI/SNF related matrix associated actin dependent regulator of chromatin subfamily a member 2	1430526_a_at	67155	0.0002	-2.70783	6868884	4.04191e-05	-3.21
Smox	NM_145533	spermine oxidase	1424268_at	228608	0.0046	2.658	6881267	1.74752e-06	1.61
Smtn	NM_013870	smoothelin	1452469_a_at	29856	0.0039	-2.74952	6785609	0.000861227	-1.61
Smurf1	NM_029438	SMAD specific E3 ubiquitin protein ligase 1	1428396_at	75788	0.0001	13.0034	6942977	2.99934e-06	1.61
Smyd5	NM_144918	SET and MYND domain containing 5	1447749_at	232187	0.0007	2.8591	6947553	0.000151524	1.41
Snai2	NM_011415	snail homolog 2 (Drosophila)	1447643_x_at	20583	0.0004	-5.81395	6839624	2.05094e-06	-3.01
Snca	NM_001042451	synuclein alpha	1436853_a_at	20617	0.0001	-19.9203	6954035	4.60002e-05	-1.81
Sned1	NM_172463	sushi nidogen and EGF-like domains 1	1435603_at	208777	0.0324	-3.43879	6751684	4.99981e-05	-1.91
Snrk	NM_133741	SNF related kinase	1425678_a_at	20623	0.0006	-2.17202	6993055	1.98666e-06	-2.01
Snx25	NM_207213	sorting nexin 25	1455020_at	102141	0.0001	2.0878	6982155	0.000429425	1.71
Snx30	NM_172468	sorting nexin family member 30	1456479_at	209131	0	2.391	6913924	1.41842e-06	1.81
Snx7	NM_029655	sorting nexin 7	1428527_at	76561	0.0002	3.266	6908569	3.49303e-08	2.91
Socs3	NM_007707	suppressor of cytokine signaling 3	1456212_x_at	12702	0.0002	3.037	6792614	1.71378e-06	2.11
Sod3	NM_011435	superoxide dismutase 3 extracellular	1417633_at	20657	0.0001	-3.91083	6930799	0.000142705	-3.71
Sorbs1	NM_178362	sorbin and SH3 domain containing 1	1436737_a_at	20411	0.0042	-5.92768	6873068	1.58763e-06	-3.71
Sorbs2	NM_172752	sorbin and SH3 domain containing 2	1437197_at	234214	0	4.7308	6975861	8.38399e-06	2.51
Sorbs3	NM_011366	sorbin and SH3 domain containing 3	1419329_at	20410	0.0031	-2.18293	6825684	0.000172553	-2.01
Sorcs2	NM_030889	sortilin-related VPS10 domain containing receptor 2	1419358_at	81840	0	3.2061	6937466	2.26363e-06	2.81
Sox11	NM_009234	SRY-box containing gene 11	1436790_a_at	20666	0.0004	-101.01	6799578	1.80479e-06	-4.21
Sox13	NM_011439	SRY-box containing gene 13	1450191_a_at	20668	0	-4.32152	6762304	2.42071e-05	-2.41
Sox17	NM_011441	SRY-box containing gene 17	1429177_x_at	20671	0.0013	-4.62963	6756599	1.86577e-05	-2.91
Sox18	NM_009236	SRY-box containing gene 18	1449135_at	20672	0.0001	-4.15455	6894310	2.96972e-08	-3.21
Sox7	NM_011446	SRY-box containing gene 7	1416564_at	20680	0	-5.69801	6819744	8.74371e-07	-3.51
Specc1l	NM_153406	SPECC1-like	1428300_at	74392	0.0002	-3.05998	6768851	2.65101e-07	-3.01
Spg21	NM_138584	spastic paraplegia 21 homolog (human)	1451036_at	27965	0.0035	3.1099	6989933	3.54356e-06	2.21
Spint1	AF099018	serine protease inhibitor Kunitz type 1	1416627_at	20732	0	5.2781	6880508	3.51228e-05	3.51
Spint2	NM_011464	serine protease inhibitor Kunitz type 2	1451935_a_at	20733	0.006	2.4076	6966198	2.33704e-07	2.31
Spn	NM_009259	sialophorin	1439034_at	20737	0.002	-2.15889	6971326	0.000171926	-1.91
Spna2	NM_001076554	spectrin alpha 2	1427889_at	20740	0	-2.31857	6876031	2.02508e-05	-2.21
Spnb2	NM_009260	spectrin beta 2	1451830_a_at	20742	0.0201	-4.19639	6786978	0.000227794	-2.01
Spock2	NM_052994	sparc/osteonectin cwcv and kazal-like domains proteoglycan 2	1435026_at	94214	0	-10.4603	6768151	2.80144e-09	-5.91
Spon1	NM_145584	spondin 1 (f-spondin) extracellular matrix protein	1441226_at	233744	0	-5.30223	6963590	3.50294e-09	-4.31
Spon2	NM_133903	spondin 2 extracellular matrix protein	1417860_a_at	100689	0.0116	-2.63366	6937227	0.0277156	-1.51
Spred1	NM_033524	sprouty protein with EVH-1 domain 1 related sequence	1423161_s_at	114715	0.0001	2.5184	6880322	9.50408e-06	2.11
Srd5a1	NM_175283	steroid 5 alpha-reductase 1	1454649_at	78925	0.0007	2.675	6814157	0.000198419	1.61
Srpx2	NM_026838	sushi-repeat-containing protein X-linked 2	1427919_at	68792	0.0076	-2.79877	7013837	3.5833e-05	-1.61
Ssh2	NM_177710	slingshot homolog 2 (Drosophila)	1456153_at	237860	0.0003	-2.03252	6782563	3.9004e-05	-1.51
Ssx2ip	NM_138744	synovial sarcoma X breakpoint 2 interacting protein	1448743_at	99167	0.0018	2.4106	6902192	3.1047e-05	1.61
St14	NM_011176	suppression of tumorigenicity 14 (colon carcinoma)	1418076_at	19143	0.0003	3.8881	6994353	4.98386e-08	3.61
St3gal2	NM_178048	ST3 beta-galactoside alpha-2 3-sialyltransferase 2	1421892_at	20444	0.0019	-4.55581	6979111	2.93758e-07	-3.21
St5	NM_001001326	suppression of tumorigenicity 5	1428372_at	76954	0.0002	-2.44798	6970378	8.36065e-06	-1.81
St8sia4	AK003690	ST8 alpha-N-acetyl-neuraminide alpha-2 8-sialyltransferase 4	1419186_a_at	20452	0.0009	-4.98008	6760847	5.33308e-06	-3.01
St8sia6	NM_145838	ST8 alpha-N-acetyl-neuraminide alpha-2 8-sialyltransferase 6	1438566_at	241230	0	34.7768	6884820	1.751e-09	10.91
Stab1	NM_138672	stabilin 1	1450199_a_at	192187	0.0002	-3.08547	6823709	2.77012e-05	-2.61
Stard10	NM_019990	START domain containing 10	1448956_at	56018	0.0028	3.77	6963003	8.69996e-05	3.41
Stard13	NM_146258	serologically defined colon cancer antigen 13	1452604_at	243362	0.0001	-4.15628	6943404	4.26236e-07	-2.01
Stard8	NM_199018	START domain containing 8	1427072_at	236920	0.0039	-2.38777	7012769	8.24957e-07	-1.81
Stard9	XM_001004201	START domain containing 9	1436324_at	668880	0.0008	-8.90472	6880603	1.04177e-05	-3.81
Stat1	NM_009283	signal transducer and activator of transcription 1	1420915_at	20846	0.0026	-2.15146	6749376	0.000158908	-1.41
Stat5b	NM_011489	signal transducer and activator of transcription 5B	1422103_a_at	20851	0.0055	-2.01735	6791444	1.18082e-06	-1.91
Stk39	NM_016866	serine/threonine kinase 39 STE20/SPS1 homolog (yeast)	1419550_a_at	53416	0.0005	10.6369	6887450	3.81655e-09	3.61
Stk4	NM_021420	serine/threonine kinase 4	1421107_at	58231	0.001	-2.21043	6883078	2.76025e-05	-2.11
Stmn2	NM_025285	stathmin-like 2	1423281_at	20257	0	-8.73362	6895589	6.57595e-07	-5.51
Stox2	NM_175162	storkhead box 2	1447624_s_at	71069	0.0013	-2.93858	6982214	8.1443e-06	-2.01
Strbp	NM_009261	spermatid perinuclear RNA binding protein	1452061_s_at	20744	0.0006	2.6689	6886117	0.0340116	1.21
Stx11	AK171663	syntaxin 11	1453228_at	74732	0	-2.76243	6772195	5.43712e-05	-1.61
Stx12	NM_133887	syntaxin 12	1435982_at	100226	0	-2.19298	6925839	0.00154156	-1.41
Stx3	NM_152220	syntaxin 3	1425530_a_at	20908	0	-2.83046	6871580	0.0161529	-1.71
Stxbp1	NM_009295	syntaxin binding protein 1	1420505_a_at	20910	0	-4.14422	6885912	3.17473e-06	-2.91
Stxbp2	NM_011503	syntaxin binding protein 2	1437048_x_at	20911	0	2.4745	6973689	6.92605e-07	2.41
Stxbp6	NM_144552	syntaxin binding protein 6 (amisyn)	1435396_at	217517	0	-13.7174	6800468	1.45199e-07	-2.71
Sult2b1	NM_017465	sulfotransferase family cytosolic 2B member 1	1417335_at	54200	0.0001	10.6271	6967006	4.46753e-08	2.91
Susd2	NM_027890	sushi domain containing 2	1426511_at	71733	0.0012	9.8612	6775146	0.00168368	2.71
Svep1	NM_022814	sushi von Willebrand factor type A EGF and pentraxin domain containing 1	1419182_at	64817	0.0001	-4.01929	6921994	2.44097e-07	-3.01
Swap70	NM_009302	SWA-70 protein	1423543_at	20947	0	-2.53165	6963422	6.823e-06	-2.21
Syde1	AK192739	synapse defective 1 Rho GTPase homolog 1 (C. elegans)	1431798_a_at	71709	0	-2.57533	6775272	0.000368118	-2.01
Syn2	NM_013681	synapsin II	1435511_at	20965	0.0064	-2.64901	6949191	9.4911e-06	-1.81
Syne1	NM_001079686	synaptic nuclear envelope 1	1455493_at	64009	0.008	-4.20345	6765551	1.35497e-05	-3.31
Syne2	AK084811	synaptic nuclear envelope 2	1427982_s_at	319565	0.0014	-2.03252	6796158	0.00637043	-1.61
Synpo2	AK035258	synaptopodin 2	1452879_at	118449	0.0001	-5.9988	6908927	7.31991e-07	-2.31
Syt12	NM_134164	synaptotagmin XII	1422878_at	171180	0	9.2429	6871004	6.02763e-06	2.41
Sytl4	NM_013757	synaptotagmin-like 4	1417336_a_at	27359	0.0002	-2.79018	7019492	2.65311e-05	-1.71
Tacstd1	NM_008532	tumor-associated calcium signal transducer 1	1416579_a_at	17075	0.0002	4.1561	6852882	4.4351e-06	3.31
Tacstd2	NM_020047	tumor-associated calcium signal transducer 2	1423323_at	56753	0.0001	3.8638	6954425	0.000994096	2.51
Tal1	NM_011527	T-cell acute lymphocytic leukemia 1	1449389_at	21349	0.0001	-4.17188	6916487	1.12151e-05	-2.31
Tanc2	NM_181071	tetratricopeptide repeat ankyrin repeat and coiled-coil containing 2	1435078_at	77097	0.0002	3.8295	6784578	3.02764e-08	-1.01
Taok3	NM_001081308	TAO kinase 3	1435964_a_at	330177	0.0019	2.7185	6933784	4.0046e-05	2.41
Tbc1d10c	NM_178650	TBC1 domain family member 10c	1454850_at	108995	0.0002	-3.74672	6870980	0.00997082	-1.31
Tbc1d2	NM_198664	TBC1 domain family member 2	1456792_at	381605	0	3.0106	6921382	6.07092e-05	1.81
Tbkbp1	NM_198100	TBK1 binding protein 1	1435183_at	73174	0	-2.12179	6791174	0.00389477	-1.61
Tbx2	NM_009324	T-box 2	1422545_at	21385	0.0005	-5.30504	6783204	6.20639e-07	-5.21
Tbx3	NM_011535	T-box 3	1448029_at	21386	0	-10.1317	6933913	6.62856e-07	-3.41
Tbx4	NM_011536	T-box 4	1456033_at	21387	0.0001	-3.52485	6783225	1.7171e-06	-2.51
Tcf21	NM_011545	transcription factor 21	1417447_at	21412	0	-20.8333	6772723	1.37393e-06	-14.61
Tcf4	NM_013685	transcription factor 4	1434149_at	21413	0.0248	-3.32668	6861850	2.21556e-05	-1.81
Tcf7	X61385	transcription factor 7 T-cell specific	1433471_at	21414	0.0001	-4.58716	6788172	8.52507e-05	-2.31
Tcfcp2l1	AK143960	transcription factor CP2-like 1	1418091_at	81879	0.0023	2.5828	6752425	2.24931e-07	2.21
Tek	NM_013690	endothelial-specific receptor tyrosine kinase	1418788_at	21687	0.0002	-11.325	6915506	1.20786e-07	-8.11
Tfpi	NM_011576	tissue factor pathway inhibitor	1438530_at	21788	0.0064	-3.41763	6888299	8.07531e-06	-2.51
Tgfa	NM_031199	transforming growth factor alpha	1421943_at	21802	0.0003	2.1711	6947596	0.000674686	1.81
Tgfb1i1	NM_009365	transforming growth factor beta 1 induced transcript 1	1418136_at	21804	0	-3.56761	6964394	7.4475e-06	-2.11
Tgfb2	NM_009367	transforming growth factor beta 2	1438303_at	21808	0.0211	-4.83092	6764953	3.63644e-08	-2.21
Tgfb3	NM_009368	transforming growth factor beta 3	1417455_at	21809	0.0018	-2.29779	6802449	0.000153305	-1.51
Tgfbr3	NM_011578	transforming growth factor beta receptor III	1433795_at	21814	0	-2.6001	6940841	2.53111e-06	-2.41
Tgif1	NM_009372	TG interacting factor 1	1422286_a_at	21815	0.005	4.2736	6857022	5.82092e-05	2.11
Tgm1	NM_019984	transglutaminase 1 K polypeptide	1451416_a_at	21816	0	5.9992	6824838	1.82807e-05	3.21
Tgoln1	NM_009443	trans-golgi network protein	1423307_s_at	22134	0	3.1203	6954638	6.39567e-05	2.71
Thbd	NM_009378	thrombomodulin	1448529_at	21824	0.0001	-5.98444	6891879	4.95492e-10	-6.31
Thbs1	NM_011580	thrombospondin 1	1460302_at	21825	0.0098	3.0046	6880393	7.21302e-05	2.01
Thra	NM_178060	thyroid hormone receptor alpha	1426997_at	21833	0.0001	-2.27998	6784042	0.000182813	-2.21
Thsd1	NM_019576	thrombospondin type I domain 1	1418205_at	56229	0	-4.01929	6974611	4.41651e-05	-2.21
Thsd4	NM_001040426	thrombospondin type I domain containing 4	1455262_at	207596	0	2.5688	6996124	4.80729e-07	2.41
Tiam1	NM_009384	T-cell lymphoma invasion and metastasis 1	1418057_at	21844	0.0002	-3.9557	6847748	1.01212e-07	-1.71
Tie1	NM_011587	tyrosine kinase receptor 1	1416238_at	21846	0	-7.45156	6924894	1.13188e-07	-4.11
Timp3	NM_011595	tissue inhibitor of metalloproteinase 3	1419089_at	21859	0.0001	-2.79564	6769535	8.33986e-05	-3.01
Tinag	NM_012033	tubulointerstitial nephritis antigen	1419314_at	26944	0.0097	-2.71739	6997034	2.38009e-05	-1.71
Tjp3	NM_013769	tight junction protein 3	1417896_at	27375	0	2.3332	6775451	2.55829e-05	1.71
Tle4	NM_011600	transducin-like enhancer of split 4 homolog of Drosophila E(spl)	1450853_at	21888	0.0002	-3.68868	6871700	5.16064e-08	-2.31
Tlr4	NM_021297	toll-like receptor 4	1418162_at	21898	0.0002	2.6927	6914190	1.99752e-06	1.91
Tm4sf1	NM_008536	transmembrane 4 superfamily member 1	1439925_at	17112	0.0006	-7.63359	6905289	2.76836e-08	-3.61
Tmc4	NM_181820	transmembrane channel-like gene family 4	1427178_at	353499	0	4.7746	6973479	6.36744e-05	3.51
Tmc7	NM_172476	transmembrane channel-like gene family 7	1456981_at	209760	0.0008	2.2015	6970840	0.00943224	1.51
Tmcc2	NM_178874	transmembrane and coiled-coil domains 2	1452666_a_at	68875	0.0003	-24.3902	6762217	1.18473e-07	-3.11
Tmcc3	NM_172051	transmembrane and coiled coil domains 3	1434252_at	319880	0.0001	-6.16903	6769928	2.02819e-08	-2.21
Tmeff1	NM_021436	transmembrane protein with EGF-like and two follistatin-like domains 1	1426649_at	230157	0.0006	-8.45309	6913348	5.00656e-06	-3.01
Tmeff2	NM_019790	transmembrane protein with EGF-like and two follistatin-like domains 2	1419073_at	56363	0	-7.89889	6749346	5.92208e-08	-3.61
Tmem100	NM_026433	transmembrane protein 100	1449533_at	67888	0.0003	-30.6748	6783484	5.58034e-08	-10.81
Tmem110	BC024583	transmembrane protein 110	1425404_a_at	69179	0.0001	2.1998	6817952	0.000118594	1.31
Tmem116	NM_029912	transmembrane protein 116	1425318_a_at	77462	0.0004	2.8098	6934061	2.90653e-06	2.31
Tmem135	NM_028343	transmembrane protein 135	1426435_at	72759	0	2.4747	6969196	1.86193e-07	1.41
Tmem139	BC096053	transmembrane protein 139	1436556_at	109218	0	4.3425	6945776	1.82274e-06	2.61
Tmem140	BC020080	transmembrane protein 140	1424354_at	68487	0	-3.06466	6945339	8.12492e-05	-1.91
Tmem163	NM_028135	transmembrane protein 163	1428077_at	72160	0.0002	2.6714	6761964	3.11409e-05	2.31
Tmem16a	NM_178642	transmembrane protein 16A	1459713_s_at	101772	0	2.0722	6972473	0.00102001	1.71
Tmem178	NM_026516	transmembrane protein 178	1429175_at	68027	0.0034	-2.96384	6852542	2.97709e-06	-2.11
Tmem2	NM_031997	transmembrane protein 2	1445918_at	83921	0.0009	-7.28863	6868650	1.65981e-06	-3.21
Tmem30a	NM_133718	transmembrane protein 30A	1448339_at	69981	0.0002	2.574	6997215	0.000368558	1.51
Tmem42	NM_025339	transmembrane protein 42	1421127_at	66079	0.0008	2.6963	6993099	1.16994e-05	1.21
Tmem44	NM_172614	transmembrane protein 44	1455044_at	224090	0.0048	-9.25926	6845042	2.04354e-06	-3.11
Tmem45a	NM_019631	transmembrane protein 45a	1422587_at	56277	0.0007	-2.98507	6846440	3.4716e-05	-2.21
Tmem46	NM_145463	transmembrane protein 46	1423852_at	219134	0.002	-15.3139	6819511	9.23428e-06	-2.31
Tmem47	NM_175771	transmembrane protein 47	1420514_at	192216	0.0039	-6.99301	7012265	1.07241e-05	-4.61
Tmem49	NM_029478	transmembrane protein 49	1423722_at	75909	0	3.3654	6790508	7.39841e-05	1.61
Tmem54	NM_025452	transmembrane protein 54	1417895_a_at	66260	0	20.3044	6917273	6.71043e-06	3.91
Tmem62	NM_175285	transmembrane protein 62	1455350_at	96957	0.001	2.3762	6880623	9.72419e-07	2.31
Tmem71	NM_172514	transmembrane protein 71	1436212_at	213068	0.0003	-6.86342	6836325	3.35249e-10	-4.41
Tmepai	NM_022995	transmembrane prostate androgen induced RNA	1422706_at	65112	0.0001	2.2935	6893558	4.71494e-05	1.71
Tmod1	NM_021883	tropomodulin 1	1422754_at	21916	0.0013	-2.54842	6913195	4.49719e-06	-3.01
Tmod2	NM_001038710	tropomodulin 2	1435060_at	50876	0.0007	-9.23361	6996952	7.51884e-08	-6.51
Tmprss4	NM_145403	transmembrane protease serine 4	1426302_at	214523	0	3.4085	6995177	9.65723e-06	2.01
Tmtc1	NM_198967	transmembrane and tetratricopeptide repeat containing 1	1439855_at	387314	0.0011	-3.58423	6958407	1.45055e-08	-4.31
Tmtc2	NM_177368	transmembrane and tetratricopeptide repeat containing 2	1429809_at	278279	0	-8.39631	6776667	6.91646e-08	-3.61
Tnfrsf12a	NM_013749	tumor necrosis factor receptor superfamily member 12a	1418572_x_at	27279	0.0047	4.5094	6854260	0.000399814	2.41
Tnfrsf19	NM_013869	tumor necrosis factor receptor superfamily member 19	1448147_at	29820	0.0034	-6.71592	6825192	2.15875e-07	-4.21
Tnfrsf21	NM_178589	tumor necrosis factor receptor superfamily member 21	1422740_at	94185	0.0002	5.298	6850502	1.65973e-05	3.01
Tnfsf10	NM_009425	tumor necrosis factor (ligand) superfamily member 10	1459913_at	22035	0	-7.82473	6896353	1.35655e-08	-5.81
Tnfsf13b	NM_033622	tumor necrosis factor (ligand) superfamily member 13b	1460255_at	24099	0.0009	-2.42248	6973937	1.54942e-06	-1.91
Tnfsf9	NM_009404	tumor necrosis factor (ligand) superfamily member 9	1422924_at	21950	0	20.6592	6851309	1.40353e-07	6.51
Tnik	AK122306	TRAF2 and NCK interacting kinase	1455256_at	665113	0	-8.21693	6896424	1.30791e-08	-3.11
Tnk1	NM_031880	tyrosine kinase non-receptor 1	1422721_at	83813	0	2.2981	6789355	1.40302e-05	1.41
Tns1	AK053112	tensin 1	1428650_at	21961	0.0002	-2.17439	6759718	2.13991e-08	-2.31
Tnxb	NM_031176	tenascin XB	1450798_at	81877	0.0001	-4.0568	6850066	1.3635e-05	-3.11
Tom1l1	NM_028011	target of myb1-like 1 (chicken)	1451117_a_at	71943	0	3.4867	6790774	9.03296e-07	2.51
Tox3	NM_172913	TOX high mobility group box family member 3	1436600_at	244579	0	-6.60939	6984156	4.23282e-08	-2.21
Tpcn1	NM_145853	two pore channel 1	1434930_at	252972	0.0001	-2.91971	6941637	1.41559e-08	-2.81
Tpcn2	NM_146206	two pore segment channel 2	1424304_at	233979	0.0002	2.6713	6972501	2.77391e-05	1.71
Tpd52	NM_001025262	tumor protein D52	1419494_a_at	21985	0.0002	2.2288	6903099	1.88278e-06	1.91
Tpi1	NM_009415	triosephosphate isomerase 1	1435659_a_at	21991	0.0002	2.7484	6957133	9.5097e-05	2.61
Tpst1	NM_013837	protein-tyrosine sulfotransferase 1	1421733_a_at	22021	0.0001	-4.29185	6934652	3.45529e-09	-3.51
Tpst2	NM_009419	protein-tyrosine sulfotransferase 2	1416086_at	22022	0.0002	-2.35682	6933512	4.10977e-06	-1.91
Traf4	NM_009423	Tnf receptor associated factor 4	1460642_at	22032	0.0056	2.8492	6789939	5.90377e-06	2.21
Traf5	NM_011633	Tnf receptor-associated factor 5	1448861_at	22033	0	-2.44738	6765275	4.7732e-06	-2.01
Trak2	NM_172406	trafficking protein kinesin binding 2	1435016_at	70827	0.0004	-2.06058	6758984	5.54776e-05	-2.01
Treml4	NM_001033922	triggering receptor expressed on myeloid cells-like 4	1460014_at	224840	0.0003	-10.582	6850821	6.1032e-08	-3.41
Trf	NM_133977	transferrin	1425546_a_at	22041	0.0001	4.9756	6998397	7.17741e-06	3.31
Trib2	NM_144551	tribbles homolog 2 (Drosophila)	1426640_s_at	217410	0.0001	-3.94166	6799173	6.82102e-07	-3.71
Trim16	NM_053169	tripartite motif protein 16	1460629_at	94092	0	-4.30478	6781605	8.08836e-07	-2.41
Trim30	NM_009099	tripartite motif protein 30	1417961_a_at	20128	0.0068	-2.04457	6970065	0.00130672	-1.41
Trim34	NM_030684	tripartite motif protein 34	1424857_a_at	94094	0.001	-2.55558	6963137	5.6874e-06	-1.71
Trim35	NM_029979	tripartite motif-containing 35	1429494_at	66854	0.0015	-2.12224	6819901	0.00155471	-1.41
Trim37	NM_197987	tripartite motif protein 37	1436393_a_at	68729	0.001	-3.59066	6783297	0.0149966	-1.11
Trpc1	NM_011643	transient receptor potential cation channel subfamily C member 1	1421096_at	22063	0.0038	-7.34754	6998020	2.0812e-07	-3.01
Trpc6	NM_013838	transient receptor potential cation channel subfamily C member 6	1449431_at	22068	0.0012	-3.84763	6986775	1.73522e-07	-2.51
Trpm7	NM_021450	transient receptor potential cation channel subfamily M member 7	1431355_s_at	58800	0.0126	-2.14638	6890645	0.0182979	-1.31
Trps1	BC037058	trichorhinophalangeal syndrome I (human)	1438214_at	83925	0.0096	-2.24568	6835579	0.000476007	-1.91
Tspan1	NM_133681	tetraspanin 1	1417958_at	66805	0.0001	4.827	6924770	0.0059388	2.81
Tspan11	NM_026743	tetraspanin 11	1436626_at	68498	0.0001	5.6011	6950030	1.7554e-07	3.51
Tspan12	NM_173007	tetraspanin 12	1454604_s_at	269831	0.0035	-3.48675	6952070	5.40956e-06	-2.01
Tspan13	NM_025359	tetraspanin 13	1418643_at	66109	0.0001	-8.2713	6800079	7.50867e-10	-3.91
Tspan15	NM_197996	tetraspanin 15	1424653_at	70423	0.0086	-2.40038	6774384	4.97668e-05	-1.81
Tspan17	NM_028841	tetraspanin 17	1455642_a_at	74257	0.0022	-2.00844	6807192	0.000441027	-1.61
Tspan18	NM_183180	tetraspanin 18	1442174_at	241556	0	-8.68056	6894353	2.31546e-10	-10.71
Tspan3	NM_019793	tetraspanin 3	1416009_at	56434	0.0009	-2.06101	6995825	0.000947728	-2.81
Tspan6	NM_019656	tetraspanin 6	1448501_at	56496	0.0001	-3.79363	7021014	1.81337e-06	-2.61
Tspan7	NM_019634	tetraspanin 7	1448737_at	21912	0	-11.274	7021194	5.11529e-09	-7.41
Tspan8	NM_146010	tetraspanin 8	1420018_s_at	216350	0.0092	2.5564	6770901	0.00651744	2.01
Ttc28	AK122427	tetratricopeptide repeat domain 28	1449520_at	209683	0	-4.54339	6933474	6.04886e-05	-2.41
Ttc7	NM_028639	tetratricopeptide repeat domain 7	1435334_at	225049	0.0016	2.4844	6852874	5.15888e-06	2.21
Ttc7b	XM_975837	tetratricopeptide repeat domain 7B	1433460_at	104718	0.0095	-2.34082	6803098	1.0806e-06	-2.71
Ttl	NM_027192	tubulin tyrosine ligase	1427112_at	69737	0	-2.13995	6881114	2.83387e-05	-1.71
Ttyh3	NM_175274	tweety homolog 3 (Drosophila)	1454978_at	78339	0.0018	-2.37361	6942737	7.47803e-05	-1.91
Tuba1a	NM_011653	tubulin alpha 1A	1418884_x_at	22142	0.0002	-2.06825	6838417	3.51589e-05	-1.11
Tubb4	NM_009451	tubulin beta 4	1423221_at	22153	0	-10.01	6856279	3.02537e-06	-3.91
Tulp3	NM_011657	tubby-like protein 3	1449008_at	22158	0	-2.42424	6957330	0.000205326	-2.21
Tusc5	NM_177709	tumor suppressor candidate 5	1441096_at	237858	0	-4.56204	6782533	1.15141e-05	-3.71
Tyki	L32973	thymidylate kinase family LPS-inducible member	1450484_a_at	22169	0	-4.46429	6793961	4.65251e-06	-1.61
Ube1l	NM_023738	ubiquitin-activating enzyme E1-like	1426970_a_at	74153	0.0021	-2.04918	6992280	1.7128e-05	-1.51
Ube2l6	NM_019949	ubiquitin-conjugating enzyme E2L 6	1417172_at	56791	0.0002	-2.16123	6878709	0.000207154	-1.91
Ugt1a6a	NM_145079	UDP glucuronosyltransferase 1 family polypeptide A6A	1424783_a_at	394434	0.0001	2.1899	6751362	0.0449387	2.11
Unc119	NM_011676	unc-119 homolog (C. elegans)	1418123_at	22248	0.0001	2.1061	6782697	0.000889729	1.91
Unc45b	NM_178680	unc-45 homolog B (C. elegans)	1436939_at	217012	0.0002	-8.35422	6782977	3.05767e-06	-3.61
Unc5c	NM_009472	unc-5 homolog C (C. elegans)	1449522_at	22253	0.0005	-6.13497	6901898	8.38468e-07	-2.81
Upk1b	NM_178924	uroplakin 1B	1435831_at	22268	0.0007	-10.4712	6845587	1.16453e-07	-5.11
Upk3b	NM_175309	uroplakin 3B	1454881_s_at	100647	0	-62.1118	6934969	0.0002073	-3.31
Ushbp1	NM_181418	Usher syndrome 1C binding protein 1	1451500_at	234395	0	-7.98722	6983250	9.25105e-05	-3.21
Usp18	XM_978933	ubiquitin specific peptidase 18	1418191_at	24110	0.0035	-2.22668	6949588	3.52627e-05	-2.11
Utrn	NM_011682	utrophin	1452222_at	22288	0.0002	-2.57136	6772193	0.000103593	-2.01
Vamp2	NM_009497	vesicle-associated membrane protein 2	1420833_at	22318	0.0004	-2.19491	6781982	0.0340937	-1.31
Vangl2	NM_033509	vang-like 2 (van gogh Drosophila)	1436118_at	93840	0.001	-2.41604	6764118	0.0328151	-1.31
Vav3	NM_146139	vav 3 oncogene	1417122_at	57257	0.0006	-4.42478	6900456	1.97412e-05	-2.81
Vcl	NM_009502	vinculin	1416156_at	22330	0	-2.96824	6817393	7.22755e-05	-2.51
Vdr	NM_009504	vitamin D receptor	1418175_at	22337	0.0006	2.556	6838338	0.00187648	2.01
Vegfa	NM_001025257	vascular endothelial growth factor A	1420909_at	22339	0.0027	-2.78164	6855659	0.00461283	-2.21
Vegfc	NM_009506	vascular endothelial growth factor C	1419417_at	22341	0.0001	-4.16146	6976200	6.36384e-08	-3.11
Vezf1	NM_016686	vascular endothelial zinc finger 1	1429084_at	22344	0.0007	-2.24467	6783360	1.04763e-05	-1.61
Vgll3	AK007165	vestigial like 3 (Drosophila)	1430596_s_at	73569	0.0005	-5.19481	6842129	1.56759e-05	-2.71
Vill	NM_011700	villin-like	1426022_a_at	22351	0	5.6682	6992866	3.23629e-05	3.11
Vrk3	NM_133945	vaccinia related kinase 3	1418121_at	101568	0.0002	2.5863	6960295	1.0192e-06	1.31
Vsnl1	NM_012038	visinin-like 1	1420955_at	26950	0	-24.6914	6798951	1.24078e-08	-4.01
Vtn	NM_011707	vitronectin	1420484_a_at	22370	0	-12.4688	6782702	2.52741e-08	-4.81
Vwa1	NM_147776	von Willebrand factor A domain containing 1	1426399_at	246228	0.0007	2.5445	6927298	4.53522e-06	2.31
Vwf	NM_011708	Von Willebrand factor homolog	1435386_at	22371	0.0021	-3.71333	6949884	1.4862e-07	-4.91
Wasf3	NM_145155	WAS protein family member 3	1455722_at	245880	0.0007	-6.34518	6935534	2.31545e-05	-2.71
Wdfy1	NM_027057	WD repeat and FYVE domain containing 1	1437358_at	69368	0	2.3407	6760006	3.19687e-06	1.71
Wdr81	BC054822	WD repeat domain 81	1460234_at	192652	0	2.1277	6789744	0.00280845	1.51
Wisp1	NM_018865	WNT1 inducible signaling pathway protein 1	1448594_at	22402	0.0002	-4.21941	6831164	0.00802233	-1.41
Wisp2	NM_016873	WNT1 inducible signaling pathway protein 2	1419015_at	22403	0	-6.34921	6883055	0.000224195	-3.71
Wnk4	NM_175638	WNK lysine deficient protein kinase 4	1427196_at	69847	0.0001	5.929	6784254	7.2979e-07	2.51
Wnt2	NM_023653	wingless-related MMTV integration site 2	1449425_at	22413	0	-16.2338	6951974	5.17631e-07	-5.01
Wscd1	NM_177618	WSC domain containing 1	1455845_at	216881	0.0013	-11.3636	6782201	6.87615e-06	-3.01
Wwc2	NM_133791	WW C2 and coiled-coil domain containing 2	1448611_at	52357	0.0006	-2.08203	6982267	5.12484e-05	-1.71
X99384	NM_013753	cDNA sequence X99384	1448134_at	27355	0	-2.6434	6774343	2.95447e-05	-1.81
Xpnpep2	NM_178074	X-prolyl aminopeptidase (aminopeptidase P) 2 membrane-bound	1417805_at	170745	0.035	-3.45304	7011033	8.38531e-06	-3.61
Xrcc5	NM_009533	X-ray repair complementing defective repair in Chinese hamster cells 5	1451968_at	22596	0	2.1583	6750413	0.000427751	1.71
Yipf6	NM_207633	Yip1 domain family member 6	1430024_at	77929	0.0006	2.502	7012768	0.00564598	1.41
Zbtb10	XM_485202	zinc finger and BTB domain containing 10	1436067_at	229055	0.0005	-2.05381	6895637	4.09311e-05	-1.91
Zbtb20	NM_019778	zinc finger and BTB domain containing 20	1437598_at	56490	0.0143	-2.43843	6841019	6.48687e-06	-1.61
Zdhhc14	NM_146073	zinc finger DHHC domain containing 14	1438619_x_at	224454	0.0025	-3.73413	6848479	1.46427e-06	-1.91
Zdhhc17	NM_172554	zinc finger DHHC domain containing 17	1434397_at	320150	0.0016	-2.17533	6776978	8.92309e-06	-2.01
Zdhhc3	NM_026917	zinc finger DHHC domain containing 3	1423646_at	69035	0.0019	2.5477	6999642	1.15171e-05	2.21
Zeb1	NM_011546	zinc finger E-box binding homeobox 1	1418926_at	21417	0.0001	-5.7971	6858575	3.60474e-06	-2.31
Zeb2	NM_015753	zinc finger E-box binding homeobox 2	1434298_at	24136	0.0337	-2.9656	6886356	1.65024e-05	-2.11
Zfp28	NM_175247	zinc finger protein 28	1439504_s_at	22690	0.02	-2.25023	6973094	0.00337846	-1.31
Zfp287	AK133603	zinc finger protein 287	1436220_at	170740	0.0001	-3.52237	6788928	3.53743e-05	-1.81
Zfp346	NM_012017	zinc finger protein 346	1417088_at	26919	0	-2.51953	6807209	8.16373e-05	-1.81
Zfp365	NM_178679	zinc finger protein 365	1433583_at	216049	0.0102	-7.65697	6774704	1.7201e-06	-2.11
Zfp503	NM_145459	zinc finger protein 503	1423836_at	218820	0.0005	-2.3175	6823223	0.0011036	-1.51
Zfp760	AK154502	zinc finger protein 760	1440226_at	240034	0.0031	-2.04834	6849109	0.000192132	-1.41
Zmat3	NM_009517	zinc finger matrin type 3	1449353_at	22401	0	2.8418	6904047	0.00390962	1.81
Zmynd15	NM_001029929	zinc finger MYND-type containing 15	1438498_at	574428	0	2.622	6782128	0.00207169	1.51
Zyx	NM_011777	zyxin	1417240_at	22793	0.0001	-3.1746	6945786	2.24222e-05	-2.01
