# Supplementary material for: A Cross-Platform Comparison of Genome-Wide Expression Changes of Laser Microdissected Lung Tissue of C-Raf Transgenic Mice Using 3′IVT and Exon Array
Source: PLoS One. 2012 Jul 16;7(7):e40778. doi: 10.1371/journal.pone.0040778 (PMC3397940; doi:10.1371/journal.pone.0040778)
Supplement: File S13 — List of common genes found when same platform of ArrayTrack software used for comparison between 3′IVT and exon array for comparing groups dysplasia vs transgenic. For 3′IVT array differential gene expression fold change obtained with parameters as false detection rate (FDR) of <0.001, fold change of ≥2, mean channel intensity (MCI) of 100, bad flag of 5. For exon array differential gene expression fold change obtained at core probeset level with parameters as false detection rate (FDR) of <0.05, mean channel intensity (MCI) of 100, bad flag of 4. (XLS) [file pone.0040778.s018.xls]

## Sheet: Sheet1
Gene symbol	NCBI annotation	gene discription	GEN_ID_MFR 3'IVT	LOCUSID 3'IVT	p value 3'IVT	fold change 3'IVT array	p value exon array for gene expression	fold change exon array_core probeset level by ArrayTrack
Adcyap1	NM_009625	Mus musculus adenylate cyclase activating polypeptide 1 (Adcyap1), mRNA.	1441778_at	11516	0	8.7852	0.0013	2.5126
Adora1	NM_001008533	Mus musculus adenosine A1 receptor (Adora1), transcript variant 1, mRNA.	1435495_at	11539	0	5.9797	0.0001	2.3231
Adssl1	NM_007421	Mus musculus adenylosuccinate synthetase like 1 (Adssl1), mRNA.	1449383_at	11565	0	5.1357	0.0003	2.5664
Akr1b8	NM_008012	Mus musculus aldo-keto reductase family 1, member B8 (Akr1b8), mRNA.	1448894_at	14187	0	4.6706	0.0011	3.0578
Akr1c19	NM_001013785	Mus musculus aldo-keto reductase family 1, member C19 (Akr1c19), mRNA.	1455454_at	432720	0	6.1272	0	5.1443
Ankrd22	NM_024204	Mus musculus ankyrin repeat domain 22 (Ankrd22), mRNA.	1453239_a_at	52024	0	10.7321	0.0016	4.114
Areg	NM_009704	Mus musculus amphiregulin (Areg), mRNA.	1421134_at	11839	0	15.3791	0.0004	5.4015
Arg2	NM_009705	Mus musculus arginase type II (Arg2), mRNA.	1418847_at	11847	0	6.2524	0.0014	3.24
Atp13a4	NM_172613	Mus musculus ATPase type 13A4 (Atp13a4), mRNA.	1438707_at	224079	0	7.5848	0	6.3636
B4galt6	NM_019737	Mus musculus UDP-Gal:betaGlcNAc beta 1,4-galactosyltransferase, polypeptide 6 (B4galt6), mRNA.	1423228_at	56386	0	4.8531	0.0014	2.8821
Cd177	NM_026862	Mus musculus CD177 antigen (Cd177), mRNA.	1424509_at	68891	0	6.6823	0.0003	3.5479
Chl1	NM_007697	Mus musculus cell adhesion molecule with homology to L1CAM (Chl1), mRNA.	1435190_at	12661	0.0001	12.3135	0.0009	3.2832
Ckmt1	NM_009897	Mus musculus creatine kinase, mitochondrial 1, ubiquitous (Ckmt1), mRNA.	1417089_a_at	12716	0	7.3332	0.0006	3.158
Cldn2	NM_016675	Mus musculus claudin 2 (Cldn2), mRNA.	1417231_at	12738	0	13.317	0.0004	5.5599
Cldn4	NM_009903	Mus musculus claudin 4 (Cldn4), mRNA.	1418283_at	12740	0.0001	8.436	0	5.6756
Clu	NM_013492	Mus musculus clusterin (Clu), mRNA.	1418626_a_at	12759	0	4.4571	0.0003	3.4742
Fetub	NM_021564	Mus musculus fetuin beta (Fetub), transcript variant 1, mRNA.	1449555_a_at	59083	0	10.8086	0.0004	5.7163
Foxp2	NM_053242	Mus musculus forkhead box P2 (Foxp2), transcript variant 1, mRNA.	1438232_at	114142	0	4.5955	0	2.5128
Fut2	NM_018876	Mus musculus fucosyltransferase 2 (Fut2), mRNA.	1434862_at	14344	0.0001	5.8843	0	5.1391
Gjb4	NM_008127	Mus musculus gap junction membrane channel protein beta 4 (Gjb4), mRNA.	1422179_at	14621	0.0001	11.139	0.0022	3.2897
Golm1	NM_027307	Mus musculus golgi phosphoprotein 2 (Golph2), transcript variant 1, mRNA.	1415698_at	105348	0	3.9482	0.0002	2.6129
Gpc6	NM_001079844	Mus musculus glypican 6 (Gpc6), transcript variant 1, mRNA.	1428774_at	23888	0	9.9125	0.002	2.6683
Hecw1	NM_001081348	Mus musculus HECT, C2 and WW domain containing E3 ubiquitin protein ligase 1 (Hecw1), mRNA.	1456527_at	94253	0.0001	7.562	0.0002	2.7423
Itih2	NM_010582	Mus musculus inter-alpha trypsin inhibitor, heavy chain 2 (Itih2), mRNA.	1417618_at	16425	0	17.228	0.0006	4.8732
Kcnk2	NM_010607	Mus musculus potassium channel, subfamily K, member 2 (Kcnk2), mRNA.	1449158_at	16526	0	4.3405	0.0001	2.8539
Krt18	NM_010664	Mus musculus keratin 18 (Krt18), mRNA.	1448169_at	16668	0	4.4938	0.0001	3.0996
Ltb4dh	NM_025968	Mus musculus leukotriene B4 12-hydroxydehydrogenase (Ltb4dh), mRNA.	1417777_at	67103	0	5.7064	0.0003	3.5511
Mboat1	NM_153546	Mus musculus membrane bound O-acyltransferase domain containing 1 (Mboat1), mRNA.	1435323_a_at	218121	0	6.3332	0.0006	3.162
Pcbd1	NM_025273	Mus musculus pterin 4 alpha carbinolamine dehydratase/dimerization cofactor of hepatocyte nuclear factor 1 alpha (TCF1) 1 (Pcbd1), mRNA.	1418713_at	13180	0	4.055	0.0011	3.1334
Pkhd1	NM_153179	Mus musculus polycystic kidney and hepatic disease 1 (Pkhd1), mRNA.	1419820_at	241035	0.0023	23.7263	0	2.1095
Ptprn	NM_008985	Mus musculus protein tyrosine phosphatase, receptor type, N (Ptprn), mRNA.	1416588_at	19275	0	7.4384	0.0002	4.7753
Rasgrf1	NM_011245	Mus musculus RAS protein-specific guanine nucleotide-releasing factor 1 (Rasgrf1), transcript variant 1, mRNA.	1435614_s_at	19417	0	9.086	0.0001	2.2154
Rgs16	NM_011267	Mus musculus regulator of G-protein signaling 16 (Rgs16), mRNA.	1426037_a_at	19734	0	16.4648	0.0003	2.1436
Rhbdl2	NM_183163	Mus musculus rhomboid, veinlet-like 2 (Drosophila) (Rhbdl2), mRNA.	1442819_at	230726	0.0001	9.1845	0.0001	2.8069
Rnf128	NM_023270	Mus musculus ring finger protein 128 (Rnf128), mRNA.	1449036_at	66889	0.0002	5.4922	0.0008	2.9185
Ros1	NM_011282	Mus musculus Ros1 proto-oncogene (Ros1), mRNA.	1425970_a_at	19886	0.0002	5.8554	0	5.0675
S100a14	NM_025393	Mus musculus S100 calcium binding protein A14 (S100a14), mRNA.	1449166_at	66166	0	7.6727	0.0006	5.491
Sertad4	NM_198247	Mus musculus SERTA domain containing 4 (Sertad4), mRNA.	1454877_at	214791	0	5.4364	0.0002	2.1433
Slc23a3	NM_194333	Mus musculus solute carrier family 23 (nucleobase transporters), member 3 (Slc23a3), mRNA.	1460042_at	22626	0	6.5142	0.0009	1.8275
St8sia6	NM_145838	Mus musculus ST8 alpha-N-acetyl-neuraminide alpha-2,8-sialyltransferase 6 (St8sia6), mRNA.	1438566_at	241230	0.0001	11.7118	0.0007	5.7061
Stk39	NM_016866	Mus musculus serine/threonine kinase 39, STE20/SPS1 homolog (yeast) (Stk39), mRNA.	1419551_s_at	53416	0	7.8881	0.0002	3.5311
Sult2b1	NM_017465	Mus musculus sulfotransferase family, cytosolic, 2B, member 1 (Sult2b1), mRNA.	1417335_at	54200	0.0002	6.3029	0.0007	1.8201
