# Supplementary material for: A Cross-Platform Comparison of Genome-Wide Expression Changes of Laser Microdissected Lung Tissue of C-Raf Transgenic Mice Using 3′IVT and Exon Array
Source: PLoS One. 2012 Jul 16;7(7):e40778. doi: 10.1371/journal.pone.0040778 (PMC3397940; doi:10.1371/journal.pone.0040778)
Supplement: File S15 — List of common genes found when same platform of ArrayTrack software used for comparison between 3′IVT and exon array for comparing groups tumor vs transgenic. For 3′IVT array differential gene expression fold change obtained with parameters as false detection rate (FDR) of <0.001, fold change of ≥2, mean channel intensity (MCI) of 100, bad flag of 5. For exon array differential gene expression fold change obtained at core probeset level with parameters as false detection rate (FDR) of <0.05, mean channel intensity (MCI) of 100, bad flag of 4. (XLS) [file pone.0040778.s020.xls]

## Sheet: Sheet1
Gene symbol	NCBI annotation	gene discription	GEN_ID_MFR 3'IVT	LOCUSID 3'IVT	p value 3'IVT	fold change 3'IVT array	p value exon array for gene expression	fold change exon array_core probeset level by ArrayTrack
1110032E23Rik	NM_133187	Mus musculus RIKEN cDNA 1110032E23 gene (1110032E23Rik), mRNA.	1416805_at	68659	0.0003	-5.58036	0	-3.92619
1200009O22Rik	NM_025817	Mus musculus RIKEN cDNA 1200009O22 gene (1200009O22Rik), mRNA.	1452961_at	66873	0	-5.47645	0.0003	-2.24366
2310016C08Rik	NM_023516	Mus musculus RIKEN cDNA 2310016C08 gene (2310016C08Rik), mRNA.	1421031_a_at	69573	0	-7.96178	0.0001	-3.12402
2310040A07Rik	BC021944	Mus musculus RIKEN cDNA 2310040A07 gene, mRNA (cDNA clone IMAGE:5097248), complete cds.	1452893_s_at	69638	0.0011	-6.86342	0.0006	-1.78731
4732435N03Rik	NM_172753	Mus musculus RIKEN cDNA 4732435N03 gene (4732435N03Rik), mRNA.	1452366_at	234356	0	-5.98086	0	-3.75094
Aard	NM_175503	Mus musculus alanine and arginine rich domain containing protein (Aard), mRNA.	1434528_at	239435	0	-11.9048	0.0005	-2.52845
Abcg3	NM_030239	Mus musculus ATP-binding cassette, sub-family G (WHITE), member 3 (Abcg3), mRNA.	1421168_at	27405	0.0007	-12.4224	0.0002	-2.5208
Abi3bp	NM_001014423	Mus musculus ABI gene family, member 3 (NESH) binding protein (Abi3bp), transcript variant 5, mRNA.	1427054_s_at	320712	0.0003	-7.34214	0	-7.00771
Ablim3	NM_198649	Mus musculus actin binding LIM protein family, member 3 (Ablim3), mRNA.	1434013_at	319713	0.0004	-4.92126	0	-4.11353
Acoxl	NM_028765	Mus musculus acyl-Coenzyme A oxidase-like (Acoxl), mRNA.	1460470_at	74121	0.0012	-10.3306	0	-3.09502
Acvrl1	NM_009612	Mus musculus activin A receptor, type II-like 1 (Acvrl1), mRNA.	1435825_at	11482	0	-8.3612	0.0003	-4.3535
Adcy4	NM_080435	Mus musculus adenylate cyclase 4 (Adcy4), mRNA.	1418098_at	104110	0	-4.22297	0	-3.51247
Adcy8	NM_009623	Mus musculus adenylate cyclase 8 (Adcy8), mRNA.	1418754_at	11514	0.0001	-21.1416	0.0004	-7.20981
Adora1	NM_001008533	Mus musculus adenosine A1 receptor (Adora1), transcript variant 1, mRNA.	1435495_at	11539	0	5.9932	0	3.4105
Adssl1	NM_007421	Mus musculus adenylosuccinate synthetase like 1 (Adssl1), mRNA.	1449383_at	11565	0	6.3558	0	4.9509
Aff2	NM_008032	Mus musculus AF4/FMR2 family, member 2 (Aff2), mRNA.	1443847_x_at	14266	0.0003	-5.91366	0	-2.45459
Aff3	BC052061	Mus musculus AF4/FMR2 family, member 3, mRNA (cDNA clone MGC:62452 IMAGE:5702935), complete cds.	1433939_at	16764	0.0002	-16.6667	0	-4.79157
Agpat4	NM_026644	Mus musculus 1-acylglycerol-3-phosphate O-acyltransferase 4 (lysophosphatidic acid acyltransferase, delta) (Agpat4), mRNA.	1436640_x_at	68262	0	-5.09944	0	-2.73823
Agtr1a	NM_177322	Mus musculus angiotensin II receptor, type 1a (Agtr1a), mRNA.	1436739_at	11607	0.0002	-6.11995	0	-5.27426
Akap12	NM_031185	Mus musculus A kinase (PRKA) anchor protein (gravin) 12 (Akap12), mRNA.	1419706_a_at	83397	0.0004	-12.7551	0.0021	-2.27118
Akap2	NM_001035533	Mus musculus A kinase (PRKA) anchor protein 2 (Akap2), transcript variant 1, mRNA.	1455870_at	11641	0.0005	-5.9453	0	-6.89655
Akr1c19	NM_001013785	Mus musculus aldo-keto reductase family 1, member C19 (Akr1c19), mRNA.	1455454_at	432720	0	6.0287	0	10.738
Alas2	NM_009653	Mus musculus aminolevulinic acid synthase 2, erythroid (Alas2), mRNA.	1451675_a_at	11656	0.0011	-13.8313	0	-9.4162
Aldh1a1	NM_013467	Mus musculus aldehyde dehydrogenase family 1, subfamily A1 (Aldh1a1), mRNA.	1416468_at	11668	0	-4.42282	0	-4.86618
Amph	NM_175007	Mus musculus amphiphysin (Amph), mRNA.	1427044_a_at	218038	0.0001	-39.3701	0	-5.73723
Angpt1	NM_009640	Mus musculus angiopoietin 1 (Angpt1), mRNA.	1439066_at	11600	0.0001	-8.19672	0	-5.06073
Ankrd1	NM_013468	Mus musculus ankyrin repeat domain 1 (cardiac muscle) (Ankrd1), mRNA.	1420991_at	107765	0.0004	-8.53242	0	-6.20347
Ankrd22	NM_024204	Mus musculus ankyrin repeat domain 22 (Ankrd22), mRNA.	1453239_a_at	52024	0.0002	12.123	0.0003	14.0086
Ankrd37	NM_001039562	Mus musculus ankyrin repeat domain 37 (Ankrd37), mRNA.	1436538_at	654824	0.0001	9.9786	0.0001	3.0259
Ankrd38	NM_172872	Mus musculus ankyrin repeat domain 38 (Ankrd38), mRNA.	1436425_at	242553	0	-9.31099	0	-3.01659
Ankrd47	NM_030697	Mus musculus ankyrin repeat domain 47 (Ankrd47), mRNA.	1456629_at	80880	0	-4.71921	0.0002	-1.96464
Areg	NM_009704	Mus musculus amphiregulin (Areg), mRNA.	1421134_at	11839	0	18.0373	0.0009	9.1214
Arhgap20	NM_175535	Mus musculus Rho GTPase activating protein 20 (Arhgap20), mRNA.	1429918_at	244867	0	-6.05327	0	-3.38639
Arhgef10	NM_172751	Mus musculus Rho guanine nucleotide exchange factor (GEF) 10 (Arhgef10), transcript variant 1, mRNA.	1452302_at	234094	0.0006	-5.12033	0	-2.63158
Arhgef15	NM_177566	Mus musculus Rho guanine nucleotide exchange factor (GEF) 15 (Arhgef15), mRNA.	1455522_at	442801	0.0001	-9.4162	0.0019	-3.20821
Armcx1	NM_030066	Mus musculus armadillo repeat containing, X-linked 1 (Armcx1), mRNA.	1425914_a_at	78248	0	-3.97141	0.0005	-2.68097
Art3	NM_181728	Mus musculus ADP-ribosyltransferase 3 (Art3), mRNA.	1452474_a_at	109979	0.0009	-10.8932	0.006	-2.34742
Asah3l	NM_139306	Mus musculus N-acylsphingosine amidohydrolase 3-like (Asah3l), mRNA.	1451355_at	230379	0.0001	-4.78698	0	-5.37057
Atp1a2	NM_178405	Mus musculus ATPase, Na+/K+ transporting, alpha 2 polypeptide (Atp1a2), mRNA.	1443823_s_at	98660	0.0022	-10.2354	0	-4.61467
Atp6v0a4	NM_080467	Mus musculus ATPase, H+ transporting, lysosomal V0 subunit A4 (Atp6v0a4), mRNA.	1422030_at	140494	0	19.0582	0	6.0803
Bche	AK052200	Mus musculus 13 days embryo heart cDNA, RIKEN full-length enriched library, clone:D330006P10 product:butyrylcholinesterase, full insert sequence.	1436098_at	12038	0.0024	-14.7929	0.0001	-6.76133
Btbd11	NM_028709	Mus musculus BTB (POZ) domain containing 11 (Btbd11), transcript variant 1, mRNA.	1428377_at	74007	0	5.1103	0.0102	2.3543
C1qtnf2	NM_026979	Mus musculus C1q and tumor necrosis factor related protein 2 (C1qtnf2), mRNA.	1431079_at	69183	0	-6.17284	0	-3.92619
Cacna1d	NM_001083616	Mus musculus calcium channel, voltage-dependent, L type, alpha 1D subunit (Cacna1d), transcript variant 2, mRNA.	1427974_s_at	12289	0	-9.17431	0.0001	-4.45633
Calcrl	NM_018782	Mus musculus calcitonin receptor-like (Calcrl), mRNA.	1418489_a_at	54598	0	-12.4224	0.0002	-5.28541
Car14	NM_011797	Mus musculus carbonic anhydrase 14 (Car14), mRNA.	1450725_s_at	23831	0	-5.71755	0.0004	-2.86123
Cbln1	NM_019626	Mus musculus cerebellin 1 precursor protein (Cbln1), mRNA.	1423287_at	12404	0	33.198	0.0013	15.5936
Cd97	NM_011925	Mus musculus CD97 antigen (Cd97), mRNA.	1418394_a_at	26364	0.0002	-6.2383	0.0004	-4.29553
Cdh5	NM_009868	Mus musculus cadherin 5 (Cdh5), mRNA.	1433956_at	12562	0.0001	-8.47458	0	-4.56621
Cdo1	NM_033037	Mus musculus cysteine dioxygenase 1, cytosolic (Cdo1), mRNA.	1448842_at	12583	0.0013	-6.56168	0	-12.1359
Cdr2	NM_007672	Mus musculus cerebellar degeneration-related 2 (Cdr2), mRNA.	1417430_at	12585	0.0002	-5.13611	0	-4.71254
Centd3	NM_139206	Mus musculus centaurin, delta 3 (Centd3), mRNA.	1419833_s_at	106952	0	-9.00901	0	-4.03388
Chl1	NM_007697	Mus musculus cell adhesion molecule with homology to L1CAM (Chl1), mRNA.	1435190_at	12661	0	20.4649	0	9.1105
Chrdl1	NM_031258	Mus musculus chordin-like 1 (Chrdl1), mRNA.	1456722_at	83453	0	-11.1607	0	-5.60538
Chst1	NM_023850	Mus musculus carbohydrate (keratan sulfate Gal-6) sulfotransferase 1 (Chst1), mRNA.	1449147_at	76969	0	-12.3153	0.0009	-2.71961
Ckmt1	NM_009897	Mus musculus creatine kinase, mitochondrial 1, ubiquitous (Ckmt1), mRNA.	1417089_a_at	12716	0	8.229	0.001	5.0846
Cldn2	NM_016675	Mus musculus claudin 2 (Cldn2), mRNA.	1417231_at	12738	0.0004	13.4357	0.0007	13.6585
Cldn5	NM_013805	Mus musculus claudin 5 (Cldn5), mRNA.	1417839_at	12741	0.0012	-10.1317	0	-5.41419
Clec14a	NM_025809	Mus musculus C-type lectin domain family 14, member a (Clec14a), mRNA.	1419468_at	66864	0.0007	-11.1111	0.0001	-7.38007
Clec1a	NM_175526	Mus musculus C-type lectin domain family 1, member a (Clec1a), mRNA.	1460039_at	243653	0	-13.5318	0	-6.10128
Clec3b	NM_011606	Mus musculus C-type lectin domain family 3, member b (Clec3b), mRNA.	1449466_at	21922	0.0001	-18.1159	0.0037	-2.7027
Col13a1	NM_007731	Mus musculus procollagen, type XIII, alpha 1 (Col13a1), mRNA.	1422866_at	12817	0.0003	-9.5057	0.0001	-1.75623
Cox4i2	NM_053091	Mus musculus cytochrome c oxidase subunit IV isoform 2 (Cox4i2), mRNA.	1421373_at	84682	0	-8.93655	0.0003	-3.37952
Cspg4	NM_139001	Mus musculus chondroitin sulfate proteoglycan 4 (Cspg4), mRNA.	1423341_at	121021	0	-3.85208	0.0002	-1.3552
Cyp2d22	NM_019823	Mus musculus cytochrome P450, family 2, subfamily d, polypeptide 22 (Cyp2d22), mRNA.	1419040_at	56448	0	-4.94805	0.0001	-2.82008
Cyp4b1	NM_007823	Mus musculus cytochrome P450, family 4, subfamily b, polypeptide 1 (Cyp4b1), mRNA.	1416194_at	13120	0.0002	-8.81057	0	-9.87167
Dach1	NM_007826	Mus musculus dachshund 1 (Drosophila) (Dach1), transcript variant 1, mRNA.	1433743_at	13134	0	-6.62691	0.0003	-3.84615
Ddah1	NM_026993	Mus musculus dimethylarginine dimethylaminohydrolase 1 (Ddah1), mRNA.	1455400_at	69219	0	-8.56164	0	-3.88651
Des	NM_010043	Mus musculus desmin (Des), mRNA.	1426731_at	13346	0	-4.14594	0	-3.29815
Dgkg	NM_138650	Mus musculus diacylglycerol kinase, gamma (Dgkg), mRNA.	1431167_at	110197	0.0001	-6.09756	0.0001	-1.52905
Diras2	NM_001024474	Mus musculus DIRAS family, GTP-binding RAS-like 2 (Diras2), mRNA.	1455436_at	68203	0.0004	-7.37463	0	-1.98216
Dmn	NM_201639	Mus musculus desmuslin (Dmn), transcript variant 1, mRNA.	1455610_at	233335	0	-4.71254	0	-2.21779
Dpep1	NM_007876	Mus musculus dipeptidase 1 (renal) (Dpep1), mRNA.	1435943_at	13479	0.0001	-23.2558	0	-11.0132
Dpt	NM_019759	Mus musculus dermatopontin (Dpt), mRNA.	1418511_at	56429	0.0001	-5.5991	0.0001	-3.67107
Dpyd	NM_170778	Mus musculus dihydropyrimidine dehydrogenase (Dpyd), mRNA.	1427946_s_at	99586	0.0013	-5.13347	0	-2.66241
Ecm2	NM_001012324	Mus musculus extracellular matrix protein 2, female organ and adipocyte specific (Ecm2), mRNA.	1440096_at	407800	0.0001	-8.92061	0.0001	-3.71195
Edg3	NM_010101	Mus musculus endothelial differentiation, sphingolipid G-protein-coupled receptor, 3 (Edg3), mRNA.	1438658_a_at	13610	0.0004	-7.02741	0	-3.69686
Edil3	NM_010103	Mus musculus EGF-like repeats and discoidin I-like domains 3 (Edil3), transcript variant 2, mRNA.	1433474_at	13612	0.0032	-14.7929	0	-4.29
Ednrb	NM_007904	Mus musculus endothelin receptor type B (Ednrb), mRNA.	1437347_at	13618	0.0003	-23.6967	0	-11.3766
Efemp1	NM_146015	Mus musculus epidermal growth factor-containing fibulin-like extracellular matrix protein 1 (Efemp1), mRNA.	1427183_at	216616	0.0006	-7.77001	0	-5.57103
Efnb2	NM_010111	Mus musculus ephrin B2 (Efnb2), mRNA.	1419639_at	13642	0	-4.35161	0.0001	-2.9129
Eng	NM_007932	Mus musculus endoglin (Eng), mRNA.	1417271_a_at	13805	0	-4.40917	0.0001	-3.64033
Epb4.1l3	NM_013813	Mus musculus erythrocyte protein band 4.1-like 3 (Epb4.1l3), mRNA.	1419062_at	13823	0.0022	-6.94444	0	-3.57015
Ereg	NM_007950	Mus musculus epiregulin (Ereg), mRNA.	1419431_at	13874	0	15.286	0.0062	7.7651
Fetub	NM_021564	Mus musculus fetuin beta (Fetub), transcript variant 1, mRNA.	1449555_a_at	59083	0	15.1912	0.0008	11.7367
Fgf7	NM_008008	Mus musculus fibroblast growth factor 7 (Fgf7), mRNA.	1438405_at	14178	0.0001	-5.43478	0.0001	-5.48246
Fgfr4	NM_008011	Mus musculus fibroblast growth factor receptor 4 (Fgfr4), mRNA.	1418596_at	14186	0	-15.2439	0	-3.76506
Figf	NM_010216	Mus musculus c-fos induced growth factor (Figf), mRNA.	1449528_at	14205	0	-28.7356	0	-11.7647
Fmo1	NM_010231	Mus musculus flavin containing monooxygenase 1 (Fmo1), mRNA.	1417429_at	14261	0.0001	-20.6186	0	-10.2987
Foxf1a	NM_010426	Mus musculus forkhead box F1a (Foxf1a), mRNA.	1434939_at	15227	0	-9.47867	0.0001	-4.60829
Fst	NM_008046	Mus musculus follistatin (Fst), mRNA.	1434458_at	14313	0	6.3716	0	2.9279
Fxyd1	NM_052992	Mus musculus FXYD domain-containing ion transport regulator 1 (Fxyd1), transcript variant 3, mRNA.	1421374_a_at	56188	0.0001	-7.05716	0.0011	-3.02939
G0s2	NM_008059	Mus musculus G0/G1 switch gene 2 (G0s2), mRNA.	1448700_at	14373	0	-9.92063	0	-3.80228
Galntl4	NM_173739	Mus musculus UDP-N-acetyl-alpha-D-galactosamine:polypeptide N-acetylgalactosaminyltransferase-like 4 (Galntl4), mRNA.	1454780_at	233733	0	-4.77555	0.0001	-2.48942
Gap43	NM_008083	Mus musculus growth associated protein 43 (Gap43), mRNA.	1423537_at	14432	0	-12.6582	0	-2.49439
Gata2	NM_008090	Mus musculus GATA binding protein 2 (Gata2), mRNA.	1450333_a_at	14461	0	-6.10128	0	-5.16796
Gata3	NM_008091	Mus musculus GATA binding protein 3 (Gata3), mRNA.	1448886_at	14462	0.0001	-9.72763	0.0005	-2.54972
Gfra2	NM_008115	Mus musculus glial cell line derived neurotrophic factor family receptor alpha 2 (Gfra2), mRNA.	1433716_x_at	14586	0.0003	-10.4822	0	-2.71961
Ghr	NM_010284	Mus musculus growth hormone receptor (Ghr), transcript variant 1, mRNA.	1451501_a_at	14600	0	-3.62582	0	-2.54194
Gimap6	NM_153175	Mus musculus GTPase, IMAP family member 6 (Gimap6), mRNA.	1427891_at	231931	0.0003	-5.09684	0.0017	-2.9824
Gja5	NM_008121	Mus musculus gap junction membrane channel protein alpha 5 (Gja5), mRNA.	1429101_at	14613	0	-7.35294	0	-3.0931
Gkn2	NM_025467	Mus musculus gastrokine 2 (Gkn2), mRNA.	1453132_a_at	66284	0.0002	30.2829	0.001	8.8396
Gna14	NM_008137	Mus musculus guanine nucleotide binding protein, alpha 14 (Gna14), mRNA.	1420385_at	14675	0.0001	-5.47345	0	-2.84981
Gp9	NM_018762	Mus musculus glycoprotein 9 (platelet) (Gp9), mRNA.	1419720_at	54368	0.0003	-4.73709	0.0004	-1.91571
Gpc3	NM_016697	Mus musculus glypican 3 (Gpc3), mRNA.	1450990_at	14734	0	-8.05802	0	-6.93001
Gpc6	NM_001079844	Mus musculus glypican 6 (Gpc6), transcript variant 1, mRNA.	1428774_at	23888	0	11.4709	0.0004	4.6284
Gpm6a	NM_153581	Mus musculus glycoprotein m6a (Gpm6a), mRNA.	1456741_s_at	234267	0.0003	-19.5312	0.0001	-8.22368
Gpr126	NM_001002268	Mus musculus G protein-coupled receptor 126 (Gpr126), mRNA.	1437409_s_at	215798	0	-7.19942	0	-4.44444
Grap	NM_027817	Mus musculus GRB2-related adaptor protein (Grap), mRNA.	1429387_at	71520	0	-6.21504	0.0002	-2.81611
Gstm2	NM_008183	Mus musculus glutathione S-transferase, mu 2 (Gstm2), mRNA.	1416411_at	14863	0	-4.95786	0.0037	-3.09502
Gucy1a3	NM_021896	Mus musculus guanylate cyclase 1, soluble, alpha 3 (Gucy1a3), mRNA.	1420534_at	60596	0	-7.23066	0	-3.6036
Gucy1b3	NM_017469	Mus musculus guanylate cyclase 1, soluble, beta 3 (Gucy1b3), mRNA.	1420872_at	54195	0.0004	-5.22466	0.0002	-4.26621
Gzma	NM_010370	Mus musculus granzyme A (Gzma), mRNA.	1417898_a_at	14938	0.0005	-9.69932	0	-2.59269
Hey1	NM_010423	Mus musculus hairy/enhancer-of-split related with YRPW motif 1 (Hey1), mRNA.	1415999_at	15213	0	-8.57633	0.0003	-2.80741
Hhip	NM_020259	Mus musculus Hedgehog-interacting protein (Hhip), mRNA.	1455277_at	15245	0.0003	-7.19424	0.0019	-4.45633
Hoxa5	NM_010453	Mus musculus homeo box A5 (Hoxa5), mRNA.	1448926_at	15402	0.0002	-6.77507	0	-3.72578
Hoxb5	NM_008268	Mus musculus homeo box B5 (Hoxb5), mRNA.	1418415_at	15413	0	-8.86525	0.0005	-1.8005
Hpcal4	NM_174998	Mus musculus hippocalcin-like 4 (Hpcal4), mRNA.	1433987_at	170638	0.0005	-26.0417	0.0012	-1.4622
Hpgd	NM_008278	Mus musculus hydroxyprostaglandin dehydrogenase 15 (NAD) (Hpgd), mRNA.	1419905_s_at	15446	0.0008	-23.1481	0	-11.1857
Hsd11b1	NM_008288	Mus musculus hydroxysteroid 11-beta dehydrogenase 1 (Hsd11b1), transcript variant 1, mRNA.	1449038_at	15483	0	-4.52694	0	-3.39213
Hspa12b	NM_028306	Mus musculus heat shock protein 12B (Hspa12b), mRNA.	1460371_at	72630	0	-5.74053	0	-2.75482
Icam2	NM_010494	Mus musculus intercellular adhesion molecule 2 (Icam2), mRNA.	1448862_at	15896	0.0002	-9.4518	0.0001	-4.70146
Igfbp2	NM_008342	Mus musculus insulin-like growth factor binding protein 2 (Igfbp2), mRNA.	1454159_a_at	16008	0.0001	-22.1729	0.0001	-5.69476
Il17rd	NM_134437	Mus musculus interleukin 17 receptor D (Il17rd), mRNA.	1429893_at	171463	0	-4.85437	0	-2.77008
Impdh1	NM_011829	Mus musculus inosine 5'-phosphate dehydrogenase 1 (Impdh1), mRNA.	1423239_at	23917	0	-4.17188	0.0009	-3.25733
Itga1	NM_001033228	Mus musculus integrin alpha 1 (Itga1), mRNA.	1455251_at	109700	0.0004	-4.02414	0.0005	-1.68663
Itga8	NM_001001309	Mus musculus integrin alpha 8 (Itga8), mRNA.	1454966_at	241226	0.0002	-16.1812	0	-12.8535
Itih2	NM_010582	Mus musculus inter-alpha trypsin inhibitor, heavy chain 2 (Itih2), mRNA.	1417618_at	16425	0	13.8094	0.0007	11.468
Kdr	NM_010612	Mus musculus kinase insert domain protein receptor (Kdr), mRNA.	1449379_at	16542	0	-7.12758	0.0004	-4.50857
Kit	NM_021099	Mus musculus kit oncogene (Kit), mRNA.	1452514_a_at	16590	0	-5.38503	0	-4.31965
Kitl	NM_013598	Mus musculus kit ligand (Kitl), mRNA.	1415855_at	17311	0.0005	-6.06428	0	-7.13776
Klf12	NM_010636	Mus musculus Kruppel-like factor 12 (Klf12), mRNA.	1439847_s_at	16597	0	-12.0482	0	-3.66569
Klf2	NM_008452	Mus musculus Kruppel-like factor 2 (lung) (Klf2), mRNA.	1448890_at	16598	0	-6.28141	0.0001	-2.27428
Kng1	NM_023125	Mus musculus kininogen 1 (Kng1), mRNA.	1416676_at	16644	0.0001	25.7889	0.0077	1.5748
Ldb2	NM_001077398	Mus musculus LIM domain binding 2 (Ldb2), transcript variant 2, mRNA.	1421101_a_at	16826	0.0002	-6.69792	0.0001	-4.01929
Lef1	NM_010703	Mus musculus lymphoid enhancer binding factor 1 (Lef1), mRNA.	1454734_at	16842	0	-3.52361	0.0023	-1.59821
Limch1	NM_001001980	Mus musculus LIM and calponin homology domains 1 (Limch1), mRNA.	1435106_at	77569	0	-4.86855	0	-4.10172
Lims2	NM_144862	Mus musculus LIM and senescent cell antigen like domains 2 (Lims2), mRNA.	1424408_at	225341	0.0001	-7.86164	0	-4.79157
Lipg	NM_010720	Mus musculus lipase, endothelial (Lipg), mRNA.	1421262_at	16891	0	-15.0376	0	-5.82072
Lmo2	NM_008505	Mus musculus LIM domain only 2 (Lmo2), mRNA.	1454086_a_at	16909	0	-3.663	0.0063	-1.92456
Lphn3	NM_198702	Mus musculus latrophilin 3 (Lphn3), mRNA.	1447551_x_at	319387	0.0001	-7.63942	0	-3.73832
Lrat	NM_023624	Mus musculus lecithin-retinol acyltransferase (phosphatidylcholine-retinol-O-acyltransferase) (Lrat), mRNA.	1444487_at	79235	0.0001	-8.56164	0	-12.285
Lrrn3	NM_010733	Mus musculus leucine rich repeat protein 3, neuronal (Lrrn3), mRNA.	1434539_at	16981	0.0001	-12.4378	0.0008	-3.69959
Lysmd2	NM_027309	Mus musculus LysM, putative peptidoglycan-binding, domain containing 2 (Lysmd2), mRNA.	1428626_at	70082	0.0002	-3.77216	0.0003	-2.72702
Lyve1	NM_053247	Mus musculus lymphatic vessel endothelial hyaluronan receptor 1 (Lyve1), mRNA.	1453128_at	114332	0.0001	-9.27644	0	-6.77966
Mamdc2	NM_174857	Mus musculus MAM domain containing 2 (Mamdc2), mRNA.	1453152_at	71738	0.002	-7.39645	0.0001	-5.65931
Mapt	NM_001038609	Mus musculus microtubule-associated protein tau (Mapt), transcript variant 1, mRNA.	1455028_at	17762	0.0002	-18.797	0	-7.1582
Mboat1	NM_153546	Mus musculus membrane bound O-acyltransferase domain containing 1 (Mboat1), mRNA.	1435323_a_at	218121	0	6.4275	0.0003	4.4773
Meis1	NM_010789	Mus musculus myeloid ecotropic viral integration site 1 (Meis1), mRNA.	1450992_a_at	17268	0.0001	-5.11509	0	-5.61167
Mfap4	NM_029568	Mus musculus microfibrillar-associated protein 4 (Mfap4), mRNA.	1424010_at	76293	0.0003	-21.5983	0	-8.56898
Msln	NM_018857	Mus musculus mesothelin (Msln), mRNA.	1460238_at	56047	0	-7.38552	0.0001	-2.14638
Myh10	NM_175260	Mus musculus myosin, heavy polypeptide 10, non-muscle (Myh10), mRNA.	1452740_at	77579	0	-6.08273	0	-5.21921
Myrip	NM_144557	Mus musculus myosin VIIA and Rab interacting protein (Myrip), mRNA.	1460601_at	245049	0.0002	-8.01282	0	-2.30468
Ncald	NM_134094	Mus musculus neurocalcin delta (Ncald), mRNA.	1417568_at	52589	0	-5.24934	0.0001	-3.74672
Ndn	NM_010882	Mus musculus necdin (Ndn), mRNA.	1455792_x_at	17984	0.0003	-4.9456	0.0031	-1.68095
Nostrin	NM_181547	Mus musculus nitric oxide synthase trafficker (Nostrin), mRNA.	1441075_at	329416	0.0002	-5.19751	0	-5.97015
Notch4	NM_010929	Mus musculus Notch gene homolog 4 (Drosophila) (Notch4), mRNA.	1449146_at	18132	0	-6.85871	0.0001	-2.64901
Nsg1	NM_010942	Mus musculus neuron specific gene family member 1 (Nsg1), mRNA.	1423055_at	18196	0	-4.71476	0	-4.96524
Nt5dc2	NM_027289	Mus musculus 5'-nucleotidase domain containing 2 (Nt5dc2), mRNA.	1424882_a_at	70021	0.0001	-5.87889	0	-3.13283
Ntn1	NM_008744	Mus musculus netrin 1 (Ntn1), mRNA.	1454974_at	18208	0.0002	-4.36681	0	-2.78087
Ogn	NM_008760	Mus musculus osteoglycin (Ogn), mRNA.	1419662_at	18295	0	-37.7358	0.0001	-27.6243
Orm1	NM_008768	Mus musculus orosomucoid 1 (Orm1), mRNA.	1451054_at	18405	0	28.1408	0.0001	7.9765
Papss2	NM_011864	Mus musculus 3'-phosphoadenosine 5'-phosphosulfate synthase 2 (Papss2), mRNA.	1434510_at	23972	0.0002	-4.77783	0	-4.38596
Pcdh1	NM_029357	Mus musculus protocadherin 1 (Pcdh1), mRNA.	1452294_at	75599	0.0002	-6.11621	0.0002	-2.63574
Pcdh18	NM_130448	Mus musculus protocadherin 18 (Pcdh18), mRNA.	1422889_at	73173	0.0002	-6.74309	0	-3.77358
Pcdha6	NM_007767	Mus musculus protocadherin alpha 6 (Pcdha6), mRNA.	1420798_s_at	116731	0	-29.9401	0.004	-1.13417
Pcolce2	NM_029620	Mus musculus procollagen C-endopeptidase enhancer 2 (Pcolce2), mRNA.	1451527_at	76477	0.0004	-19.1939	0	-10.917
Pde9a	NM_008804	Mus musculus phosphodiesterase 9A (Pde9a), mRNA.	1449403_at	18585	0	-8.1103	0	-4.00962
Pdgfb	NM_011057	Mus musculus platelet derived growth factor, B polypeptide (Pdgfb), mRNA.	1450414_at	18591	0.0001	-4.01445	0.0047	-2.19346
Pdlim3	NM_016798	Mus musculus PDZ and LIM domain 3 (Pdlim3), mRNA.	1449178_at	53318	0	-5.42888	0.0003	-2.59673
Pecam1	NM_008816	Mus musculus platelet/endothelial cell adhesion molecule 1 (Pecam1), transcript variant 1, mRNA.	1421287_a_at	18613	0	-5.40249	0	-3.62845
Pgr	NM_008829	Mus musculus progesterone receptor (Pgr), mRNA.	1439527_at	18667	0	-7.13267	0.0008	-1.91644
Phactr1	NM_198419	Mus musculus phosphatase and actin regulator 1 (Phactr1), transcript variant 1, mRNA.	1454832_at	218194	0.0003	-5.15996	0.0001	-2.94724
Pitpnc1	NM_145823	Mus musculus phosphatidylinositol transfer protein, cytoplasmic 1 (Pitpnc1), mRNA.	1431074_a_at	71795	0	-12.0337	0.0002	-5.10465
Pkhd1	NM_153179	Mus musculus polycystic kidney and hepatic disease 1 (Pkhd1), mRNA.	1419820_at	241035	0.0012	24.1716	0	3.8644
Plce1	NM_019588	Mus musculus phospholipase C, epsilon 1 (Plce1), mRNA.	1452398_at	74055	0	-3.64564	0	-3.10752
Plod2	NM_011961	Mus musculus procollagen lysine, 2-oxoglutarate 5-dioxygenase 2 (Plod2), mRNA.	1416686_at	26432	0	-6.09756	0	-6.5703
Pltp	NM_011125	Mus musculus phospholipid transfer protein (Pltp), mRNA.	1417963_at	18830	0	-7.53012	0	-5.09424
Plxdc1	NM_028199	Mus musculus plexin domain containing 1 (Plxdc1), mRNA.	1424902_at	72324	0	-4.02414	0.0003	-2.26501
Popdc3	NM_024286	Mus musculus popeye domain containing 3 (Popdc3), mRNA.	1423856_at	78977	0.0001	-10	0	-4.71698
Ppap2b	NM_080555	Mus musculus phosphatidic acid phosphatase type 2B (Ppap2b), mRNA.	1448908_at	67916	0.0001	-4.52489	0.0008	-2.5113
Ppbp	NM_023785	Mus musculus pro-platelet basic protein (Ppbp), mRNA.	1418480_at	57349	0.0004	-32.4675	0	-7.60456
Ppp1r14a	NM_026731	Mus musculus protein phosphatase 1, regulatory (inhibitor) subunit 14A (Ppp1r14a), mRNA.	1418086_at	68458	0	-10.2669	0.0006	-3.31565
Ppp1r16b	NM_153089	Mus musculus protein phosphatase 1, regulatory (inhibitor) subunit 16B (Ppp1r16b), mRNA.	1455080_at	228852	0.0001	-6.13497	0.0002	-2.95334
Prkce	NM_011104	Mus musculus protein kinase C, epsilon (Prkce), mRNA.	1452878_at	18754	0	-4.31406	0	-3.84025
Prkg2	NM_008926	Mus musculus protein kinase, cGMP-dependent, type II (Prkg2), mRNA.	1435162_at	19092	0	-19.305	0	-8.57633
Prx	NM_019412	Mus musculus periaxin (Prx), transcript variant 2, mRNA.	1423292_a_at	19153	0.0001	-10.846	0.0014	-2.86451
Ptgfr	ENSMUST00000029670	prostaglandin F receptor (Ptgfr), mRNA gene:ENSMUSG00000028036	1446331_at	19220	0.0049	-10.8932	0	-3.95413
Pthlh	NM_008970	Mus musculus parathyroid hormone-like peptide (Pthlh), mRNA.	1422324_a_at	19227	0	26.6903	0.003	3.4889
Ptprb	NM_029928	Mus musculus protein tyrosine phosphatase, receptor type, B (Ptprb), mRNA.	1427486_at	19263	0.0002	-8.31255	0	-6.53595
Ptprd	NM_011211	Mus musculus protein tyrosine phosphatase, receptor type, D (Ptprd), transcript variant b, mRNA.	1424886_at	19266	0.0002	-5.81734	0.0001	-3.78501
Ptprn	NM_008985	Mus musculus protein tyrosine phosphatase, receptor type, N (Ptprn), mRNA.	1416588_at	19275	0	11.0371	0.0005	7.8569
Ramp2	NM_019444	Mus musculus receptor (calcitonin) activity modifying protein 2 (Ramp2), mRNA.	1418187_at	54409	0.0001	-7.02741	0	-7.02741
Rapgef3	NM_144850	Mus musculus Rap guanine nucleotide exchange factor (GEF) 3 (Rapgef3), mRNA.	1424471_at	223864	0	-5.4407	0.0001	-2.10526
Rasgrf1	NM_011245	Mus musculus RAS protein-specific guanine nucleotide-releasing factor 1 (Rasgrf1), transcript variant 1, mRNA.	1435614_s_at	19417	0	11.3625	0	2.748
Rasgrp2	NM_011242	Mus musculus RAS, guanyl releasing protein 2 (Rasgrp2), mRNA.	1417804_at	19395	0	-9.32836	0	-2.76778
Rasgrp3	NM_207246	Mus musculus RAS, guanyl releasing protein 3 (Rasgrp3), mRNA.	1438030_at	240168	0.0002	-5.48246	0.0022	-3.33667
Rcan2	NM_207649	Mus musculus regulator of calcineurin 2 (Rcan2), transcript variant 1, mRNA.	1421425_a_at	53901	0.0002	-13.6054	0	-2.23314
Rcsd1	NM_178593	Mus musculus RCSD domain containing 1 (Rcsd1), transcript variant 1, mRNA.	1424194_at	226594	0.0002	-4.74383	0.0001	-2.59269
Reck	NM_016678	Mus musculus reversion-inducing-cysteine-rich protein with kazal motifs (Reck), mRNA.	1450784_at	53614	0.0003	-5.27704	0	-3.31455
Rgs12	NM_173402	Mus musculus regulator of G-protein signaling 12 (Rgs12), mRNA.	1453129_a_at	71729	0	-6.23441	0.001	-3.13087
Rgs18	NM_022881	Mus musculus regulator of G-protein signaling 18 (Rgs18), mRNA.	1449856_at	64214	0.0001	-6.71141	0.0002	-3.07125
Ripply3	NM_133229	Mus musculus Down syndrome critical region homolog 6 (human) (Dscr6), mRNA.	1420459_at	170765	0.0001	-8.31255	0.0015	-2.95247
Rspo1	NM_138683	Mus musculus R-spondin homolog (Xenopus laevis) (Rspo1), mRNA.	1449319_at	192199	0.0008	-9.42507	0.0019	-1.40272
Rtn1	NM_153457	Mus musculus reticulon 1 (Rtn1), transcript variant 1, mRNA.	1429761_at	104001	0.0001	-6.46831	0.0028	-1.52602
S100a14	NM_025393	Mus musculus S100 calcium binding protein A14 (S100a14), mRNA.	1449166_at	66166	0	6.8494	0.0006	6.9533
Satb1	NM_009122	Mus musculus special AT-rich sequence binding protein 1 (Satb1), mRNA.	1416007_at	20230	0	-5.54939	0.0005	-2.92398
Scn3a	NM_018732	Mus musculus sodium channel, voltage-gated, type III, alpha (Scn3a), mRNA.	1439204_at	20269	0.0002	-45.6621	0	-5.14933
Scn3b	NM_153522	Mus musculus sodium channel, voltage-gated, type III, beta (Scn3b), transcript variant 1, mRNA.	1435767_at	235281	0.0023	-7.38007	0.0009	-3.25945
Scn7a	NM_009135	Mus musculus sodium channel, voltage-gated, type VII, alpha (Scn7a), mRNA.	1436044_at	20272	0.0017	-8.07754	0	-5.35045
Scrn1	NM_027268	Mus musculus secernin 1 (Scrn1), mRNA.	1439500_at	69938	0	-5.54631	0	-4.59137
Scube2	NM_020052	Mus musculus signal peptide, CUB domain, EGF-like 2 (Scube2), mRNA.	1453486_a_at	56788	0.0002	-29.3255	0	-6.93481
Sdpr	NM_138741	Mus musculus serum deprivation response (Sdpr), mRNA.	1443832_s_at	20324	0.0001	-14.4928	0	-8.99281
Sell	NM_011346	Mus musculus selectin, lymphocyte (Sell), mRNA.	1419480_at	20343	0.0003	-8.60585	0	-3.50263
Sema3c	NM_013657	Mus musculus sema domain, immunoglobulin domain (Ig), short basic domain, secreted, (semaphorin) 3C (Sema3c), mRNA.	1429348_at	20348	0	-3.97614	0	-4.21408
Sema3e	NM_011348	Mus musculus sema domain, immunoglobulin domain (Ig), short basic domain, secreted, (semaphorin) 3E (Sema3e), mRNA.	1419717_at	20349	0.0006	-6.74764	0	-5.03271
Sema6a	NM_018744	Mus musculus sema domain, transmembrane domain (TM), and cytoplasmic domain, (semaphorin) 6A (Sema6a), mRNA.	1436458_at	20358	0.0001	-5.91017	0.0005	-4.83793
Sema6d	NM_172537	Mus musculus sema domain, transmembrane domain (TM), and cytoplasmic domain, (semaphorin) 6D (Sema6d), transcript variant 1, mRNA.	1453055_at	214968	0.0001	-4.83092	0.0013	-3.61795
Serpina3c	NM_008458	Mus musculus serine (or cysteine) peptidase inhibitor, clade A, member 3C (Serpina3c), mRNA.	1421564_at	16625	0.0071	-17.331	0	-5.33903
Sgip1	NM_144906	Mus musculus SH3-domain GRB2-like (endophilin) interacting protein 1 (Sgip1), mRNA.	1425181_at	73094	0.0006	-10.395	0	-3.30688
Sh3bp5	NM_011894	Mus musculus SH3-domain binding protein 5 (BTK-associated) (Sh3bp5), mRNA.	1421923_at	24056	0	-4.90436	0	-3.34001
Sh3tc2	NM_172628	Mus musculus SH3 domain and tetratricopeptide repeats 2 (Sh3tc2), mRNA.	1456020_at	225608	0.0001	-18.7266	0	-2.31642
Shank3	NM_021423	Mus musculus SH3/ankyrin domain gene 3 (Shank3), mRNA.	1419137_at	58234	0	-5.95238	0.0001	-3.32005
She	NM_172530	Mus musculus src homology 2 domain-containing transforming protein E (She), mRNA.	1438227_at	214547	0.0005	-6.85871	0.0005	-3.16456
Slc16a9	NM_025807	Mus musculus solute carrier family 16 (monocarboxylic acid transporters), member 9 (Slc16a9), mRNA.	1429727_at	66859	0.0001	-4.22654	0	-2.87439
Slc24a3	NM_053195	Mus musculus solute carrier family 24 (sodium/potassium/calcium exchanger), member 3 (Slc24a3), mRNA.	1424308_at	94249	0.0001	-5.30223	0	-3.15856
Slc2a3	NM_011401	Mus musculus solute carrier family 2 (facilitated glucose transporter), member 3 (Slc2a3), mRNA.	1437052_s_at	20527	0	-7.4129	0.0001	-2.15703
Slc36a2	NM_153170	Mus musculus solute carrier family 36 (proton/amino acid symporter), member 2 (Slc36a2), mRNA.	1436521_at	246049	0.0001	-6.29723	0.0001	-2.82008
Slc38a5	NM_172479	Mus musculus solute carrier family 38, member 5 (Slc38a5), mRNA.	1454622_at	209837	0.0014	-23.753	0	-5.06329
Slc43a3	NM_021398	Mus musculus solute carrier family 43, member 3 (Slc43a3), mRNA.	1422788_at	58207	0.0004	-6.94927	0	-4.70367
Slc7a10	NM_017394	Mus musculus solute carrier family 7 (cationic amino acid transporter, y+ system), member 10 (Slc7a10), mRNA.	1421093_at	53896	0.0001	-22.5734	0.0004	-3.92157
Smad6	NM_008542	Mus musculus MAD homolog 6 (Drosophila) (Smad6), mRNA.	1422771_at	17130	0	-8.23045	0.001	-2.66312
Sox11	NM_009234	Mus musculus SRY-box containing gene 11 (Sox11), mRNA.	1436790_a_at	20666	0.0005	-80.6452	0.0066	-1.50648
Sox13	NM_011439	Mus musculus SRY-box containing gene 13 (Sox13), mRNA.	1450191_a_at	20668	0	-4.36491	0	-1.75377
Sox7	NM_011446	Mus musculus SRY-box containing gene 7 (Sox7), mRNA.	1416564_at	20680	0	-4.98753	0.0001	-4.43066
Spock2	NM_052994	Mus musculus sparc/osteonectin, cwcv and kazal-like domains proteoglycan 2 (Spock2), mRNA.	1435026_at	94214	0	-8.37521	0	-4.85201
Spon1	NM_145584	Mus musculus spondin 1, (f-spondin) extracellular matrix protein (Spon1), mRNA.	1441226_at	233744	0	-5.78035	0	-3.66435
Sprr1a	NM_009264	Mus musculus small proline-rich protein 1A (Sprr1a), mRNA.	1449133_at	20753	0.0001	8.226	0	4.9519
St8sia2	NM_009181	Mus musculus ST8 alpha-N-acetyl-neuraminide alpha-2,8-sialyltransferase 2 (St8sia2), mRNA.	1420377_at	20450	0.0001	-5.53403	0	-1.78158
St8sia6	NM_145838	Mus musculus ST8 alpha-N-acetyl-neuraminide alpha-2,8-sialyltransferase 6 (St8sia6), mRNA.	1456440_s_at	241230	0.0001	8.2592	0.0025	7.7275
Stmn2	NM_025285	Mus musculus stathmin-like 2 (Stmn2), mRNA.	1423281_at	20257	0.0001	-7.24113	0.0001	-6.74764
Stxbp6	NM_144552	Mus musculus syntaxin binding protein 6 (amisyn) (Stxbp6), mRNA.	1435396_at	217517	0	-10.3842	0	-5.46448
Tbx3	NM_011535	Mus musculus T-box 3 (Tbx3), transcript variant 1, mRNA.	1437479_x_at	21386	0.0001	-10.8342	0	-4.77327
Tcf21	NM_011545	Mus musculus transcription factor 21 (Tcf21), mRNA.	1417447_at	21412	0	-17.7305	0.0005	-8.31255
Tek	NM_013690	Mus musculus endothelial-specific receptor tyrosine kinase (Tek), mRNA.	1418788_at	21687	0.0003	-9.26784	0	-6.07903
Thbd	NM_009378	Mus musculus thrombomodulin (Thbd), mRNA.	1448529_at	21824	0.0002	-5.39084	0	-6.15006
Tie1	NM_011587	Mus musculus tyrosine kinase receptor 1 (Tie1), mRNA.	1416238_at	21846	0	-6.56168	0.0003	-3.14961
Tm4sf1	NM_008536	Mus musculus transmembrane 4 superfamily member 1 (Tm4sf1), mRNA.	1439925_at	17112	0.0003	-6.06428	0	-2.67523
Tmcc2	NM_178874	Mus musculus transmembrane and coiled-coil domains 2 (Tmcc2), mRNA.	1452666_a_at	68875	0.0001	-21.7865	0	-6.57895
Tmcc3	NM_172051	Mus musculus transmembrane and coiled coil domains 3 (Tmcc3), mRNA.	1434252_at	319880	0.0001	-4.86145	0	-3.74953
Tmeff1	NM_021436	Mus musculus transmembrane protein with EGF-like and two follistatin-like domains 1 (Tmeff1), mRNA.	1426649_at	230157	0.0006	-6.60939	0	-6.26174
Tmeff2	NM_019790	Mus musculus transmembrane protein with EGF-like and two follistatin-like domains 2 (Tmeff2), mRNA.	1419073_at	56363	0	-6.46831	0.0002	-3.84911
Tmem100	ENSMUST00000092788	transmembrane protein 100 (Tmem100), mRNA gene:ENSMUSG00000069763	1449533_at	67888	0.0004	-23.8095	0	-11.5207
Tmem46	NM_145463	Mus musculus transmembrane protein 46 (Tmem46), mRNA.	1423852_at	219134	0.0013	-13.5685	0.0079	-1.30924
Tmem54	NM_025452	Mus musculus transmembrane protein 54 (Tmem54), mRNA.	1417895_a_at	66260	0	8.8367	0.0002	4.557
Tmtc2	NM_177368	Mus musculus transmembrane and tetratricopeptide repeat containing 2 (Tmtc2), mRNA.	1429809_at	278279	0	-7.29395	0.0003	-3.62056
Tnfsf10	NM_009425	Mus musculus tumor necrosis factor (ligand) superfamily, member 10 (Tnfsf10), mRNA.	1459913_at	22035	0	-5.78035	0.0014	-4.31779
Tox3	NM_172913	Mus musculus TOX high mobility group box family member 3 (Tox3), mRNA.	1436600_at	244579	0	-5.13875	0.0003	-2.04666
Tppp3	NM_026481	Mus musculus tubulin polymerization-promoting protein family member 3 (Tppp3), mRNA.	1416713_at	67971	0.0003	-7.46826	0	-3.67512
Treml4	NM_172623	Mus musculus triggering receptor expressed on myeloid cells-like 4 (Treml4), transcript variant 2, mRNA.	1460014_at	224840	0.0002	-7.48503	0.0021	-2.07814
Tspan13	NM_025359	Mus musculus tetraspanin 13 (Tspan13), mRNA.	1418643_at	66109	0	-7.38552	0.0001	-4.3611
Tspan18	NM_183180	Mus musculus tetraspanin 18 (Tspan18), mRNA.	1442174_at	241556	0	-7.02741	0	-10.6838
Tspan7	NM_019634	Mus musculus tetraspanin 7 (Tspan7), mRNA.	1448737_at	21912	0	-9.87167	0	-13.2979
Tubb4	NM_009451	Mus musculus tubulin, beta 4 (Tubb4), mRNA.	1423221_at	22153	0	-8.87311	0	-2.76625
Upk1b	NM_178924	Mus musculus uroplakin 1B (Upk1b), mRNA.	1435831_at	22268	0.0008	-9.0009	0	-4.78011
Upk3b	NM_175309	Mus musculus uroplakin 3B (Upk3b), mRNA.	1454881_s_at	100647	0	-67.5676	0.0023	-1.82815
Ushbp1	NM_181418	Mus musculus Usher syndrome 1C binding protein 1 (Ushbp1), mRNA.	1451500_at	234395	0.0002	-5.89971	0.0004	-2.21092
Vsnl1	NM_012038	Mus musculus visinin-like 1 (Vsnl1), mRNA.	1420955_at	26950	0	-19.9601	0	-8.35422
Vtn	NM_011707	Mus musculus vitronectin (Vtn), mRNA.	1420484_a_at	22370	0	-11.3895	0	-4.18235
Wisp2	NM_016873	Mus musculus WNT1 inducible signaling pathway protein 2 (Wisp2), mRNA.	1419015_at	22403	0.0001	-5.62114	0.0086	-1.56568
Wnt2	NM_023653	Mus musculus wingless-related MMTV integration site 2 (Wnt2), mRNA.	1449425_at	22413	0	-13.8122	0.0001	-6.60502
Wscd1	NM_177618	Mus musculus WSC domain containing 1 (Wscd1), mRNA.	1455845_at	216881	0.0017	-9.88142	0	-2.63574
Zeb1	NM_011546	Mus musculus zinc finger E-box binding homeobox 1 (Zeb1), mRNA.	1418926_at	21417	0	-4.84027	0	-3.4638
