# Supplementary material for: A Cross-Platform Comparison of Genome-Wide Expression Changes of Laser Microdissected Lung Tissue of C-Raf Transgenic Mice Using 3′IVT and Exon Array
Source: PLoS One. 2012 Jul 16;7(7):e40778. doi: 10.1371/journal.pone.0040778 (PMC3397940; doi:10.1371/journal.pone.0040778)
Supplement: File S17 — List of common genes found when same platform of ArrayTrack software used for comparison between 3′IVT and exon array for comparing groups dysplasia vs transgenic. For 3′IVT array differential gene expression fold change obtained with parameters as false detection rate (FDR) of <0.05, fold change of ≥2, mean channel intensity (MCI) of 100, bad flag of 5. For exon array differential gene expression fold change obtained at core probeset level with parameters as false detection rate (FDR) of <0.05, mean channel intensity (MCI) of 100, bad flag of 4. (XLS) [file pone.0040778.s022.xls]

## Sheet: Sheet1
Gene symbol	NCBI annotation	gene discription	GEN_ID_MFR 3'IVT	LOCUSID 3'IVT	p value 3'IVT	fold change 3'IVT array	p value exon array for gene expression	fold change exon array_core probeset level by ArrayTrack
1810011O10Rik	NM_026931	Mus musculus RIKEN cDNA 1810011O10 gene (1810011O10Rik), mRNA.	1435595_at	69068	0	-2.92312	0	-1.91534
3110049J23Rik	NM_026085	Mus musculus RIKEN cDNA 3110049J23 gene (3110049J23Rik), mRNA.	1449462_at	67307	0.0004	4.2332	0.0002	1.4539
AA409316	ENSMUST00000060807	expressed sequence AA409316 (AA409316), mRNA gene:ENSMUSG00000046761	1452273_at	105732	0.0001	2.4923	0.002	1.7399
Abhd2	NM_018811	Mus musculus abhydrolase domain containing 2 (Abhd2), mRNA.	1418661_at	54608	0.0004	2.7387	0.0001	1.8415
Acadl	NM_007381	Mus musculus acyl-Coenzyme A dehydrogenase, long-chain (Acadl), mRNA.	1448987_at	11363	0	2.0397	0.0021	1.2865
Aco1	NM_007386	Mus musculus aconitase 1 (Aco1), mRNA.	1423644_at	11428	0	2.1603	0	1.6243
Acsl4	NM_207625	Mus musculus acyl-CoA synthetase long-chain family member 4 (Acsl4), transcript variant 1, mRNA.	1451828_a_at	50790	0.0004	3.506	0.0012	1.7705
Adcyap1	NM_009625	Mus musculus adenylate cyclase activating polypeptide 1 (Adcyap1), mRNA.	1423427_at	11516	0.0024	4.5908	0.0013	2.5126
Adora1	NM_001008533	Mus musculus adenosine A1 receptor (Adora1), transcript variant 1, mRNA.	1435495_at	11539	0	5.9797	0.0001	2.3231
Adssl1	NM_007421	Mus musculus adenylosuccinate synthetase like 1 (Adssl1), mRNA.	1449383_at	11565	0	5.1357	0.0003	2.5664
Akr1b8	NM_008012	Mus musculus aldo-keto reductase family 1, member B8 (Akr1b8), mRNA.	1448894_at	14187	0	4.6706	0.0011	3.0578
Akr1c19	NM_001013785	Mus musculus aldo-keto reductase family 1, member C19 (Akr1c19), mRNA.	1455454_at	432720	0	6.1272	0	5.1443
Alas2	NM_009653	Mus musculus aminolevulinic acid synthase 2, erythroid (Alas2), mRNA.	1451675_a_at	11656	0.0009	-4.58716	0.0006	-1.86741
Ankrd22	NM_024204	Mus musculus ankyrin repeat domain 22 (Ankrd22), mRNA.	1453239_a_at	52024	0	10.7321	0.0016	4.114
Anpep	NM_008486	Mus musculus alanyl (membrane) aminopeptidase (Anpep), mRNA.	1421424_a_at	16790	0.0004	-2.09512	0.0011	-1.39043
Aox1	NM_009676	Mus musculus aldehyde oxidase 1 (Aox1), mRNA.	1419435_at	11761	0	2.447	0.0004	1.9631
Ap1s2	NM_026887	Mus musculus adaptor-related protein complex 1, sigma 2 subunit (Ap1s2), mRNA.	1447903_x_at	108012	0.0037	-2.2604	0.002	-1.47929
Aqp3	NM_016689	Mus musculus aquaporin 3 (Aqp3), mRNA.	1450460_at	11828	0	5.3722	0.0009	1.883
Areg	NM_009704	Mus musculus amphiregulin (Areg), mRNA.	1421134_at	11839	0	15.3791	0.0004	5.4015
Arg2	NM_009705	Mus musculus arginase type II (Arg2), mRNA.	1438841_s_at	11847	0	5.1608	0.0014	3.24
Asah3l	NM_139306	Mus musculus N-acylsphingosine amidohydrolase 3-like (Asah3l), mRNA.	1451355_at	230379	0.0005	-3.68053	0.0009	-1.58831
Aspm	NM_009791	Mus musculus asp (abnormal spindle)-like, microcephaly associated (Drosophila) (Aspm), mRNA.	1422814_at	12316	0.0004	2.4875	0.0009	1.504
Atp13a4	NM_172613	Mus musculus ATPase type 13A4 (Atp13a4), mRNA.	1438707_at	224079	0	7.5848	0	6.3636
Atp6v0a1	NM_016920	Mus musculus ATPase, H+ transporting, lysosomal V0 subunit A1 (Atp6v0a1), mRNA.	1425227_a_at	11975	0	2.751	0.0012	1.7491
Azin1	NM_018745	Mus musculus antizyme inhibitor 1 (Azin1), mRNA.	1450714_at	54375	0	2.4551	0.0003	1.8784
B430119L13Rik	NM_177303	Mus musculus RIKEN cDNA B430119L13 gene (B430119L13Rik), mRNA.	1435648_at	320974	0.0025	-5.47645	0.0002	-1.65865
B4galt6	NM_019737	Mus musculus UDP-Gal:betaGlcNAc beta 1,4-galactosyltransferase, polypeptide 6 (B4galt6), mRNA.	1460329_at	56386	0	4.5002	0.0014	2.8821
Bmp1	NM_009755	Mus musculus bone morphogenetic protein 1 (Bmp1), mRNA.	1426238_at	12153	0	2.1628	0.0005	1.6871
Bmp4	NM_007554	Mus musculus bone morphogenetic protein 4 (Bmp4), mRNA.	1422912_at	12159	0	2.1866	0	1.7742
Btc	NM_007568	Mus musculus betacellulin, epidermal growth factor family member (Btc), mRNA.	1435541_at	12223	0	3.2461	0.0001	1.9979
Car4	NM_007607	Mus musculus carbonic anhydrase 4 (Car4), mRNA.	1418094_s_at	12351	0	-2.50313	0.0001	-1.48943
Casp3	NM_009810	Mus musculus caspase 3 (Casp3), mRNA.	1449839_at	12367	0.0001	2.1497	0.0004	1.7397
Ccbl1	NM_172404	Mus musculus cysteine conjugate-beta lyase 1 (Ccbl1), mRNA.	1452678_a_at	70266	0.0002	2.1978	0.0002	1.669
Ccna2	NM_009828	Mus musculus cyclin A2 (Ccna2), mRNA.	1417910_at	12428	0.0001	2.1	0.0007	1.8701
Ccnd1	NM_007631	Mus musculus cyclin D1 (Ccnd1), mRNA.	1448698_at	12443	0.0001	2.1855	0.0022	1.7176
Ccnt2	NM_028399	Mus musculus cyclin T2 (Ccnt2), mRNA.	1427088_at	72949	0.0001	2.1217	0.0006	1.5993
Cd177	NM_026862	Mus musculus CD177 antigen (Cd177), mRNA.	1424509_at	68891	0	6.6823	0.0003	3.5479
Cdc2a	NM_007659	Mus musculus cell division cycle 2 homolog A (S. pombe) (Cdc2a), mRNA.	1448314_at	12534	0.0001	2.7753	0.0014	2.0838
Cdca7	NM_025866	Mus musculus cell division cycle associated 7 (Cdca7), mRNA.	1428069_at	66953	0	2.484	0.0007	1.5865
Celsr1	NM_009886	Mus musculus cadherin EGF LAG seven-pass G-type receptor 1 (Celsr1), mRNA.	1418925_at	12614	0	3.526	0.0003	2.0807
Chek2	NM_016681	Mus musculus CHK2 checkpoint homolog (S. pombe) (Chek2), mRNA.	1422747_at	50883	0	2.0829	0.0021	1.7075
Chia	NM_023186	Mus musculus chitinase, acidic (Chia), mRNA.	1416456_a_at	81600	0	3.2909	0.0004	5.0019
Chl1	NM_007697	Mus musculus cell adhesion molecule with homology to L1CAM (Chl1), mRNA.	1435190_at	12661	0.0001	12.3135	0.0009	3.2832
Cidec	NM_178373	Mus musculus cell death-inducing DFFA-like effector c (Cidec), mRNA.	1452260_at	14311	0	-3.29056	0.0003	-1.55231
Ckap2	NM_001004140	Mus musculus cytoskeleton associated protein 2 (Ckap2), mRNA.	1434748_at	80986	0.0007	3.3045	0.0001	1.9108
Ckmt1	NM_009897	Mus musculus creatine kinase, mitochondrial 1, ubiquitous (Ckmt1), mRNA.	1432418_a_at	12716	0.0062	5.256	0.0006	3.158
Cldn2	NM_016675	Mus musculus claudin 2 (Cldn2), mRNA.	1417231_at	12738	0	13.317	0.0004	5.5599
Cldn3	NM_009902	Mus musculus claudin 3 (Cldn3), mRNA.	1451701_x_at	12739	0.0001	2.9515	0.0012	2.4383
Cldn4	NM_009903	Mus musculus claudin 4 (Cldn4), mRNA.	1418283_at	12740	0.0001	8.436	0	5.6756
Clu	NM_013492	Mus musculus clusterin (Clu), mRNA.	1437689_x_at	12759	0	2.537	0.0003	3.4742
Colec12	NM_130449	Mus musculus collectin sub-family member 12 (Colec12), mRNA.	1419693_at	140792	0.0011	-2.3359	0.001	-1.30242
Ctsc	NM_009982	Mus musculus cathepsin C (Ctsc), mRNA.	1437939_s_at	13032	0.0006	2.9964	0.002	1.6696
Ctsh	NM_007801	Mus musculus cathepsin H (Ctsh), mRNA.	1418365_at	13036	0.0001	2.1107	0.0002	2.3201
Cxcl14	NM_019568	Mus musculus chemokine (C-X-C motif) ligand 14 (Cxcl14), mRNA.	1418456_a_at	57266	0.0024	-2.26501	0.0021	-1.35007
D2Ertd750e	NM_026412	Mus musculus DNA segment, Chr 2, ERATO Doi 750, expressed (D2Ertd750e), mRNA.	1420081_s_at	51944	0	2.5483	0.0007	1.7538
Dclk1	NM_019978	Mus musculus doublecortin-like kinase 1 (Dclk1), mRNA.	1435940_at	13175	0.0024	2.5896	0.0022	1.7713
Dcxr	NM_026428	Mus musculus dicarbonyl L-xylulose reductase (Dcxr), mRNA.	1419456_at	67880	0.0001	2.6998	0	1.7879
Dennd2d	NM_001093754	Mus musculus DENN/MADD domain containing 2D (Dennd2d), transcript variant 2, mRNA.	1451363_a_at	72121	0.0002	2.0749	0.0002	1.7772
Dfna5h	NM_018769	Mus musculus deafness, autosomal dominant 5 homolog (human) (Dfna5h), mRNA.	1417903_at	54722	0.0222	6.2634	0	1.6028
Dlk1	NM_010052	Mus musculus delta-like 1 homolog (Drosophila) (Dlk1), mRNA.	1449939_s_at	13386	0.0012	4.5054	0.0005	2.2819
Dusp4	NM_176933	Mus musculus dual specificity phosphatase 4 (Dusp4), mRNA.	1428834_at	319520	0.0003	2.4012	0.0003	1.9734
E130112L23Rik	BC058405	Mus musculus RIKEN cDNA E130112L23 gene, mRNA (cDNA clone IMAGE:5701960), complete cds.	1436768_x_at	268739	0	2.009	0.0001	1.4957
Efemp1	NM_146015	Mus musculus epidermal growth factor-containing fibulin-like extracellular matrix protein 1 (Efemp1), mRNA.	1427183_at	216616	0.0005	-3.28623	0.0019	-1.7331
Ehd1	NM_010119	Mus musculus EH-domain containing 1 (Ehd1), mRNA.	1416012_at	13660	0	-3.1407	0.0016	-1.52045
Elf5	NM_010125	Mus musculus E74-like factor 5 (Elf5), mRNA.	1419556_at	13711	0.0016	2.437	0.0008	2.0676
Eln	NM_007925	Mus musculus elastin (Eln), mRNA.	1420855_at	13717	0.0001	3.8823	0.0013	1.8958
Epdr1	NM_134065	Mus musculus ependymin related protein 1 (zebrafish) (Epdr1), mRNA.	1450380_at	105298	0	3.3111	0.0015	1.6585
Epha7	NM_010141	Mus musculus Eph receptor A7 (Epha7), mRNA.	1451991_at	13841	0.0001	3.3289	0.0001	2.1035
Erbb2	NM_001003817	Mus musculus v-erb-b2 erythroblastic leukemia viral oncogene homolog 2, neuro/glioblastoma derived oncogene homolog (avian) (Erbb2), mRNA.	1424919_at	13866	0.0001	2.3175	0.0001	1.6856
Erbb3	NM_010153	Mus musculus v-erb-b2 erythroblastic leukemia viral oncogene homolog 3 (avian) (Erbb3), mRNA.	1434606_at	13867	0	2.3054	0	2.019
Erc2	NM_177814	Mus musculus ELKS/RAB6-interacting/CAST family member 2 (Erc2), mRNA.	1434582_at	238988	0.0001	-3.24992	0.0006	-1.27812
Eya2	NM_010165	Mus musculus eyes absent 2 homolog (Drosophila) (Eya2), mRNA.	1424127_at	14049	0	2.0237	0.001	1.4042
Fetub	NM_021564	Mus musculus fetuin beta (Fetub), transcript variant 1, mRNA.	1449555_a_at	59083	0	10.8086	0.0004	5.7163
Fgd5	NM_172731	Mus musculus FYVE, RhoGEF and PH domain containing 5 (Fgd5), mRNA.	1460578_at	232237	0.0002	-3.19591	0.001	-1.56568
Foxp2	NM_053242	Mus musculus forkhead box P2 (Foxp2), transcript variant 1, mRNA.	1458191_at	114142	0.0187	3.3924	0	2.5128
Frk	NM_010237	Mus musculus fyn-related kinase (Frk), mRNA.	1436413_at	14302	0.0002	2.6538	0.0006	2.4745
Fut2	NM_018876	Mus musculus fucosyltransferase 2 (Fut2), mRNA.	1434862_at	14344	0.0001	5.8843	0	5.1391
Fxyd1	NM_052992	Mus musculus FXYD domain-containing ion transport regulator 1 (Fxyd1), transcript variant 3, mRNA.	1421374_a_at	56188	0.0001	-3.82555	0.0003	-1.79727
G0s2	NM_008059	Mus musculus G0/G1 switch gene 2 (G0s2), mRNA.	1448700_at	14373	0.0003	-5.88235	0.0004	-1.82116
Gabpb1	NM_207669	Mus musculus GA repeat binding protein, beta 1 (Gabpb1), transcript variant 1, mRNA.	1419761_a_at	14391	0.0001	2.4563	0	1.4412
Gdnf	NM_010275	Mus musculus glial cell line derived neurotrophic factor (Gdnf), mRNA.	1419080_at	14573	0	2.4963	0.0001	1.5396
Gja7	NM_008122	Mus musculus gap junction membrane channel protein alpha 7 (Gja7), mRNA.	1449094_at	14615	0	-3.60231	0.0002	-1.34844
Gjb1	NM_008124	Mus musculus gap junction membrane channel protein beta 1 (Gjb1), mRNA.	1448767_s_at	14618	0.0267	3.4076	0.0008	2.6435
Gjb4	NM_008127	Mus musculus gap junction membrane channel protein beta 4 (Gjb4), mRNA.	1422179_at	14621	0.0001	11.139	0.0022	3.2897
Golm1	NM_027307	Mus musculus golgi phosphoprotein 2 (Golph2), transcript variant 1, mRNA.	1415698_at	105348	0	3.9482	0.0002	2.6129
Gpc3	NM_016697	Mus musculus glypican 3 (Gpc3), mRNA.	1450990_at	14734	0.0004	-3.92311	0.002	-1.81917
Gpc6	NM_001079844	Mus musculus glypican 6 (Gpc6), transcript variant 1, mRNA.	1428774_at	23888	0	9.9125	0.002	2.6683
Gpihbp1	NM_026730	Mus musculus GPI-anchored HDL-binding protein 1 (Gpihbp1), mRNA.	1453022_at	68453	0	-3.07409	0.0009	-1.58604
Gpr120	NM_181748	Mus musculus G protein-coupled receptor 120 (Gpr120), mRNA.	1439489_at	107221	0	2.3509	0.0001	2.2731
Gpr56	NM_018882	Mus musculus G protein-coupled receptor 56 (Gpr56), mRNA.	1433485_x_at	14766	0	3.2333	0	2.2285
Gprc5c	NM_147217	Mus musculus G protein-coupled receptor, family C, group 5, member C (Gprc5c), mRNA.	1424450_at	70355	0.0007	3.509	0.0001	1.9176
Grb7	NM_010346	Mus musculus growth factor receptor bound protein 7 (Grb7), mRNA.	1448227_at	14786	0	2.5008	0.0003	1.8555
Grhl2	NM_026496	Mus musculus grainyhead-like 2 (Drosophila) (Grhl2), mRNA.	1427046_at	252973	0.0001	2.4236	0.0004	2.0749
Gyk	NM_212444	Mus musculus glycerol kinase (Gyk), transcript variant 2, mRNA.	1422703_at	14933	0.0002	3.26	0.0008	1.896
Hecw1	NM_001081348	Mus musculus HECT, C2 and WW domain containing E3 ubiquitin protein ligase 1 (Hecw1), mRNA.	1456527_at	94253	0.0001	7.562	0.0002	2.7423
Hey1	NM_010423	Mus musculus hairy/enhancer-of-split related with YRPW motif 1 (Hey1), mRNA.	1415999_at	15213	0.0016	-3.35121	0.0002	-1.42572
Hlf	NM_172563	Mus musculus hepatic leukemia factor (Hlf), mRNA.	1434736_at	217082	0.0228	-4.22476	0.0014	-1.19147
Hnmt	NM_080462	Mus musculus histamine N-methyltransferase (Hnmt), mRNA.	1417702_a_at	140483	0	2.5352	0.0009	1.9273
Hyal2	NM_010489	Mus musculus hyaluronoglucosaminidase 2 (Hyal2), mRNA.	1448679_at	15587	0.0008	-2.57798	0.0001	-1.29601
Igfbp3	NM_008343	Mus musculus insulin-like growth factor binding protein 3 (Igfbp3), mRNA.	1423062_at	16009	0.0002	-6.84932	0.0006	-1.83284
Igfbp6	NM_008344	Mus musculus insulin-like growth factor binding protein 6 (Igfbp6), mRNA.	1417933_at	16012	0.0001	-3.76081	0.001	-1.57356
Igsf5	NM_028078	Mus musculus immunoglobulin superfamily, member 5 (Igsf5), mRNA.	1451407_at	72058	0	2.5655	0.0002	2.0624
Il18rap	NM_010553	Mus musculus interleukin 18 receptor accessory protein (Il18rap), mRNA.	1456545_at	16174	0	2.9648	0	2.7158
Itga9	NM_133721	Mus musculus integrin alpha 9 (Itga9), mRNA.	1450029_s_at	104099	0.0002	2.4517	0.0004	1.582
Itih2	NM_010582	Mus musculus inter-alpha trypsin inhibitor, heavy chain 2 (Itih2), mRNA.	1417618_at	16425	0	17.228	0.0006	4.8732
Itih4	NM_018746	Mus musculus inter alpha-trypsin inhibitor, heavy chain 4 (Itih4), mRNA.	1431808_a_at	16427	0.0017	-2.04415	0.0018	-1.4247
Kcnf1	NM_201531	Mus musculus potassium voltage-gated channel, subfamily F, member 1 (Kcnf1), mRNA.	1454768_at	382571	0	5.2747	0	1.8292
Kcnk1	NM_008430	Mus musculus potassium channel, subfamily K, member 1 (Kcnk1), mRNA.	1448690_at	16525	0.0001	4.1038	0.0008	2.7573
Kcnk2	NM_010607	Mus musculus potassium channel, subfamily K, member 2 (Kcnk2), mRNA.	1449158_at	16526	0	4.3405	0.0001	2.8539
Kif11	NM_010615	Mus musculus kinesin family member 11 (Kif11), mRNA.	1435306_a_at	16551	0.0005	2.6941	0.0009	2.08
Kif20a	NM_009004	Mus musculus kinesin family member 20A (Kif20a), mRNA.	1449207_a_at	19348	0.0035	3.087	0.0014	1.7225
Kif23	NM_024245	Mus musculus kinesin family member 23 (Kif23), mRNA.	1455990_at	71819	0	3.5976	0.0003	2.4374
Klf4	NM_010637	Mus musculus Kruppel-like factor 4 (gut) (Klf4), mRNA.	1417395_at	16600	0.0066	-3.47222	0	-1.67813
Klhdc8a	NM_144810	Mus musculus kelch domain containing 8A (Klhdc8a), mRNA.	1424885_at	213417	0	4.3496	0.0011	1.701
Krt18	NM_010664	Mus musculus keratin 18 (Krt18), mRNA.	1448169_at	16668	0	4.4938	0.0001	3.0996
Krt19	NM_008471	Mus musculus keratin 19 (Krt19), mRNA.	1417156_at	16669	0	2.5898	0.0021	1.9067
Krt23	NM_033373	Mus musculus keratin 23 (Krt23), mRNA.	1418213_at	94179	0	3.1056	0.0001	2.5886
Liph	ENSMUST00000060673	lipase, member H (Liph), transcript variant 1, mRNA gene:ENSMUSG00000044626	1456619_at	239759	0.0002	2.3851	0.0005	2.3505
Lpp	NM_178665	Mus musculus LIM domain containing preferred translocation partner in lipoma (Lpp), mRNA.	1454899_at	210126	0	2.0632	0.0001	1.4329
Ltb4dh	NM_025968	Mus musculus leukotriene B4 12-hydroxydehydrogenase (Ltb4dh), mRNA.	1417777_at	67103	0	5.7064	0.0003	3.5511
Mal	NM_010762	Mus musculus myelin and lymphocyte protein, T-cell differentiation protein (Mal), mRNA.	1432558_a_at	17153	0.0007	3.4975	0.0003	2.4654
Mall	NM_145532	Mus musculus mal, T-cell differentiation protein-like (Mall), mRNA.	1435693_at	228576	0.0007	2.4487	0.0007	1.5667
Mapk13	NM_011950	Mus musculus mitogen activated protein kinase 13 (Mapk13), mRNA.	1448871_at	26415	0.0001	3.3931	0.0019	1.9601
Marveld3	NM_028584	Mus musculus MARVEL (membrane-associating) domain containing 3 (Marveld3), transcript variant 1, mRNA.	1451764_at	73608	0.0001	2.5436	0.0011	1.893
Mat1a	NM_133653	Mus musculus methionine adenosyltransferase I, alpha (Mat1a), mRNA.	1423147_at	11720	0.0006	2.9109	0.0008	1.9517
Mboat1	NM_153546	Mus musculus membrane bound O-acyltransferase domain containing 1 (Mboat1), mRNA.	1435323_a_at	218121	0	6.3332	0.0006	3.162
Mfap2	NM_008546	Mus musculus microfibrillar-associated protein 2 (Mfap2), mRNA.	1417359_at	17150	0	-2.13493	0.0006	-1.44907
Mlph	NM_053015	Mus musculus melanophilin (Mlph), mRNA.	1449896_at	171531	0	3.4223	0.0003	2.1127
Mpzl2	NM_007962	Mus musculus epithelial V-like antigen 1 (Eva1), mRNA.	1416236_a_at	14012	0	6.0497	0.0003	4.0228
Msln	NM_018857	Mus musculus mesothelin (Msln), mRNA.	1460238_at	56047	0.0005	-4.62321	0.0017	-1.5916
Muc4	NM_080457	Mus musculus mucin 4 (Muc4), mRNA.	1438555_x_at	140474	0.0005	2.4348	0.0012	1.902
Mus81	NM_027877	Mus musculus MUS81 endonuclease homolog (yeast) (Mus81), mRNA.	1431885_a_at	71711	0.0004	2.1139	0.0006	1.314
Nek6	NM_021606	Mus musculus NIMA (never in mitosis gene a)-related expressed kinase 6 (Nek6), mRNA.	1423596_at	59126	0	2.6933	0.0019	1.6067
Nsg1	NM_010942	Mus musculus neuron specific gene family member 1 (Nsg1), mRNA.	1423055_at	18196	0	-3.69276	0.0002	-1.79824
Ociad2	NM_026950	Mus musculus OCIA domain containing 2 (Ociad2), mRNA.	1453187_at	433904	0	2.1611	0.0007	1.9386
Olfml3	NM_133859	Mus musculus olfactomedin-like 3 (Olfml3), mRNA.	1448475_at	99543	0	-2.36183	0.0017	-1.32048
Ovgp1	NM_007696	Mus musculus oviductal glycoprotein 1 (Ovgp1), mRNA.	1426526_s_at	12659	0	3.7317	0	2.0444
Pafah1b3	NM_008776	Mus musculus platelet-activating factor acetylhydrolase, isoform 1b, alpha1 subunit (Pafah1b3), mRNA.	1416410_at	18476	0	2.6718	0.001	1.6607
Palm	NM_023128	Mus musculus paralemmin (Palm), mRNA.	1423967_at	18483	0.0045	-2.15193	0.0004	-1.4881
Papss2	NM_011864	Mus musculus 3'-phosphoadenosine 5'-phosphosulfate synthase 2 (Papss2), mRNA.	1434510_at	23972	0.0021	-3.36927	0.0023	-1.99641
Paqr8	NM_028829	Mus musculus progestin and adipoQ receptor family member VIII (Paqr8), mRNA.	1435246_at	74229	0	2.8137	0.0005	1.7727
Parvb	NM_133167	Mus musculus parvin, beta (Parvb), mRNA.	1438672_at	170736	0.0001	-4.1684	0.0008	-1.73792
Pcbd1	NM_025273	Mus musculus pterin 4 alpha carbinolamine dehydratase/dimerization cofactor of hepatocyte nuclear factor 1 alpha (TCF1) 1 (Pcbd1), mRNA.	1418713_at	13180	0	4.055	0.0011	3.1334
Pcbp3	NM_021568	Mus musculus poly(rC) binding protein 3 (Pcbp3), mRNA.	1437722_x_at	59093	0.0015	-2.75938	0.0007	-1.38255
Pde7b	NM_013875	Mus musculus phosphodiesterase 7B (Pde7b), mRNA.	1445539_at	29863	0.0001	2.123	0.0009	1.604
Pdgfrl	NM_026840	Mus musculus platelet-derived growth factor receptor-like (Pdgfrl), mRNA.	1428896_at	68797	0.0002	2.7512	0.0018	1.4534
Pfkfb3	NM_133232	Mus musculus 6-phosphofructo-2-kinase/fructose-2,6-biphosphatase 3 (Pfkfb3), mRNA.	1416432_at	170768	0.002	-2.76625	0.0002	-1.43
Pkhd1	NM_153179	Mus musculus polycystic kidney and hepatic disease 1 (Pkhd1), mRNA.	1419820_at	241035	0.0023	23.7263	0	2.1095
Pld1	NM_008875	Mus musculus phospholipase D1 (Pld1), mRNA.	1437112_at	18805	0	2.4929	0.0001	1.6237
Plk1	NM_011121	Mus musculus polo-like kinase 1 (Drosophila) (Plk1), mRNA.	1448191_at	18817	0.0001	2.3319	0.0004	1.8415
Plxnb1	NM_172775	Mus musculus plexin B1 (Plxnb1), mRNA.	1435254_at	235611	0	3.0862	0.0002	2.0983
Popdc3	NM_024286	Mus musculus popeye domain containing 3 (Popdc3), mRNA.	1423856_at	78977	0.0004	-4.2337	0.0018	-1.57778
Ppap2c	NM_015817	Mus musculus phosphatidic acid phosphatase type 2c (Ppap2c), mRNA.	1451210_at	50784	0	2.9809	0	2.8393
Ppp1r9a	NM_181595	Mus musculus protein phosphatase 1, regulatory (inhibitor) subunit 9A (Ppp1r9a), mRNA.	1432037_at	243725	0.0004	3.9575	0.0006	1.6039
Prelp	NM_054077	Mus musculus proline arginine-rich end leucine-rich repeat (Prelp), mRNA.	1416322_at	116847	0	-2.76167	0.0001	-1.5921
Prss8	NM_133351	Mus musculus protease, serine, 8 (prostasin) (Prss8), mRNA.	1418320_at	76560	0	2.0451	0	2.0174
Ptprn	NM_008985	Mus musculus protein tyrosine phosphatase, receptor type, N (Ptprn), mRNA.	1416588_at	19275	0	7.4384	0.0002	4.7753
Rab15	NM_134050	Mus musculus RAB15, member RAS oncogene family (Rab15), mRNA.	1417829_a_at	104886	0	3.4774	0.0004	3.5548
Rab25	NM_016899	Mus musculus RAB25, member RAS oncogene family (Rab25), mRNA.	1417738_at	53868	0	3.5212	0.0001	2.3956
Rab38	NM_028238	Mus musculus Rab38, member of RAS oncogene family (Rab38), mRNA.	1439628_x_at	72433	0	2.664	0.0001	1.8803
Rai14	NM_030690	Mus musculus retinoic acid induced 14 (Rai14), mRNA.	1417401_at	75646	0.0041	2.6419	0.0003	1.9354
Ramp2	NM_019444	Mus musculus receptor (calcitonin) activity modifying protein 2 (Ramp2), mRNA.	1418187_at	54409	0.0001	-2.88934	0.0003	-1.9802
Rap1gap	NM_001081155	Mus musculus Rap1 GTPase-activating protein (Rap1gap), mRNA.	1428443_a_at	110351	0.0002	3.9335	0.0006	2.2393
Rasgrf1	NM_011245	Mus musculus RAS protein-specific guanine nucleotide-releasing factor 1 (Rasgrf1), transcript variant 1, mRNA.	1422600_at	19417	0.0001	7.1227	0.0001	2.2154
Rasgrp2	NM_011242	Mus musculus RAS, guanyl releasing protein 2 (Rasgrp2), mRNA.	1417804_at	19395	0	-4.36872	0.0011	-1.54991
Rbm35a	NM_194055	Mus musculus RNA binding motif protein 35A (Rbm35a), mRNA.	1454681_at	207920	0	2.9717	0.0007	2.3002
Rbm35b	NM_176838	Mus musculus RNA binding motif protein 35b (Rbm35b), mRNA.	1433683_at	77411	0	2.6448	0.0012	1.6286
Rbpms2	NM_028030	Mus musculus RNA binding protein with multiple splicing 2 (Rbpms2), mRNA.	1424008_a_at	71973	0.0002	-2.0008	0.001	-1.31096
Rgs16	NM_011267	Mus musculus regulator of G-protein signaling 16 (Rgs16), mRNA.	1455265_a_at	19734	0.0005	10.4917	0.0003	2.1436
Rhbdl2	NM_183163	Mus musculus rhomboid, veinlet-like 2 (Drosophila) (Rhbdl2), mRNA.	1445233_at	230726	0.0002	5.8829	0.0001	2.8069
Rhoj	NM_023275	Mus musculus ras homolog gene family, member J (Rhoj), mRNA.	1418892_at	80837	0.0008	-2.90698	0.0005	-1.51057
Rin1	NM_145495	Mus musculus Ras and Rab interactor 1 (Rin1), mRNA.	1424507_at	225870	0.0001	2.7633	0	1.4237
Ripk4	NM_023663	Mus musculus receptor-interacting serine-threonine kinase 4 (Ripk4), mRNA.	1418487_at	72388	0.0004	2.6488	0	1.832
Ripply3	NM_133229	Mus musculus Down syndrome critical region homolog 6 (human) (Dscr6), mRNA.	1420459_at	170765	0.0001	-4.44642	0.0002	-1.36166
Rnf128	NM_023270	Mus musculus ring finger protein 128 (Rnf128), mRNA.	1418318_at	66889	0.0004	5.0676	0.0008	2.9185
Ros1	NM_011282	Mus musculus Ros1 proto-oncogene (Ros1), mRNA.	1425970_a_at	19886	0.0002	5.8554	0	5.0675
Rtkn	NM_133641	Mus musculus rhotekin (Rtkn), transcript variant 3, mRNA.	1425601_a_at	20166	0.0001	2.7765	0.001	1.2929
Rusc2	NM_001037709	Mus musculus RUN and SH3 domain containing 2 (Rusc2), transcript variant 2, mRNA.	1426791_at	100213	0.0016	-2.81294	0.0005	-1.65536
S100a14	NM_025393	Mus musculus S100 calcium binding protein A14 (S100a14), mRNA.	1449166_at	66166	0	7.6727	0.0006	5.491
Samd10	NM_172676	Mus musculus sterile alpha motif domain containing 10 (Samd10), mRNA.	1435756_at	229011	0.0009	2.2621	0.0018	1.395
Sdc1	NM_011519	Mus musculus syndecan 1 (Sdc1), mRNA.	1415943_at	20969	0	2.3078	0.0002	2.0549
Serinc2	NM_172702	Mus musculus serine incorporator 2 (Serinc2), mRNA.	1434382_at	230779	0	3.2402	0	2.1624
Sertad4	NM_198247	Mus musculus SERTA domain containing 4 (Sertad4), mRNA.	1454877_at	214791	0	5.4364	0.0002	2.1433
Sesn3	NM_030261	Mus musculus sestrin 3 (Sesn3), mRNA.	1449303_at	75747	0.0001	2.2477	0	2.0036
Sfxn1	NM_027324	Mus musculus sideroflexin 1 (Sfxn1), mRNA.	1417560_at	14057	0	2.8393	0.0012	2.1309
Sh3bp5	NM_011894	Mus musculus SH3-domain binding protein 5 (BTK-associated) (Sh3bp5), mRNA.	1421922_at	24056	0.0032	-3.21027	0.0021	-1.6742
Sh3d19	NM_001082414	Mus musculus SH3 domain protein D19 (Sh3d19), mRNA.	1418461_at	27059	0	2.2297	0.001	1.3499
Shank3	NM_021423	Mus musculus SH3/ankyrin domain gene 3 (Shank3), mRNA.	1419137_at	58234	0.0001	-2.83447	0.0022	-1.70736
Shmt1	NM_009171	Mus musculus serine hydroxymethyltransferase 1 (soluble) (Shmt1), mRNA.	1425178_s_at	20425	0.0001	3.4865	0.0023	2.2177
Slc12a2	NM_009194	Mus musculus solute carrier family 12, member 2 (Slc12a2), mRNA.	1417622_at	20496	0	2.6466	0	2.7655
Slc15a1	NM_053079	Mus musculus solute carrier family 15 (oligopeptide transporter), member 1 (Slc15a1), mRNA.	1419343_at	56643	0.0002	2.8582	0.0008	2.2041
Slc15a2	NM_021301	Mus musculus solute carrier family 15 (H+/peptide transporter), member 2 (Slc15a2), mRNA.	1417600_at	57738	0.0003	2.7891	0.0003	2.2404
Slc23a3	NM_194333	Mus musculus solute carrier family 23 (nucleobase transporters), member 3 (Slc23a3), mRNA.	1460042_at	22626	0	6.5142	0.0009	1.8275
Slc25a10	NM_013770	Mus musculus solute carrier family 25 (mitochondrial carrier, dicarboxylate transporter), member 10 (Slc25a10), mRNA.	1416954_at	27376	0	2.2634	0	1.8135
Slc26a4	NM_011867	Mus musculus solute carrier family 26, member 4 (Slc26a4), mRNA.	1419725_at	23985	0.0003	3.7363	0	2.5905
Slc29a1	NM_022880	Mus musculus solute carrier family 29 (nucleoside transporters), member 1 (Slc29a1), mRNA.	1451782_a_at	63959	0.0098	-2.43132	0.0014	-1.33761
Slc40a1	NM_016917	Mus musculus solute carrier family 40 (iron-regulated transporter), member 1 (Slc40a1), mRNA.	1417061_at	53945	0.0015	2.5706	0.0011	1.9966
Slc44a3	NM_145394	Mus musculus solute carrier family 44, member 3 (Slc44a3), mRNA.	1425109_at	213603	0	2.1757	0	1.6542
Slc4a4	NM_018760	Mus musculus solute carrier family 4 (anion exchanger), member 4 (Slc4a4), mRNA.	1434096_at	54403	0	2.3773	0.0001	1.593
Smurf1	NM_001038627	Mus musculus SMAD specific E3 ubiquitin protein ligase 1 (Smurf1), transcript variant 1, mRNA.	1428396_at	75788	0.002	7.6781	0.0012	1.4789
Sorcs2	NM_030889	Mus musculus sortilin-related VPS10 domain containing receptor 2 (Sorcs2), mRNA.	1419358_at	81840	0.0004	2.2432	0.0001	1.4151
Spint1	NM_016907	Mus musculus serine protease inhibitor, Kunitz type 1 (Spint1), mRNA.	1416627_at	20732	0	3.1119	0	2.1625
Spred1	NM_033524	Mus musculus sprouty protein with EVH-1 domain 1, related sequence (Spred1), mRNA.	1423161_s_at	114715	0.0003	2.2622	0.0011	1.6054
St8sia6	NM_145838	Mus musculus ST8 alpha-N-acetyl-neuraminide alpha-2,8-sialyltransferase 6 (St8sia6), mRNA.	1456147_at	241230	0	7.8103	0.0007	5.7061
Stk39	NM_016866	Mus musculus serine/threonine kinase 39, STE20/SPS1 homolog (yeast) (Stk39), mRNA.	1419551_s_at	53416	0	7.8881	0.0002	3.5311
Stmn2	NM_025285	Mus musculus stathmin-like 2 (Stmn2), mRNA.	1423281_at	20257	0.0001	-4.55996	0.0011	-1.86776
Sult2b1	NM_017465	Mus musculus sulfotransferase family, cytosolic, 2B, member 1 (Sult2b1), mRNA.	1417335_at	54200	0.0002	6.3029	0.0007	1.8201
Tacstd2	NM_020047	Mus musculus tumor-associated calcium signal transducer 2 (Tacstd2), mRNA.	1423323_at	56753	0.0001	2.328	0.0004	2.4065
Tal1	NM_011527	Mus musculus T-cell acute lymphocytic leukemia 1 (Tal1), mRNA.	1449389_at	21349	0	-2.73149	0.0017	-1.2279
Tanc2	NM_181071	Mus musculus tetratricopeptide repeat, ankyrin repeat and coiled-coil containing 2 (Tanc2), mRNA.	1436513_at	77097	0.0023	2.6187	0.0004	1.8255
Tatdn1	NM_175151	Mus musculus TatD DNase domain containing 1 (Tatdn1), mRNA.	1458679_a_at	69694	0.0005	2.4114	0.002	1.2902
Tcf21	NM_011545	Mus musculus transcription factor 21 (Tcf21), mRNA.	1417447_at	21412	0.0004	-6.36537	0.0012	-1.96271
Tcfcp2l1	NM_023755	Mus musculus transcription factor CP2-like 1 (Tcfcp2l1), mRNA.	1418091_at	81879	0.001	2.3001	0.0001	1.9679
Tgoln1	NM_009443	Mus musculus trans-golgi network protein (Tgoln1), mRNA.	1418520_at	22134	0.0001	2.0846	0.0005	1.3028
Thsd4	NM_001040426	Mus musculus thrombospondin, type I, domain containing 4 (Thsd4), transcript variant 1, mRNA.	1455262_at	207596	0	2.4582	0.0002	1.8286
Tmem125	BC039806	Mus musculus transmembrane protein 125, mRNA (cDNA clone MGC:48203 IMAGE:1516024), complete cds.	1434094_at	230678	0.0002	2.6498	0.0016	1.7784
Tmem139	NM_175408	Mus musculus transmembrane protein 139 (Tmem139), mRNA.	1436556_at	109218	0	2.7421	0.0019	2.2939
Tmem163	ENSMUST00000027585	transmembrane protein 163 (Tmem163), mRNA gene:ENSMUSG00000026347	1428077_at	72160	0.0002	2.156	0.0004	1.5257
Tmem16a	NM_178642	Mus musculus transmembrane protein 16A (Tmem16a), mRNA.	1459713_s_at	101772	0	2.5202	0	2.0714
Tmprss13	NM_001013373	Mus musculus transmembrane protease, serine 13 (Tmprss13), mRNA.	1427477_at	214531	0.0001	4.0796	0.0002	1.3209
Tnfaip2	NM_009396	Mus musculus tumor necrosis factor, alpha-induced protein 2 (Tnfaip2), mRNA.	1438855_x_at	21928	0.0002	-2.06569	0.0011	-1.19617
Tnfrsf21	NM_178589	Mus musculus tumor necrosis factor receptor superfamily, member 21 (Tnfrsf21), mRNA.	1422740_at	94185	0.0014	3.1904	0.0005	2.6351
Tom1l1	NM_028011	Mus musculus target of myb1-like 1 (chicken) (Tom1l1), mRNA.	1451117_a_at	71943	0	3.6572	0.002	2.0669
Tox	NM_145711	Mus musculus thymocyte selection-associated HMG box gene (Tox), mRNA.	1442039_at	252838	0	3.1624	0.0005	1.3623
Traf4	NM_009423	Mus musculus Tnf receptor associated factor 4 (Traf4), mRNA.	1460642_at	22032	0.0006	2.4774	0.0001	1.7174
Trem3	NM_021407	Mus musculus triggering receptor expressed on myeloid cells 3 (Trem3), mRNA.	1460271_at	58218	0	-2.3546	0.0011	-1.51837
Trib2	NM_144551	Mus musculus tribbles homolog 2 (Drosophila) (Trib2), mRNA.	1426640_s_at	217410	0	-2.54907	0.0022	-1.5361
Tspan12	NM_173007	Mus musculus tetraspanin 12 (Tspan12), mRNA.	1454604_s_at	269831	0.0062	-2.44978	0.0008	-1.16171
Ttc7	NM_028639	Mus musculus tetratricopeptide repeat domain 7 (Ttc7), mRNA.	1435334_at	225049	0	2.124	0.0002	1.4118
Tusc5	NM_177709	Mus musculus tumor suppressor candidate 5 (Tusc5), mRNA.	1441096_at	237858	0.0034	-3.36134	0.0014	-1.47645
Unc45b	NM_178680	Mus musculus unc-45 homolog B (C. elegans) (Unc45b), mRNA.	1436939_at	217012	0	-3.3761	0.0004	-1.34626
Vill	NM_011700	Mus musculus villin-like (Vill), mRNA.	1426022_a_at	22351	0.0002	3.6661	0.0001	2.1048
Wasf3	NM_145155	Mus musculus WAS protein family, member 3 (Wasf3), mRNA.	1455722_at	245880	0	-3.34896	0.0005	-1.50716
Wdr6	NM_031392	Mus musculus WD repeat domain 6 (Wdr6), mRNA.	1415770_at	83669	0	2.1825	0.0011	1.68
Wdr77	NM_027432	Mus musculus WD repeat domain 77 (Wdr77), mRNA.	1422844_a_at	70465	0	2.0833	0.0001	1.8013
Wnk4	NM_175638	Mus musculus WNK lysine deficient protein kinase 4 (Wnk4), mRNA.	1427196_at	69847	0	3.9982	0.0008	1.5169
Zmat3	NM_009517	Mus musculus zinc finger matrin type 3 (Zmat3), mRNA.	1449353_at	22401	0	2.6164	0.0015	1.523
Zyx	NM_011777	Mus musculus zyxin (Zyx), mRNA.	1417240_at	22793	0	-2.11104	0.0016	-1.40845
