# Supplementary material for: A Cross-Platform Comparison of Genome-Wide Expression Changes of Laser Microdissected Lung Tissue of C-Raf Transgenic Mice Using 3′IVT and Exon Array
Source: PLoS One. 2012 Jul 16;7(7):e40778. doi: 10.1371/journal.pone.0040778 (PMC3397940; doi:10.1371/journal.pone.0040778)
Supplement: File S18 — List of common genes found when same platform of ArrayTrack software used for comparison between 3′IVT and exon array for comparing groups dysplasia vs non-transgenic. For 3′IVT array differential gene expression fold change obtained with parameters as false detection rate (FDR) of <0.05, fold change of ≥2, mean channel intensity (MCI) of 100, bad flag of 5. For exon array differential gene expression fold change obtained at core probeset level with parameters as false detection rate (FDR) of <0.05, mean channel intensity (MCI) of 100, bad flag of 4. (XLS) [file pone.0040778.s023.xls]

## Sheet: Sheet1
Gene symbol	NCBI annotation	gene discription	GEN_ID_MFR 3'IVT	LOCUSID 3'IVT	p value 3'IVT	fold change 3'IVT array	p value exon array for gene expression	fold change exon array_core probeset level by ArrayTrack
1810011O10Rik	NM_026931	Mus musculus RIKEN cDNA 1810011O10 gene (1810011O10Rik), mRNA.	1435595_at	69068	0	-3.28623	0.003	-2.39521
1810019J16Rik	NM_001083916	Mus musculus RIKEN cDNA 1810019J16 gene (1810019J16Rik), transcript variant 1, mRNA.	1417798_at	69073	0.0006	2.4718	0.0033	1.4975
2310016C08Rik	NM_023516	Mus musculus RIKEN cDNA 2310016C08 gene (2310016C08Rik), mRNA.	1421031_a_at	69573	0	-6.43915	0.0013	-2.84091
2310040A07Rik	BC021944	Mus musculus RIKEN cDNA 2310040A07 gene, mRNA (cDNA clone IMAGE:5097248), complete cds.	1452893_s_at	69638	0.0001	-3.93082	0	-1.8093
2310066E14Rik	NM_001081241	Mus musculus RIKEN cDNA 2310066E14 gene (2310066E14Rik), mRNA.	1424239_at	75687	0	-2.07125	0	-1.65399
2810022L02Rik	BC014764	Mus musculus RIKEN cDNA 2810022L02 gene, mRNA (cDNA clone MGC:25892 IMAGE:4217648), complete cds.	1436091_at	67198	0	-3.24886	0.0021	-1.52532
2810453I06Rik	BC085297	Mus musculus RIKEN cDNA 2810453I06 gene, mRNA (cDNA clone IMAGE:6308580), complete cds.	1418389_at	67238	0.0001	-2.1004	0.0019	-1.85943
3110049J23Rik	NM_026085	Mus musculus RIKEN cDNA 3110049J23 gene (3110049J23Rik), mRNA.	1449462_at	67307	0	10.3338	0	1.8232
4930486L24Rik	NM_178098	Mus musculus RIKEN cDNA 4930486L24 gene (4930486L24Rik), mRNA.	1430051_at	214639	0.0001	-3.30907	0	-2.1164
4933428G20Rik	NM_021493	Mus musculus RIKEN cDNA 4933428G20 gene (4933428G20Rik), mRNA.	1419745_at	58996	0	-2.43191	0.0002	-1.43328
5730410E15Rik	NM_178765	Mus musculus RIKEN cDNA 5730410E15 gene (5730410E15Rik), transcript variant c, mRNA.	1438667_at	319613	0.0003	-6.20347	0.0015	-1.22911
9530077C05Rik	BC039998	Mus musculus RIKEN cDNA 9530077C05 gene, mRNA (cDNA clone MGC:48244 IMAGE:3326047), complete cds.	1452963_at	68283	0.0077	4.7708	0.0015	2.1812
A4galt	NM_001004150	Mus musculus alpha 1,4-galactosyltransferase (A4galt), mRNA.	1455338_at	239559	0.0003	-2.1575	0.0008	-1.76991
AA409316	ENSMUST00000060807	expressed sequence AA409316 (AA409316), mRNA gene:ENSMUSG00000046761	1452273_at	105732	0.0001	2.7604	0	1.6163
AA536749	NM_201245	Mus musculus expressed sequence AA536749 (AA536749), transcript variant 1, mRNA.	1456763_at	26936	0	-2.31321	0.0026	-1.29618
Aass	NM_013930	Mus musculus aminoadipate-semialdehyde synthase (Aass), nuclear gene encoding mitochondrial protein, mRNA.	1423523_at	30956	0.0013	-2.39234	0	-2.0803
Abca5	NM_147219	Mus musculus ATP-binding cassette, sub-family A (ABC1), member 5 (Abca5), mRNA.	1434474_at	217265	0.0006	-2.2805	0.001	-2.11282
Abcg2	NM_011920	Mus musculus ATP-binding cassette, sub-family G (WHITE), member 2 (Abcg2), mRNA.	1422906_at	26357	0	-2.5025	0.0042	-1.97355
Abhd2	NM_018811	Mus musculus abhydrolase domain containing 2 (Abhd2), mRNA.	1440447_at	54608	0	3.006	0.0001	1.7479
Abi3	NM_025659	Mus musculus ABI gene family, member 3 (Abi3), mRNA.	1452928_at	66610	0	-4.58295	0.0002	-1.9984
Ace	NM_207624	Mus musculus angiotensin I converting enzyme (peptidyl-dipeptidase A) 1 (Ace), transcript variant 1, mRNA.	1427034_at	11421	0.0002	-3.23729	0.0042	-1.84536
Acsl4	NM_207625	Mus musculus acyl-CoA synthetase long-chain family member 4 (Acsl4), transcript variant 1, mRNA.	1418911_s_at	50790	0.002	4.1584	0.0001	2.3209
Adamts8	NM_013906	Mus musculus a disintegrin-like and metallopeptidase (reprolysin type) with thrombospondin type 1 motif, 8 (Adamts8), mRNA.	1418270_at	30806	0.0022	-4.66636	0.0004	-1.56568
Adamtsl1	NM_029967	Mus musculus ADAMTS-like 1 (Adamtsl1), transcript variant 1, mRNA.	1442063_at	77739	0.0008	-2.66454	0.0008	-1.65453
Adamtsl4	NM_144899	Mus musculus ADAMTS-like 4 (Adamtsl4), mRNA.	1451932_a_at	229595	0	-3.20718	0.0012	-1.27049
Adarb1	NM_001024840	Mus musculus adenosine deaminase, RNA-specific, B1 (Adarb1), transcript variant 4, mRNA.	1434932_at	110532	0.0114	-3.05998	0.0026	-1.68011
Adcy4	NM_080435	Mus musculus adenylate cyclase 4 (Adcy4), mRNA.	1418098_at	104110	0	-3.34113	0.0019	-2.16591
Adcy9	NM_009624	Mus musculus adenylate cyclase 9 (Adcy9), mRNA.	1418586_at	11515	0.0027	-2.13812	0.0016	-1.59642
Adcyap1	NM_009625	Mus musculus adenylate cyclase activating polypeptide 1 (Adcyap1), mRNA.	1423427_at	11516	0.0016	8.6078	0.0001	4.3824
Adh1	NM_007409	Mus musculus alcohol dehydrogenase 1 (class I) (Adh1), mRNA.	1416225_at	11522	0.0016	-2.23614	0.0041	-1.66306
Adora1	NM_001008533	Mus musculus adenosine A1 receptor (Adora1), transcript variant 1, mRNA.	1435495_at	11539	0	7.3875	0.0014	1.9065
Adrb2	NM_007420	Mus musculus adrenergic receptor, beta 2 (Adrb2), mRNA.	1437302_at	11555	0.0003	-2.39292	0.0033	-2.30203
Adssl1	NM_007421	Mus musculus adenylosuccinate synthetase like 1 (Adssl1), mRNA.	1449383_at	11565	0	6.8574	0.0001	2.936
Agpat4	NM_026644	Mus musculus 1-acylglycerol-3-phosphate O-acyltransferase 4 (lysophosphatidic acid acyltransferase, delta) (Agpat4), mRNA.	1436640_x_at	68262	0	-4.25894	0.0004	-2.01167
AI836003	BC090621	Mus musculus expressed sequence AI836003, mRNA (cDNA clone MGC:115859 IMAGE:6828730), complete cds.	1436099_at	239650	0.0002	-2.15657	0.0011	-1.41743
AK129302	NM_001003916	Mus musculus cDNA sequence AK129302 (AK129302), mRNA.	1434729_at	245522	0.0001	-2.12585	0.0002	-1.33851
Akr1b8	NM_008012	Mus musculus aldo-keto reductase family 1, member B8 (Akr1b8), mRNA.	1448894_at	14187	0	6.756	0	2.8355
Akr1c19	NM_001013785	Mus musculus aldo-keto reductase family 1, member C19 (Akr1c19), mRNA.	1455454_at	432720	0.0002	5.9452	0.0001	2.1639
Alas2	NM_009653	Mus musculus aminolevulinic acid synthase 2, erythroid (Alas2), mRNA.	1451675_a_at	11656	0.0001	-5.28262	0.0001	-2.79642
Amot	NM_153319	Mus musculus angiomotin (Amot), mRNA.	1454890_at	27494	0.0001	-2.1631	0.0017	-1.37552
Angpt2	NM_007426	Mus musculus angiopoietin 2 (Angpt2), mRNA.	1448831_at	11601	0	-3.96983	0.0023	-2.46548
Angptl2	NM_011923	Mus musculus angiopoietin-like 2 (Angptl2), mRNA.	1455090_at	26360	0.0006	-2.76549	0.0032	-2.13174
Ank2	NM_178655	Mus musculus ankyrin 2, brain (Ank2), transcript variant 2, mRNA.	1434265_s_at	109676	0.0003	-3.22477	0.0041	-1.30702
Ankrd22	NM_024204	Mus musculus ankyrin repeat domain 22 (Ankrd22), mRNA.	1453239_a_at	52024	0	47.3754	0.0009	6.3284
Ankrd38	NM_172872	Mus musculus ankyrin repeat domain 38 (Ankrd38), mRNA.	1436425_at	242553	0.0002	-5.66893	0.0029	-2.02102
Ankrd47	NM_030697	Mus musculus ankyrin repeat domain 47 (Ankrd47), mRNA.	1456629_at	80880	0	-3.51494	0.002	-1.98373
Anln	NM_028390	Mus musculus anillin, actin binding protein (scraps homolog, Drosophila) (Anln), mRNA.	1433543_at	68743	0	3.3593	0.001	2.0456
Anpep	NM_008486	Mus musculus alanyl (membrane) aminopeptidase (Anpep), mRNA.	1421424_a_at	16790	0.0006	-2.20459	0.0009	-1.3574
Anxa4	NM_013471	Mus musculus annexin A4 (Anxa4), mRNA.	1424176_a_at	11746	0.0002	2.5994	0	1.6191
Aox1	NM_009676	Mus musculus aldehyde oxidase 1 (Aox1), mRNA.	1419435_at	11761	0	2.2565	0.0018	1.4571
Ap1m2	NM_009678	Mus musculus adaptor protein complex AP-1, mu 2 subunit (Ap1m2), mRNA.	1460190_at	11768	0	2.5158	0.0006	1.708
Ap2a2	NM_007459	Mus musculus adaptor protein complex AP-2, alpha 2 subunit (Ap2a2), mRNA.	1432007_s_at	11772	0.0006	-2.1097	0.0002	-1.23092
Apcdd1	NM_133237	Mus musculus adenomatosis polyposis coli down-regulated 1 (Apcdd1), mRNA.	1418382_at	494504	0.0001	-2.17581	0.0022	-2.0803
Aqp1	NM_007472	Mus musculus aquaporin 1 (Aqp1), mRNA.	1416203_at	11826	0	-3.07882	0.0011	-2.10526
Aqp3	NM_016689	Mus musculus aquaporin 3 (Aqp3), mRNA.	1450460_at	11828	0	5.9217	0.0007	1.952
Areg	NM_009704	Mus musculus amphiregulin (Areg), mRNA.	1421134_at	11839	0	35.6302	0	7.5908
Arg2	NM_009705	Mus musculus arginase type II (Arg2), mRNA.	1438841_s_at	11847	0	8.2264	0.0017	2.9865
Arhgap11a	NM_181416	Mus musculus Rho GTPase activating protein 11A (Arhgap11a), mRNA.	1438434_at	228482	0.0005	3.089	0	1.836
Arhgef10	NM_172751	Mus musculus Rho guanine nucleotide exchange factor (GEF) 10 (Arhgef10), transcript variant 1, mRNA.	1452302_at	234094	0.0001	-3.49406	0.0023	-2.03459
Armcx2	NM_026139	Mus musculus armadillo repeat containing, X-linked 2 (Armcx2), mRNA.	1456739_x_at	67416	0	-2.98418	0.002	-1.62681
Arrdc1	NM_178408	Mus musculus arrestin domain containing 1 (Arrdc1), mRNA.	1444508_s_at	215705	0	2.2639	0.0008	1.4073
Arsa	NM_009713	Mus musculus arylsulfatase A (Arsa), mRNA.	1460346_at	11883	0	-2.33263	0.0012	-1.72891
Art3	NM_181728	Mus musculus ADP-ribosyltransferase 3 (Art3), mRNA.	1452474_a_at	109979	0.0003	-4.98504	0.0015	-2.40154
Art4	NM_026639	Mus musculus ADP-ribosyltransferase 4 (Art4), mRNA.	1449174_at	109978	0	-2.72926	0.0003	-1.47754
Arvcf	NM_033474	Mus musculus armadillo repeat gene deleted in velo-cardio-facial syndrome (Arvcf), mRNA.	1423061_at	11877	0.0002	-3.44709	0.001	-1.46135
Asah3l	NM_139306	Mus musculus N-acylsphingosine amidohydrolase 3-like (Asah3l), mRNA.	1451355_at	230379	0.0007	-4.80077	0	-2.55232
Aspm	NM_009791	Mus musculus asp (abnormal spindle)-like, microcephaly associated (Drosophila) (Aspm), mRNA.	1422814_at	12316	0	3.3956	0.0002	1.6776
Atf5	NM_030693	Mus musculus activating transcription factor 5 (Atf5), mRNA.	1425927_a_at	107503	0.0001	-2.72851	0.0018	-1.49209
Atp11a	NM_015804	Mus musculus ATPase, class VI, type 11A (Atp11a), mRNA.	1421167_at	50770	0.0003	2.6811	0	2.0297
Atp13a4	NM_172613	Mus musculus ATPase type 13A4 (Atp13a4), mRNA.	1438707_at	224079	0	25.3452	0	9.986
Atp1b1	NM_009721	Mus musculus ATPase, Na+/K+ transporting, beta 1 polypeptide (Atp1b1), mRNA.	1423890_x_at	11931	0.0001	2.5492	0.0026	2.1443
Atp6v0a1	NM_016920	Mus musculus ATPase, H+ transporting, lysosomal V0 subunit A1 (Atp6v0a1), mRNA.	1417632_at	11975	0	2.4514	0.0003	1.7513
Atp6v0a4	NM_080467	Mus musculus ATPase, H+ transporting, lysosomal V0 subunit A4 (Atp6v0a4), mRNA.	1422030_at	140494	0.0011	16.9188	0.0004	5.2717
Aurka	NM_011497	Mus musculus aurora kinase A (Aurka), mRNA.	1424511_at	20878	0	2.7916	0.004	1.6756
AW061290	ENSMUST00000040368	expressed sequence AW061290 (AW061290), mRNA gene:ENSMUSG00000036368	1455063_at	381110	0	3.4307	0.0014	1.4479
Azin1	NM_018745	Mus musculus antizyme inhibitor 1 (Azin1), mRNA.	1450714_at	54375	0	3.9199	0	2.4675
B4galnt1	NM_008080	Mus musculus beta-1,4-N-acetyl-galactosaminyl transferase 1 (B4galnt1), mRNA.	1425363_at	14421	0.0008	2.9267	0.0012	2.0182
B4galt6	NM_019737	Mus musculus UDP-Gal:betaGlcNAc beta 1,4-galactosyltransferase, polypeptide 6 (B4galt6), mRNA.	1460329_at	56386	0	6.2701	0.0007	3.8703
BC048546	NM_001001179	Mus musculus cDNA sequence BC048546 (BC048546), mRNA.	1436503_at	232400	0	28.4618	0.0037	3.1484
Bcan	NM_007529	Mus musculus brevican (Bcan), mRNA.	1441899_x_at	12032	0.0005	-2.04541	0.0042	-1.31787
Bcl2	NM_009741	Mus musculus B-cell leukemia/lymphoma 2 (Bcl2), transcript variant 1, mRNA.	1443837_x_at	12043	0.0018	-2.13995	0.0007	-1.50353
Bin1	NM_009668	Mus musculus bridging integrator 1 (Bin1), transcript variant 1, mRNA.	1425532_a_at	30948	0.0007	-2.22222	0.0005	-1.27959
Blr1	NM_007551	Mus musculus Burkitt lymphoma receptor 1 (Blr1), mRNA.	1422003_at	12145	0.0076	-2.23864	0.0003	-1.83621
Bmp1	NM_009755	Mus musculus bone morphogenetic protein 1 (Bmp1), mRNA.	1426238_at	12153	0	2.1844	0.0011	1.6178
Bmp4	NM_007554	Mus musculus bone morphogenetic protein 4 (Bmp4), mRNA.	1422912_at	12159	0	2.5039	0.0015	1.5081
Bmper	NM_028472	Mus musculus BMP-binding endothelial regulator (Bmper), mRNA.	1429273_at	73230	0	-4.28082	0.0002	-2.27118
Bnc2	NM_172870	Mus musculus basonuclin 2 (Bnc2), mRNA.	1438861_at	242509	0.0132	-2.9967	0.0003	-2.03998
Boc	NM_172506	Mus musculus biregional cell adhesion molecule-related/down-regulated by oncogenes (Cdon) binding protein (Boc), mRNA.	1426869_at	117606	0.001	-2.42483	0.0032	-1.36519
Brca1	NM_009764	Mus musculus breast cancer 1 (Brca1), mRNA.	1424629_at	12189	0.0003	3.5311	0.0008	1.3746
Brd7	NM_012047	Mus musculus bromodomain containing 7 (Brd7), mRNA.	1448521_at	26992	0	2.1802	0.0002	1.3364
Brunol4	NM_133195	Mus musculus bruno-like 4, RNA binding protein (Drosophila) (Brunol4), mRNA.	1426929_at	108013	0.0001	4.2862	0.0012	1.8337
Bst2	NM_198095	Mus musculus bone marrow stromal cell antigen 2 (Bst2), mRNA.	1424921_at	57261	0	-2.5	0.0002	-2.05002
Bub1b	NM_009773	Mus musculus budding uninhibited by benzimidazoles 1 homolog, beta (S. cerevisiae) (Bub1b), mRNA.	1447363_s_at	12236	0.0039	2.3888	0.0021	1.7117
C1qtnf2	NM_026979	Mus musculus C1q and tumor necrosis factor related protein 2 (C1qtnf2), mRNA.	1431079_at	69183	0	-4.37063	0.0022	-1.86428
C1s	NM_144938	Mus musculus complement component 1, s subcomponent (C1s), transcript variant 1, mRNA.	1424041_s_at	50908	0.0001	-2.30415	0.0014	-1.75254
Camk2d	NM_001025439	Mus musculus calcium/calmodulin-dependent protein kinase II, delta (Camk2d), transcript variant 1, mRNA.	1427763_a_at	108058	0.0013	3.201	0	1.682
Car14	NM_011797	Mus musculus carbonic anhydrase 14 (Car14), mRNA.	1450725_s_at	23831	0.0002	-4.55373	0.0007	-3.17965
Car4	NM_007607	Mus musculus carbonic anhydrase 4 (Car4), mRNA.	1418094_s_at	12351	0	-2.1925	0.0001	-1.50173
Card10	NM_130859	Mus musculus caspase recruitment domain family, member 10 (Card10), mRNA.	1449491_at	105844	0	-2.3084	0	-1.41945
Casp12	NM_009808	Mus musculus caspase 12 (Casp12), mRNA.	1449297_at	12364	0.0008	-2.41663	0.001	-1.48522
Casp3	NM_009810	Mus musculus caspase 3 (Casp3), mRNA.	1449839_at	12367	0	2.2737	0.0002	1.3772
Cav1	NM_007616	Mus musculus caveolin, caveolae protein 1 (Cav1), mRNA.	1449145_a_at	12389	0.0001	-2.18675	0.003	-1.93013
Cbln1	NM_019626	Mus musculus cerebellin 1 precursor protein (Cbln1), mRNA.	1423288_s_at	12404	0	12.3341	0.0008	7.3485
Ccbe1	NM_178793	Mus musculus collagen and calcium binding EGF domains 1 (Ccbe1), mRNA.	1437385_at	320924	0.001	-3.93082	0.0015	-1.96696
Ccdc120	NM_207202	Mus musculus coiled-coil domain containing 120 (Ccdc120), mRNA.	1428066_at	54648	0.0008	2.6469	0.0003	1.6897
Ccdc28b	NM_025455	Mus musculus coiled coil domain containing 28B (Ccdc28b), mRNA.	1459840_s_at	66264	0.0018	-2.84495	0.0003	-1.51699
Ccdc85a	NM_181577	Mus musculus coiled-coil domain containing 85A (Ccdc85a), mRNA.	1427157_at	216613	0.0001	-6.20732	0.0002	-2.37023
Ccl5	NM_013653	Mus musculus chemokine (C-C motif) ligand 5 (Ccl5), mRNA.	1418126_at	20304	0.0006	-3.28839	0.0006	-3.57015
Ccna2	NM_009828	Mus musculus cyclin A2 (Ccna2), mRNA.	1417910_at	12428	0	2.8758	0.0006	1.9564
Ccnt2	NM_028399	Mus musculus cyclin T2 (Ccnt2), mRNA.	1427088_at	72949	0	2.2589	0.0002	1.4199
Ccrl2	NM_017466	Mus musculus chemokine (C-C motif) receptor-like 2 (Ccrl2), mRNA.	1427736_a_at	54199	0.0001	-3.88954	0.0001	-2.56279
Cd177	NM_026862	Mus musculus CD177 antigen (Cd177), mRNA.	1424509_at	68891	0	37.2123	0	5.1755
Cd300lg	NM_027987	Mus musculus CD300 antigen like family member G (Cd300lg), mRNA.	1453131_at	52685	0.0001	-6.80272	0.0007	-2.27739
Cd40	NM_170701	Mus musculus CD40 antigen (Cd40), transcript variant 3, mRNA.	1460415_a_at	21939	0	-2.99491	0.0018	-1.52905
Cdc20	NM_023223	Mus musculus cell division cycle 20 homolog (S. cerevisiae) (Cdc20), mRNA.	1416664_at	107995	0	2.9598	0.0023	1.6225
Cdc2a	NM_007659	Mus musculus cell division cycle 2 homolog A (S. pombe) (Cdc2a), mRNA.	1448314_at	12534	0	4.2331	0.0014	2.068
Cdc42ep2	NM_026772	Mus musculus CDC42 effector protein (Rho GTPase binding) 2 (Cdc42ep2), mRNA.	1428750_at	104252	0.0001	-2.9753	0.0019	-1.95503
Cdca3	NM_013538	Mus musculus cell division cycle associated 3 (Cdca3), mRNA.	1452040_a_at	14793	0.0001	3.0159	0.0001	1.7709
Cdh13	NM_019707	Mus musculus cadherin 13 (Cdh13), mRNA.	1423551_at	12554	0.0013	-3.46861	0.0015	-1.57704
Cdh16	NM_007663	Mus musculus cadherin 16 (Cdh16), mRNA.	1448906_at	12556	0	2.237	0.0005	1.7863
Cdk6	NM_009873	Mus musculus cyclin-dependent kinase 6 (Cdk6), mRNA.	1455287_at	12571	0.0038	-2.10084	0.0037	-1.68237
Cdr2	NM_007672	Mus musculus cerebellar degeneration-related 2 (Cdr2), mRNA.	1417430_at	12585	0.0002	-5.02008	0.0005	-1.90658
Cds1	NM_173370	Mus musculus CDP-diacylglycerol synthase 1 (Cds1), mRNA.	1428680_at	74596	0	2.5991	0.0027	1.8657
Celsr1	NM_009886	Mus musculus cadherin EGF LAG seven-pass G-type receptor 1 (Celsr1), mRNA.	1418925_at	12614	0	5.526	0.0002	2.6005
Cep55	NM_028760	Mus musculus centrosomal protein 55 (Cep55), mRNA.	1452242_at	74107	0	4.8404	0.0038	1.992
Cftr	NM_021050	Mus musculus cystic fibrosis transmembrane conductance regulator homolog (Cftr), mRNA.	1420579_s_at	12638	0	-6.19579	0.0003	-2.28938
Chia	NM_023186	Mus musculus chitinase, acidic (Chia), mRNA.	1416456_a_at	81600	0	6.3827	0.001	9.0076
Chka	NM_013490	Mus musculus choline kinase alpha (Chka), transcript variant 1, mRNA.	1450264_a_at	12660	0	2.3784	0.0002	1.4012
Chl1	NM_007697	Mus musculus cell adhesion molecule with homology to L1CAM (Chl1), mRNA.	1435190_at	12661	0.0013	30.539	0.0024	4.1709
Chrdl1	NM_031258	Mus musculus chordin-like 1 (Chrdl1), mRNA.	1434201_at	83453	0.0002	-10.4603	0.0031	-2.04708
Chrnb1	NM_009601	Mus musculus cholinergic receptor, nicotinic, beta polypeptide 1 (muscle) (Chrnb1), mRNA.	1420682_at	11443	0	2.3797	0.0001	1.6262
Chst1	NM_023850	Mus musculus carbohydrate (keratan sulfate Gal-6) sulfotransferase 1 (Chst1), mRNA.	1449147_at	76969	0	-6.57895	0.0006	-1.94326
Chst7	NM_021715	Mus musculus carbohydrate (N-acetylglucosamino) sulfotransferase 7 (Chst7), mRNA.	1449402_at	60322	0	-2.96736	0.003	-1.5748
Cideb	NM_009894	Mus musculus cell death-inducing DNA fragmentation factor, alpha subunit-like effector B (Cideb), mRNA.	1418976_s_at	12684	0.0006	6.2494	0.0005	1.6423
Ckap2	NM_001004140	Mus musculus cytoskeleton associated protein 2 (Ckap2), mRNA.	1434748_at	80986	0.0006	4.3411	0	1.69
Ckmt1	NM_009897	Mus musculus creatine kinase, mitochondrial 1, ubiquitous (Ckmt1), mRNA.	1432418_a_at	12716	0.0013	9.1037	0.0004	4.1802
Cldn2	NM_016675	Mus musculus claudin 2 (Cldn2), mRNA.	1417231_at	12738	0.0001	122.382	0.0001	9.5894
Cldn3	NM_009902	Mus musculus claudin 3 (Cldn3), mRNA.	1434651_a_at	12739	0	4.8458	0.0022	2.2905
Cldn4	NM_009903	Mus musculus claudin 4 (Cldn4), mRNA.	1418283_at	12740	0	16.2288	0.0003	5.7202
Clec2d	NM_053109	Mus musculus C-type lectin domain family 2, member d (Clec2d), mRNA.	1419477_at	93694	0.0013	-2.51509	0.0011	-1.65948
Clip4	NM_030179	Mus musculus CAP-GLY domain containing linker protein family, member 4 (Clip4), mRNA.	1435504_at	78785	0.0002	3.2135	0.0001	3.4277
Clmn	NM_053155	Mus musculus calmin (Clmn), transcript variant 1, mRNA.	1425321_a_at	94040	0.0006	2.7198	0	1.7932
Clu	NM_013492	Mus musculus clusterin (Clu), mRNA.	1437689_x_at	12759	0	3.4492	0.0002	3.3644
Cnn3	NM_028044	Mus musculus calponin 3, acidic (Cnn3), mRNA.	1456380_x_at	71994	0.0007	-4.19815	0.0016	-2.21239
Col12a1	NM_007730	Mus musculus procollagen, type XII, alpha 1 (Col12a1), mRNA.	1434411_at	12816	0.0001	-3.61533	0.001	-1.59286
Col6a2	NM_146007	Mus musculus procollagen, type VI, alpha 2 (Col6a2), mRNA.	1426947_x_at	12834	0.0011	-2.03915	0.0001	-1.34626
Colec12	NM_130449	Mus musculus collectin sub-family member 12 (Colec12), mRNA.	1419693_at	140792	0.0002	-2.80978	0.0009	-1.56372
Cox4i2	NM_053091	Mus musculus cytochrome c oxidase subunit IV isoform 2 (Cox4i2), mRNA.	1421373_at	84682	0	-6.46412	0.0002	-1.93536
Crispld2	NM_030209	Mus musculus cysteine-rich secretory protein LCCL domain containing 2 (Crispld2), mRNA.	1460458_at	78892	0	-5.05817	0	-1.96348
Csf1	NM_007778	Mus musculus colony stimulating factor 1 (macrophage) (Csf1), mRNA.	1460220_a_at	12977	0	-3.56252	0.0035	-1.60282
Csf3r	NM_007782	Mus musculus colony stimulating factor 3 receptor (granulocyte) (Csf3r), mRNA.	1418806_at	12986	0	-3.54108	0.004	-1.42776
Cspg4	NM_139001	Mus musculus chondroitin sulfate proteoglycan 4 (Cspg4), mRNA.	1423341_at	121021	0	-2.28415	0.0012	-1.54919
Cst8	NM_009978	Mus musculus cystatin 8 (cystatin-related epididymal spermatogenic) (Cst8), mRNA.	1424479_at	13012	0	-3.11333	0.0001	-2.18055
Ctla2a	NM_007796	Mus musculus cytotoxic T lymphocyte-associated protein 2 alpha (Ctla2a), mRNA.	1416811_s_at	13024	0	-4.15973	0.0012	-3.05998
Ctsc	NM_009982	Mus musculus cathepsin C (Ctsc), mRNA.	1437939_s_at	13032	0.0002	3.17	0.0002	2.1056
Ctsh	NM_007801	Mus musculus cathepsin H (Ctsh), mRNA.	1443814_x_at	13036	0.0006	2.6639	0	3.2944
Cttnbp2nl	NM_030249	Mus musculus CTTNBP2 N-terminal like (Cttnbp2nl), mRNA.	1449300_at	80281	0.0006	-2.02922	0.0029	-1.48302
Cugbp2	NM_010160	Mus musculus CUG triplet repeat, RNA binding protein 2 (Cugbp2), mRNA.	1439777_at	14007	0.0001	-2.61917	0.0001	-1.89286
Cxcl9	NM_008599	Mus musculus chemokine (C-X-C motif) ligand 9 (Cxcl9), mRNA.	1418652_at	17329	0.0097	3.4855	0.0026	1.6581
Cxcr7	NM_007722	Mus musculus chemokine (C-X-C motif) receptor 7 (Cxcr7), mRNA.	1417625_s_at	12778	0.0003	-2.20167	0.0036	-1.35648
Cxx1c	NM_028375	Mus musculus CAAX box 1 homolog C (human) (Cxx1c), mRNA.	1450080_at	72865	0.0063	-2.26091	0.0001	-1.71233
Cyp1b1	NM_009994	Mus musculus cytochrome P450, family 1, subfamily b, polypeptide 1 (Cyp1b1), mRNA.	1416612_at	13078	0	9.7138	0.003	2.2959
Cyp27a1	NM_024264	Mus musculus cytochrome P450, family 27, subfamily a, polypeptide 1 (Cyp27a1), mRNA.	1417590_at	104086	0.0002	-3.30251	0.0032	-2.02184
Cyp4b1	NM_007823	Mus musculus cytochrome P450, family 4, subfamily b, polypeptide 1 (Cyp4b1), mRNA.	1416194_at	13120	0.0001	-3.125	0.0021	-1.92308
D030011O10Rik	NM_177192	Mus musculus RIKEN cDNA D030011O10 gene (D030011O10Rik), mRNA.	1455340_at	320560	0	-3.3036	0.0018	-1.95274
D10Ertd610e	NM_028027	Mus musculus DNA segment, Chr 10, ERATO Doi 610, expressed (D10Ertd610e), mRNA.	1419978_s_at	52666	0	-2.2805	0.002	-1.41985
D2Ertd750e	NM_026412	Mus musculus DNA segment, Chr 2, ERATO Doi 750, expressed (D2Ertd750e), mRNA.	1420081_s_at	51944	0.0002	3.3397	0.0007	1.6236
Dclk1	NM_019978	Mus musculus doublecortin-like kinase 1 (Dclk1), mRNA.	1435940_at	13175	0.0006	3.5048	0.0032	1.6286
Ddah1	NM_026993	Mus musculus dimethylarginine dimethylaminohydrolase 1 (Ddah1), mRNA.	1429298_at	69219	0	-3.39443	0	-2.27998
Ddc	NM_016672	Mus musculus dopa decarboxylase (Ddc), mRNA.	1426215_at	13195	0	-4.47828	0.0001	-1.63961
Ddr2	NM_022563	Mus musculus discoidin domain receptor family, member 2 (Ddr2), mRNA.	1455688_at	18214	0	-2.25378	0.0009	-1.68265
Dennd2a	NM_172477	Mus musculus DENN/MADD domain containing 2A (Dennd2a), mRNA.	1433500_at	209773	0.0001	-3.0722	0.0017	-1.64447
Dennd2d	NM_001093754	Mus musculus DENN/MADD domain containing 2D (Dennd2d), transcript variant 2, mRNA.	1438712_at	72121	0.0001	2.2368	0.0001	1.7336
Des	NM_010043	Mus musculus desmin (Des), mRNA.	1426731_at	13346	0.0011	-2.69324	0.0008	-1.70416
Dfna5h	NM_018769	Mus musculus deafness, autosomal dominant 5 homolog (human) (Dfna5h), mRNA.	1417903_at	54722	0	6.9512	0.0009	1.3621
Disp2	NM_170593	Mus musculus dispatched homolog 2 (Drosophila) (Disp2), mRNA.	1435404_at	214240	0.0003	-2.24366	0.0028	-1.57679
Dlk1	NM_010052	Mus musculus delta-like 1 homolog (Drosophila) (Dlk1), mRNA.	1449939_s_at	13386	0	83.8672	0	3.3546
Dll1	NM_007865	Mus musculus delta-like 1 (Drosophila) (Dll1), mRNA.	1419204_at	13388	0	-2.56739	0.0003	-1.7135
Dmn	NM_201639	Mus musculus desmuslin (Dmn), transcript variant 1, mRNA.	1455610_at	233335	0	-3.46141	0.0025	-1.657
Dmpk	NM_032418	Mus musculus dystrophia myotonica-protein kinase (Dmpk), mRNA.	1434944_at	13400	0	-2.67881	0.0011	-1.53351
Dpep1	NM_007876	Mus musculus dipeptidase 1 (renal) (Dpep1), mRNA.	1419674_a_at	13479	0.0003	-5.05817	0.0009	-2.04918
Dpt	NM_019759	Mus musculus dermatopontin (Dpt), mRNA.	1418511_at	56429	0	-2.69324	0.0015	-2.09908
Dpyd	NM_170778	Mus musculus dihydropyrimidine dehydrogenase (Dpyd), mRNA.	1427946_s_at	99586	0.0003	-3.83877	0.0016	-1.53586
Dtnb	NM_007886	Mus musculus dystrobrevin, beta (Dtnb), mRNA.	1437651_a_at	13528	0.0012	2.6801	0	1.6618
Dusp4	NM_176933	Mus musculus dual specificity phosphatase 4 (Dusp4), mRNA.	1428834_at	319520	0.0001	2.7772	0.0003	1.547
Dusp6	NM_026268	Mus musculus dual specificity phosphatase 6 (Dusp6), mRNA.	1415834_at	67603	0.0001	2.2792	0.0038	1.7138
E130112L23Rik	BC058405	Mus musculus RIKEN cDNA E130112L23 gene, mRNA (cDNA clone IMAGE:5701960), complete cds.	1455810_a_at	268739	0.0001	2.4532	0.0015	1.2432
Ect2	NM_007900	Mus musculus ect2 oncogene (Ect2), mRNA.	1419513_a_at	13605	0.0009	3.6342	0.0009	2.3854
Edg1	NM_007901	Mus musculus endothelial differentiation sphingolipid G-protein-coupled receptor 1 (Edg1), mRNA.	1423571_at	13609	0.0015	-3.78358	0.0001	-2.22025
Edg3	NM_010101	Mus musculus endothelial differentiation, sphingolipid G-protein-coupled receptor, 3 (Edg3), mRNA.	1437173_at	13610	0	-3.80952	0.0017	-2.60213
Edn1	NM_010104	Mus musculus endothelin 1 (Edn1), mRNA.	1451924_a_at	13614	0.0114	-4.19287	0.0013	-2.34907
Efemp1	NM_146015	Mus musculus epidermal growth factor-containing fibulin-like extracellular matrix protein 1 (Efemp1), mRNA.	1427183_at	216616	0.0008	-3.68732	0	-1.91755
Egfr	NM_207655	Mus musculus epidermal growth factor receptor (Egfr), transcript variant 1, mRNA.	1424932_at	13649	0	-3.45066	0.0004	-1.52253
Egr1	NM_007913	Mus musculus early growth response 1 (Egr1), mRNA.	1417065_at	13653	0.0001	5.4329	0.0011	2.1327
Ehd1	NM_010119	Mus musculus EH-domain containing 1 (Ehd1), mRNA.	1416012_at	13660	0	-3.18167	0.0004	-1.64285
Ehd3	NM_020578	Mus musculus EH-domain containing 3 (Ehd3), mRNA.	1417235_at	57440	0.0001	-2.10793	0.0007	-1.48943
Ehf	NM_007914	Mus musculus ets homologous factor (Ehf), mRNA.	1451375_at	13661	0.0002	3.5821	0.0002	2.2745
Eif4e3	NM_025829	Mus musculus eukaryotic translation initiation factor 4E member 3 (Eif4e3), mRNA.	1417977_at	66892	0.0003	-2.10305	0.0004	-1.44488
Elf5	NM_010125	Mus musculus E74-like factor 5 (Elf5), mRNA.	1419555_at	13711	0	6.017	0.0016	2.7253
Eln	NM_007925	Mus musculus elastin (Eln), mRNA.	1420855_at	13717	0	4.9744	0.0003	2.2214
Elovl7	NM_029001	Mus musculus ELOVL family member 7, elongation of long chain fatty acids (yeast) (Elovl7), mRNA.	1440312_at	74559	0.0001	2.6656	0.0028	2.2383
Eltd1	NM_133222	Mus musculus EGF, latrophilin seven transmembrane domain containing 1 (Eltd1), mRNA.	1418059_at	170757	0	-4.54545	0.0012	-2.62467
Emcn	NM_016885	Mus musculus endomucin (Emcn), mRNA.	1425582_a_at	59308	0.0046	-2.5113	0.0032	-1.81653
Enc1	NM_007930	Mus musculus ectodermal-neural cortex 1 (Enc1), mRNA.	1450061_at	13803	0	2.9146	0	1.7365
Eng	NM_007932	Mus musculus endoglin (Eng), mRNA.	1432176_a_at	13805	0.0005	-4.4964	0.0018	-2.11909
Epb4.1l3	NM_013813	Mus musculus erythrocyte protein band 4.1-like 3 (Epb4.1l3), mRNA.	1419062_at	13823	0.0006	-4.38596	0.0032	-2.06228
Epb4.9	NM_013514	Mus musculus erythrocyte protein band 4.9 (Epb4.9), mRNA.	1460223_a_at	13829	0	-2.65322	0.0004	-1.47514
Epha7	NM_010141	Mus musculus Eph receptor A7 (Epha7), mRNA.	1451991_at	13841	0.0002	2.7427	0.0001	2.3404
Ephb4	NM_010144	Mus musculus Eph receptor B4 (Ephb4), mRNA.	1449845_a_at	13846	0	-2.43724	0.0011	-1.54178
Erbb2	NM_001003817	Mus musculus v-erb-b2 erythroblastic leukemia viral oncogene homolog 2, neuro/glioblastoma derived oncogene homolog (avian) (Erbb2), mRNA.	1424919_at	13866	0	2.8606	0.0024	1.596
Erbb3	NM_010153	Mus musculus v-erb-b2 erythroblastic leukemia viral oncogene homolog 3 (avian) (Erbb3), mRNA.	1434606_at	13867	0	2.8884	0.002	2.2336
Ereg	NM_007950	Mus musculus epiregulin (Ereg), mRNA.	1419431_at	13874	0.0002	482.203	0.0008	24.7122
Ets2	NM_011809	Mus musculus E26 avian leukemia oncogene 2, 3' domain (Ets2), mRNA.	1447685_x_at	23872	0.0009	-2.19443	0.0002	-1.68577
Evc	NM_021292	Mus musculus Ellis van Creveld gene homolog (human) (Evc), mRNA.	1448876_at	59056	0.0005	-2.45158	0.0011	-1.34571
Evc2	NM_145920	Mus musculus Ellis van Creveld syndrome 2 homolog (human) (Evc2), mRNA.	1429447_at	68525	0.0012	-2.99133	0.0002	-1.3598
Exoc3l	NM_177788	Mus musculus exocyst complex component 3-like (Exoc3l), mRNA.	1436536_at	277978	0	-2.73598	0.0021	-1.63934
Eya2	NM_010165	Mus musculus eyes absent 2 homolog (Drosophila) (Eya2), mRNA.	1424127_at	14049	0	2.4752	0.0011	1.425
Fabp3	NM_010174	Mus musculus fatty acid binding protein 3, muscle and heart (Fabp3), mRNA.	1416023_at	14077	0.0001	-3.28084	0.0002	-2.58665
Fabp4	NM_024406	Mus musculus fatty acid binding protein 4, adipocyte (Fabp4), mRNA.	1451263_a_at	11770	0.0191	-2.69542	0.003	-1.32066
Faim2	NM_028224	Mus musculus Fas apoptotic inhibitory molecule 2 (Faim2), transcript variant 1, mRNA.	1429518_at	72393	0.0001	-4.81928	0.0005	-2.83849
Fbxo30	NM_027968	Mus musculus F-box protein 30 (Fbxo30), mRNA.	1453136_at	71865	0.0004	-3.52734	0	-2.09908
Fetub	NM_021564	Mus musculus fetuin beta (Fetub), transcript variant 1, mRNA.	1449555_a_at	59083	0	56.1463	0.0003	15.2881
Fez2	NM_199448	Mus musculus fasciculation and elongation protein zeta 2 (zygin II) (Fez2), mRNA.	1434348_at	225020	0.0001	-2.51889	0.0014	-2.00481
Fgd5	NM_172731	Mus musculus FYVE, RhoGEF and PH domain containing 5 (Fgd5), mRNA.	1460578_at	232237	0.0004	-3.65898	0.0014	-1.6488
Fgfr2	NM_010207	Mus musculus fibroblast growth factor receptor 2 (Fgfr2), transcript variant 1, mRNA.	1420847_a_at	14183	0.0014	2.5715	0.0011	1.4754
Fgfr4	NM_008011	Mus musculus fibroblast growth factor receptor 4 (Fgfr4), mRNA.	1418596_at	14186	0	-9.46074	0.0007	-2.29938
Fgg	NM_133862	Mus musculus fibrinogen, gamma polypeptide (Fgg), mRNA.	1416025_at	99571	0.0014	5.9679	0.0002	6.0467
Fgl1	NM_145594	Mus musculus fibrinogen-like protein 1 (Fgl1), mRNA.	1424599_at	234199	0.0007	21.7728	0.0005	2.4835
Fhl1	NM_001077361	Mus musculus four and a half LIM domains 1 (Fhl1), transcript variant 1, mRNA.	1417872_at	14199	0	-2.46914	0.0014	-2.01776
Figf	NM_010216	Mus musculus c-fos induced growth factor (Figf), mRNA.	1438954_x_at	14205	0.0001	-7.12251	0.0028	-2.49875
Fkbp7	NM_010222	Mus musculus FK506 binding protein 7 (Fkbp7), mRNA.	1416803_at	14231	0	-2.28519	0.0007	-1.94137
Fli1	NM_008026	Mus musculus Friend leukemia integration 1 (Fli1), mRNA.	1433512_at	14247	0	-2.77239	0.0011	-1.7334
Fmo2	NM_018881	Mus musculus flavin containing monooxygenase 2 (Fmo2), mRNA.	1453435_a_at	55990	0.003	-4.00962	0.0036	-1.89538
Fos	NM_010234	Mus musculus FBJ osteosarcoma oncogene (Fos), mRNA.	1423100_at	14281	0.0006	2.9164	0.0041	1.8373
Foxf1a	NM_010426	Mus musculus forkhead box F1a (Foxf1a), mRNA.	1434939_at	15227	0	-3.97456	0.0042	-2.60552
Foxf2	NM_010225	Mus musculus forkhead box F2 (Foxf2), mRNA.	1418220_at	14238	0.0001	-2.8547	0.002	-1.78827
Foxp2	NM_053242	Mus musculus forkhead box P2 (Foxp2), transcript variant 1, mRNA.	1458191_at	114142	0.0047	3.1279	0	3.1329
Frk	NM_010237	Mus musculus fyn-related kinase (Frk), mRNA.	1436413_at	14302	0	3.3886	0.0001	2.178
Fut2	NM_018876	Mus musculus fucosyltransferase 2 (Fut2), mRNA.	1434862_at	14344	0	9.3571	0	5.1611
Fxyd1	NM_052992	Mus musculus FXYD domain-containing ion transport regulator 1 (Fxyd1), transcript variant 3, mRNA.	1421374_a_at	56188	0.0001	-4.13565	0.0009	-1.94818
Fyn	NM_008054	Mus musculus Fyn proto-oncogene (Fyn), mRNA.	1448765_at	14360	0.0005	-2.7894	0.0008	-1.63319
Fzd4	NM_008055	Mus musculus frizzled homolog 4 (Drosophila) (Fzd4), mRNA.	1419301_at	14366	0.0014	-2.31481	0.0012	-1.93723
G0s2	NM_008059	Mus musculus G0/G1 switch gene 2 (G0s2), mRNA.	1448700_at	14373	0.0007	-7.54717	0	-2.88517
Gabpb1	NM_207669	Mus musculus GA repeat binding protein, beta 1 (Gabpb1), transcript variant 1, mRNA.	1419761_a_at	14391	0.0001	2.5212	0.0015	1.2025
Galnt3	NM_015736	Mus musculus UDP-N-acetyl-alpha-D-galactosamine:polypeptide N-acetylgalactosaminyltransferase 3 (Galnt3), mRNA.	1417588_at	14425	0	2.8862	0.0007	2.4778
Galntl2	NM_030166	Mus musculus UDP-N-acetyl-alpha-D-galactosamine:polypeptide N-acetylgalactosaminyltransferase-like 2 (Galntl2), mRNA.	1429236_at	78754	0.0006	-2.37304	0.0002	-1.76243
Galntl4	NM_173739	Mus musculus UDP-N-acetyl-alpha-D-galactosamine:polypeptide N-acetylgalactosaminyltransferase-like 4 (Galntl4), mRNA.	1454780_at	233733	0	-2.77469	0.001	-1.91718
Gata2	NM_008090	Mus musculus GATA binding protein 2 (Gata2), mRNA.	1428816_a_at	14461	0	-4.91642	0.0005	-2.34907
Gata5	NM_008093	Mus musculus GATA binding protein 5 (Gata5), mRNA.	1450125_at	14464	0.0002	-3.38409	0.0005	-1.87477
Gbp2	NM_010260	Mus musculus guanylate nucleotide binding protein 2 (Gbp2), mRNA.	1418240_at	14469	0.0001	-3.39098	0.0003	-2.30681
Gbp3	NM_018734	Mus musculus guanylate nucleotide binding protein 3 (Gbp3), mRNA.	1418392_a_at	55932	0	-3.76932	0.0023	-2.53614
Gbp6	NM_001083312	Mus musculus guanylate binding protein 6 (Gbp6), mRNA.	1434380_at	229900	0.0001	-4.20521	0.0033	-2.18055
Gch1	NM_008102	Mus musculus GTP cyclohydrolase 1 (Gch1), mRNA.	1429692_s_at	14528	0	2.6887	0.0033	1.6275
Gclc	NM_010295	Mus musculus glutamate-cysteine ligase, catalytic subunit (Gclc), mRNA.	1424296_at	14629	0.0171	3.2021	0.0028	2.7109
Gdnf	NM_010275	Mus musculus glial cell line derived neurotrophic factor (Gdnf), mRNA.	1419080_at	14573	0.0001	2.8678	0.0039	1.507
Gfpt1	NM_013528	Mus musculus glutamine fructose-6-phosphate transaminase 1 (Gfpt1), mRNA.	1449268_at	14583	0	2.2047	0.0005	1.6203
Ggh	NM_010281	Mus musculus gamma-glutamyl hydrolase (Ggh), mRNA.	1419595_a_at	14590	0	-2.34742	0	-1.9685
Ggta1	NM_010283	Mus musculus glycoprotein galactosyltransferase alpha 1, 3 (Ggta1), mRNA.	1418483_a_at	14594	0.0001	-2.91545	0.0013	-1.4721
Gimap5	NM_175035	Mus musculus GTPase, IMAP family member 5 (Gimap5), mRNA.	1444181_at	317757	0.0166	-3.4118	0.004	-2.16873
Git2	NM_019834	Mus musculus G protein-coupled receptor kinase-interactor 2 (Git2), transcript variant 1, mRNA.	1435925_at	26431	0	-2.05804	0.0005	-1.48943
Gja1	NM_010288	Mus musculus gap junction membrane channel protein alpha 1 (Gja1), mRNA.	1415800_at	14609	0	2.3697	0.0005	2.3002
Gja5	NM_008121	Mus musculus gap junction membrane channel protein alpha 5 (Gja5), mRNA.	1429101_at	14613	0.0029	-6.34921	0.0006	-2.02061
Gja7	NM_008122	Mus musculus gap junction membrane channel protein alpha 7 (Gja7), mRNA.	1447787_x_at	14615	0.0768	-4.43262	0	-1.95427
Gjb1	NM_008124	Mus musculus gap junction membrane channel protein beta 1 (Gjb1), mRNA.	1448767_s_at	14618	0	10.1753	0	3.8478
Gjb2	NM_008125	Mus musculus gap junction membrane channel protein beta 2 (Gjb2), mRNA.	1423271_at	14619	0	5.6526	0.0015	2.6693
Gjb3	NM_008126	Mus musculus gap junction membrane channel protein beta 3 (Gjb3), mRNA.	1416715_at	14620	0	24.7726	0.0002	3.0376
Gjb4	NM_008127	Mus musculus gap junction membrane channel protein beta 4 (Gjb4), mRNA.	1422179_at	14621	0	35.3689	0.0017	4.0122
Gjb6	NM_001010937	Mus musculus gap junction membrane channel protein beta 6 (Gjb6), transcript variant 2, mRNA.	1448397_at	14623	0	4.6952	0.0014	2.1383
Gkn2	NM_025467	Mus musculus gastrokine 2 (Gkn2), mRNA.	1453132_a_at	66284	0	280.787	0.001	8.2217
Glis2	NM_031184	Mus musculus GLIS family zinc finger 2 (Glis2), mRNA.	1416598_at	83396	0	-2.1631	0.0028	-1.49231
Gna14	NM_008137	Mus musculus guanine nucleotide binding protein, alpha 14 (Gna14), mRNA.	1420385_at	14675	0	-3.11818	0.0005	-1.9459
Gnao1	NM_010308	Mus musculus guanine nucleotide binding protein, alpha o (Gnao1), mRNA.	1421152_a_at	14681	0.0082	-2.63505	0.0016	-1.91498
Gng11	NM_025331	Mus musculus guanine nucleotide binding protein (G protein), gamma 11 (Gng11), mRNA.	1448942_at	66066	0	-3.41297	0.0018	-2.38949
Gnptab	NM_001004164	Mus musculus N-acetylglucosamine-1-phosphate transferase, alpha and beta subunits (Gnptab), mRNA.	1435335_a_at	432486	0.0001	2.7216	0	1.8479
Golm1	NM_027307	Mus musculus golgi phosphoprotein 2 (Golph2), transcript variant 1, mRNA.	1415698_at	105348	0	6.7878	0.0002	3.861
Gp9	NM_018762	Mus musculus glycoprotein 9 (platelet) (Gp9), mRNA.	1419720_at	54368	0.0001	-3.92003	0.0035	-1.48412
Gpc3	NM_016697	Mus musculus glypican 3 (Gpc3), mRNA.	1450990_at	14734	0.0001	-4.42282	0.0002	-2.3015
Gpihbp1	NM_026730	Mus musculus GPI-anchored HDL-binding protein 1 (Gpihbp1), mRNA.	1453022_at	68453	0.0001	-3.61925	0	-2.18103
Gpm6a	NM_153581	Mus musculus glycoprotein m6a (Gpm6a), mRNA.	1456741_s_at	234267	0.0001	-8.38926	0.0019	-2.88184
Gpm6b	NM_023122	Mus musculus glycoprotein m6b (Gpm6b), mRNA.	1423091_a_at	14758	0	-4.1806	0.0009	-1.91241
Gpr124	NM_054044	Mus musculus G protein-coupled receptor 124 (Gpr124), mRNA.	1418379_s_at	78560	0	-3.03859	0.0001	-1.72206
Gpr18	NM_182806	Mus musculus G protein-coupled receptor 18 (Gpr18), mRNA.	1439141_at	110168	0.0002	-2.00521	0.0031	-2.18341
Gpr4	NM_175668	Mus musculus G protein-coupled receptor 4 (Gpr4), mRNA.	1457745_at	319197	0.0051	-2.98597	0.0006	-2.14731
Gpr56	NM_018882	Mus musculus G protein-coupled receptor 56 (Gpr56), mRNA.	1433485_x_at	14766	0	3.3507	0.0003	2.2352
Grap	NM_027817	Mus musculus GRB2-related adaptor protein (Grap), mRNA.	1429387_at	71520	0	-3.46021	0.0006	-2.2941
Grb10	NM_010345	Mus musculus growth factor receptor bound protein 10 (Grb10), mRNA.	1425458_a_at	14783	0	-2.02634	0.0004	-1.52114
Grb7	NM_010346	Mus musculus growth factor receptor bound protein 7 (Grb7), mRNA.	1448227_at	14786	0.0001	3.9324	0.0001	2.1105
Grhl2	NM_026496	Mus musculus grainyhead-like 2 (Drosophila) (Grhl2), mRNA.	1427046_at	252973	0.0001	3.0699	0.0001	2.2903
Gria1	NM_008165	Mus musculus glutamate receptor, ionotropic, AMPA1 (alpha 1) (Gria1), mRNA.	1435239_at	14799	0.0112	-6.84463	0.0041	-1.92567
Grk5	NM_018869	Mus musculus G protein-coupled receptor kinase 5 (Grk5), mRNA.	1449514_at	14773	0	-3.32889	0.0027	-1.85391
Grtp1	NM_025768	Mus musculus GH regulated TBC protein 1 (Grtp1), mRNA.	1439150_x_at	66790	0.0013	-5.86166	0.0019	-2.57467
Gstm5	NM_010360	Mus musculus glutathione S-transferase, mu 5 (Gstm5), mRNA.	1416842_at	14866	0.0001	-2.1978	0.0028	-1.7334
Gstm7	NM_026672	Mus musculus glutathione S-transferase, mu 7 (Gstm7), mRNA.	1419072_at	68312	0	-3.54736	0.0006	-2.00401
Gulp1	NM_027506	Mus musculus GULP, engulfment adaptor PTB domain containing 1 (Gulp1), transcript variant 1, mRNA.	1434423_at	70676	0.0003	-4.914	0.0003	-2.36742
Gvin1	NM_029000	Mus musculus GTPase, very large interferon inducible 1 (Gvin1), transcript variant A, mRNA.	1429184_at	74558	0	-4.56621	0.0002	-2.66241
Gyg	NM_013755	Mus musculus glycogenin (Gyg), mRNA.	1448429_at	27357	0	-3.27547	0.0024	-1.4979
Gyk	NM_212444	Mus musculus glycerol kinase (Gyk), transcript variant 2, mRNA.	1422703_at	14933	0.0004	3.7959	0.0006	1.6738
Gyltl1b	NM_172670	Mus musculus glycosyltransferase-like 1B (Gyltl1b), mRNA.	1434007_at	228366	0.0001	2.8299	0.0008	1.4876
Gypc	NM_001048207	Mus musculus glycophorin C (Gypc), mRNA.	1423878_at	71683	0	-3.07503	0.0005	-1.84434
Gzma	NM_010370	Mus musculus granzyme A (Gzma), mRNA.	1417898_a_at	14938	0	-3.79363	0.0033	-2.58933
Gzmb	NM_013542	Mus musculus granzyme B (Gzmb), mRNA.	1419060_at	14939	0.0001	-3.91236	0.0005	-2.28154
Hdac6	NM_010413	Mus musculus histone deacetylase 6 (Hdac6), mRNA.	1448928_at	15185	0	2.2529	0.0018	1.2301
Hdc	NM_008230	Mus musculus histidine decarboxylase (Hdc), mRNA.	1454713_s_at	15186	0	5.0709	0	4.5128
Hecw1	NM_001081348	Mus musculus HECT, C2 and WW domain containing E3 ubiquitin protein ligase 1 (Hecw1), mRNA.	1456527_at	94253	0.0001	9.6776	0.0001	3.4502
Hecw2	NM_001001883	Mus musculus HECT, C2 and WW domain containing E3 ubiquitin protein ligase 2 (Hecw2), transcript variant 1, mRNA.	1458464_at	329152	0.0313	-3.86399	0.0028	-2.2237
Heph	NM_010417	Mus musculus hephaestin (Heph), transcript variant 1, mRNA.	1448696_at	15203	0	-3.83877	0.0006	-1.81951
Hey1	NM_010423	Mus musculus hairy/enhancer-of-split related with YRPW motif 1 (Hey1), mRNA.	1415999_at	15213	0.0009	-4.06835	0.0002	-1.80375
Hgfac	NM_019447	Mus musculus hepatocyte growth factor activator (Hgfac), mRNA.	1418405_at	54426	0	7.653	0.0006	1.9498
Higd1b	NM_080846	Mus musculus HIG1 domain family, member 1B (Higd1b), mRNA.	1449860_at	75689	0	-3.42466	0.003	-1.90949
Hist1h2bc	NM_023422	Mus musculus histone cluster 1, H2bc (Hist1h2bc), mRNA.	1418072_at	68024	0	-2.19587	0.0029	-1.70853
Hkdc1	NM_145419	Mus musculus hexokinase domain containing 1 (Hkdc1), mRNA.	1425900_at	216019	0.0014	2.4341	0.0002	1.6066
Hmmr	ENSMUST00000020579	hyaluronan mediated motility receptor (RHAMM) (Hmmr), mRNA gene:ENSMUSG00000020330	1425815_a_at	15366	0.0001	5.1014	0.0029	1.7822
Hmox1	NM_010442	Mus musculus heme oxygenase (decycling) 1 (Hmox1), mRNA.	1448239_at	15368	0	3.2732	0.0006	2.223
Hn1l	NM_198937	Mus musculus hematological and neurological expressed 1-like (Hn1l), mRNA.	1433696_at	52009	0	3.4878	0.0007	2.1007
Hook1	NM_030014	Mus musculus hook homolog 1 (Drosophila) (Hook1), mRNA.	1438018_at	77963	0	3.1654	0.0007	2.1712
Hook2	NM_133255	Mus musculus hook homolog 2 (Drosophila) (Hook2), mRNA.	1419350_at	170833	0	3.8158	0.0005	1.2726
Hoxb2	NM_134032	Mus musculus homeo box B2 (Hoxb2), mRNA.	1449397_at	103889	0	-2.22124	0.0014	-2.74801
Hoxb5	NM_008268	Mus musculus homeo box B5 (Hoxb5), mRNA.	1418415_at	15413	0.0001	-4.83559	0.002	-1.54799
Hpn	NM_008281	Mus musculus hepsin (Hpn), mRNA.	1420712_a_at	15451	0	8.6959	0.0004	2.1571
Hsd11b1	NM_008288	Mus musculus hydroxysteroid 11-beta dehydrogenase 1 (Hsd11b1), transcript variant 1, mRNA.	1449038_at	15483	0	-2.87026	0.0005	-2.35128
Hspa12b	NM_028306	Mus musculus heat shock protein 12B (Hspa12b), mRNA.	1460371_at	72630	0	-3.92465	0	-1.7319
Hyal2	NM_010489	Mus musculus hyaluronoglucosaminidase 2 (Hyal2), mRNA.	1448679_at	15587	0	-2.61233	0	-1.77778
Id3	NM_008321	Mus musculus inhibitor of DNA binding 3 (Id3), mRNA.	1416630_at	15903	0.0002	-2.14087	0.0003	-2.23514
Ier3	NM_133662	Mus musculus immediate early response 3 (Ier3), mRNA.	1419647_a_at	15937	0	-2.47893	0	-1.75778
Ifit1	NM_008331	Mus musculus interferon-induced protein with tetratricopeptide repeats 1 (Ifit1), mRNA.	1450783_at	15957	0.001	-2.35682	0.0023	-1.77211
Ifit2	NM_008332	Mus musculus interferon-induced protein with tetratricopeptide repeats 2 (Ifit2), mRNA.	1418293_at	15958	0	-2.40096	0.0028	-1.69952
Ifnar2	NM_010509	Mus musculus interferon (alpha and beta) receptor 2 (Ifnar2), mRNA.	1440169_x_at	15976	0.0017	-2.25023	0	-1.32363
Ifrd1	NM_013562	Mus musculus interferon-related developmental regulator 1 (Ifrd1), mRNA.	1416067_at	15982	0	-2.16544	0	-1.79695
Ift80	NM_026641	Mus musculus intraflagellar transport 80 homolog (Chlamydomonas) (Ift80), mRNA.	1427568_a_at	68259	0	2.7234	0	1.931
Igf2	NM_010514	Mus musculus insulin-like growth factor 2 (Igf2), mRNA.	1448152_at	16002	0	-2.91036	0.0002	-1.49388
Igfbp3	NM_008343	Mus musculus insulin-like growth factor binding protein 3 (Igfbp3), mRNA.	1423062_at	16009	0.0001	-11.7925	0	-2.78629
Igfbp4	NM_010517	Mus musculus insulin-like growth factor binding protein 4 (Igfbp4), mRNA.	1421992_a_at	16010	0.0016	-2.83688	0.0022	-1.79888
Igfbp5	NM_010518	Mus musculus insulin-like growth factor binding protein 5 (Igfbp5), mRNA.	1452114_s_at	16011	0.0051	-2.88268	0.0014	-1.46007
Igfbp6	NM_008344	Mus musculus insulin-like growth factor binding protein 6 (Igfbp6), mRNA.	1417933_at	16012	0.0001	-4.17014	0.0001	-2.35849
Igsf5	NM_028078	Mus musculus immunoglobulin superfamily, member 5 (Igsf5), mRNA.	1451407_at	72058	0	3.21	0.0005	1.9319
Il18rap	NM_010553	Mus musculus interleukin 18 receptor accessory protein (Il18rap), mRNA.	1456545_at	16174	0	3.6827	0	2.5841
Il2rg	NM_013563	Mus musculus interleukin 2 receptor, gamma chain (Il2rg), mRNA.	1416296_at	16186	0	-2.12721	0.0005	-1.70097
Il6st	NM_010560	Mus musculus interleukin 6 signal transducer (Il6st), mRNA.	1460295_s_at	16195	0.0143	-3.02024	0	-1.24969
Impdh1	NM_011829	Mus musculus inosine 5'-phosphate dehydrogenase 1 (Impdh1), mRNA.	1423239_at	23917	0	-3.67512	0.0013	-2.13858
Indo	NM_008324	Mus musculus indoleamine-pyrrole 2,3 dioxygenase (Indo), mRNA.	1420437_at	15930	0.0013	-5.37057	0.0009	-2.43191
Inpp5a	NM_183144	Mus musculus inositol polyphosphate-5-phosphatase A (Inpp5a), mRNA.	1433605_at	212111	0	-2.1815	0	-1.75039
Irf7	NM_016850	Mus musculus interferon regulatory factor 7 (Irf7), mRNA.	1417244_a_at	54123	0	-2.22519	0.0022	-1.43082
Itga5	NM_010577	Mus musculus integrin alpha 5 (fibronectin receptor alpha) (Itga5), mRNA.	1423267_s_at	16402	0.0005	-2.41488	0.0001	-1.43082
Itga7	NM_008398	Mus musculus integrin alpha 7 (Itga7), mRNA.	1418393_a_at	16404	0.0004	3.0526	0	2.571
Itga9	NM_133721	Mus musculus integrin alpha 9 (Itga9), mRNA.	1450029_s_at	104099	0	2.4263	0.0003	1.6259
Itgb3	NM_016780	Mus musculus integrin beta 3 (Itgb3), mRNA.	1455257_at	16416	0	-2.87604	0.0001	-1.65125
Itih2	NM_010582	Mus musculus inter-alpha trypsin inhibitor, heavy chain 2 (Itih2), mRNA.	1417618_at	16425	0	45.7542	0.0001	7.2413
Itih5	NM_172471	Mus musculus inter-alpha (globulin) inhibitor H5 (Itih5), mRNA.	1429159_at	209378	0.0005	-3.27332	0.0001	-1.60411
Itpr3	NM_080553	Mus musculus inositol 1,4,5-triphosphate receptor 3 (Itpr3), mRNA.	1417297_at	16440	0	2.2208	0.0035	1.3197
Jam2	NM_023844	Mus musculus junction adhesion molecule 2 (Jam2), mRNA.	1436568_at	67374	0.0001	-2.25175	0.0003	-1.63908
Jun	NM_010591	Mus musculus Jun oncogene (Jun), mRNA.	1417409_at	16476	0	-2.77316	0.0017	-1.95465
Junb	NM_008416	Mus musculus Jun-B oncogene (Junb), mRNA.	1415899_at	16477	0.0006	2.4404	0.0017	1.5869
Kcnc3	NM_008422	Mus musculus potassium voltage gated channel, Shaw-related subfamily, member 3 (Kcnc3), mRNA.	1421980_at	16504	0.0171	4.2988	0.0002	2.1551
Kcnf1	NM_201531	Mus musculus potassium voltage-gated channel, subfamily F, member 1 (Kcnf1), mRNA.	1454768_at	382571	0	6.8568	0.0007	2.4471
Kctd20	NM_025888	Mus musculus potassium channel tetramerisation domain containing 20 (Kctd20), mRNA.	1416323_at	66989	0.0002	-2.0145	0.0023	-1.42005
Kif11	NM_010615	Mus musculus kinesin family member 11 (Kif11), mRNA.	1435306_a_at	16551	0.0001	3.1935	0.0011	2.0211
Kif20a	NM_009004	Mus musculus kinesin family member 20A (Kif20a), mRNA.	1449207_a_at	19348	0.0001	4.7876	0.0001	1.8007
Kif23	NM_024245	Mus musculus kinesin family member 23 (Kif23), mRNA.	1455990_at	71819	0	4.1424	0.0002	3.2569
Kif2c	NM_134471	Mus musculus kinesin family member 2C (Kif2c), mRNA.	1437611_x_at	73804	0.0028	2.8868	0	2.2256
Klc1	NM_001081959	Mus musculus kinesin light chain 1 (Klc1), transcript variant h, mRNA.	1428881_at	16593	0	-2.12495	0.0008	-1.52858
Klf12	NM_010636	Mus musculus Kruppel-like factor 12 (Klf12), mRNA.	1455521_at	16597	0	-5.94177	0.0015	-1.90585
Klf2	NM_008452	Mus musculus Kruppel-like factor 2 (lung) (Klf2), mRNA.	1448890_at	16598	0.0009	-3.81098	0.0001	-2.21092
Klf4	NM_010637	Mus musculus Kruppel-like factor 4 (gut) (Klf4), mRNA.	1417395_at	16600	0.0072	-4.56621	0.0022	-2.1173
Klf6	NM_011803	Mus musculus Kruppel-like factor 6 (Klf6), mRNA.	1459718_x_at	23849	0.0289	-2.23464	0.0029	-1.41303
Klf7	NM_033563	Mus musculus Kruppel-like factor 7 (ubiquitous) (Klf7), mRNA.	1449439_at	93691	0.0005	-3.05344	0.0034	-2.14454
Klhdc8a	NM_144810	Mus musculus kelch domain containing 8A (Klhdc8a), mRNA.	1424885_at	213417	0	3.409	0.0042	1.4384
Klhl5	NM_175174	Mus musculus kelch-like 5 (Drosophila) (Klhl5), mRNA.	1426530_a_at	71778	0	-2.53936	0.0025	-1.79662
Klre1	NM_153590	Mus musculus killer cell lectin-like receptor family E member 1 (Klre1), mRNA.	1458642_at	243655	0.0005	-3.66435	0.0019	-1.3009
Krt18	NM_010664	Mus musculus keratin 18 (Krt18), mRNA.	1448169_at	16668	0	6.5186	0	2.8853
Krt23	NM_033373	Mus musculus keratin 23 (Krt23), mRNA.	1418213_at	94179	0	4.1028	0	2.7095
Lad1	NM_133664	Mus musculus ladinin (Lad1), mRNA.	1418449_at	16763	0	16.0494	0.0002	2.3058
Lamb1-1	NM_008482	Mus musculus laminin B1 subunit 1 (Lamb1-1), mRNA.	1424113_at	16777	0.0007	-3.03951	0.0022	-1.60694
Lats2	NM_015771	Mus musculus large tumor suppressor 2 (Lats2), mRNA.	1439441_x_at	50523	0.0002	-2.97974	0.003	-1.64853
Lbh	NM_029999	Mus musculus limb-bud and heart (Lbh), mRNA.	1429088_at	77889	0	-3.59842	0.0026	-1.9073
Lcn2	NM_008491	Mus musculus lipocalin 2 (Lcn2), mRNA.	1427747_a_at	16819	0	3.2125	0.0002	2.0721
Lef1	NM_010703	Mus musculus lymphoid enhancer binding factor 1 (Lef1), mRNA.	1454734_at	16842	0	-2.58598	0.0003	-1.67392
Lepr	NM_010704	Mus musculus leptin receptor (Lepr), transcript variant 2, mRNA.	1425644_at	16847	0.0003	-3.64964	0.0013	-2.09424
Leprel2	NM_013534	Mus musculus leprecan-like 2 (Leprel2), mRNA.	1449531_at	14789	0	-2.04834	0.0009	-1.32644
Lims2	NM_144862	Mus musculus LIM and senescent cell antigen like domains 2 (Lims2), mRNA.	1424408_at	225341	0.0021	-5.12295	0.0004	-2.32126
Liph	ENSMUST00000060673	lipase, member H (Liph), transcript variant 1, mRNA gene:ENSMUSG00000044626	1456619_at	239759	0	2.6927	0	2.6988
Lrg1	NM_029796	Mus musculus leucine-rich alpha-2-glycoprotein 1 (Lrg1), mRNA.	1417290_at	76905	0	3.696	0	3.1141
Lrrc8e	NM_028175	Mus musculus leucine rich repeat containing 8 family, member E (Lrrc8e), mRNA.	1438445_at	72267	0.0001	3.0198	0.0029	1.7408
Lrtm2	NM_172492	Mus musculus leucine-rich repeats and transmembrane domains 2 (Lrtm2), mRNA.	1433744_at	211187	0.0018	-8.40336	0.0027	-1.96541
Ltb4dh	NM_025968	Mus musculus leukotriene B4 12-hydroxydehydrogenase (Ltb4dh), mRNA.	1417777_at	67103	0	10.4917	0.0022	4.2154
Ltbp1	NM_019919	Mus musculus latent transforming growth factor beta binding protein 1 (Ltbp1), transcript variant 1, mRNA.	1448870_at	268977	0	-4.22833	0.0009	-1.78731
Lysmd2	NM_027309	Mus musculus LysM, putative peptidoglycan-binding, domain containing 2 (Lysmd2), mRNA.	1428626_at	70082	0	-3.55114	0.0008	-2.33918
Lyve1	NM_053247	Mus musculus lymphatic vessel endothelial hyaluronan receptor 1 (Lyve1), mRNA.	1453128_at	114332	0.003	-3.51617	0	-2.21435
Lyz	NM_013590	Mus musculus lysozyme (Lyz), mRNA.	1450822_at	17110	0.0047	-2.82566	0.0007	-2.59336
Mad2l1	NM_019499	Mus musculus MAD2 (mitotic arrest deficient, homolog)-like 1 (yeast) (Mad2l1), mRNA.	1422460_at	56150	0	2.9986	0.0017	1.624
Mal	NM_010762	Mus musculus myelin and lymphocyte protein, T-cell differentiation protein (Mal), mRNA.	1432558_a_at	17153	0	6.7288	0.0001	3.2776
Malt1	NM_172833	Mus musculus mucosa associated lymphoid tissue lymphoma translocation gene 1 (Malt1), mRNA.	1445068_at	240354	0.0142	4.4113	0.0023	3.2247
Mamdc2	NM_174857	Mus musculus MAM domain containing 2 (Mamdc2), mRNA.	1453152_at	71738	0.0004	-4.662	0.002	-2.31642
Map3k8	NM_007746	Mus musculus mitogen activated protein kinase kinase kinase 8 (Map3k8), mRNA.	1419208_at	26410	0.0001	-2.30415	0.0036	-1.58078
Map4k2	NM_009006	Mus musculus mitogen activated protein kinase kinase kinase kinase 2 (Map4k2), mRNA.	1434833_at	26412	0	-4.28816	0.0038	-1.86951
Mapk13	NM_011950	Mus musculus mitogen activated protein kinase 13 (Mapk13), mRNA.	1448871_at	26415	0	7.0891	0.0006	2.6849
Mapt	NM_001038609	Mus musculus microtubule-associated protein tau (Mapt), transcript variant 1, mRNA.	1424719_a_at	17762	0.0014	-5.98444	0.0011	-2.07727
March2	BC002144	Mus musculus membrane-associated ring finger (C3HC4) 2, mRNA (cDNA clone MGC:7259 IMAGE:3484751), complete cds.	1459871_x_at	224703	0.0004	-3.07882	0.0031	-1.37571
Marco	NM_010766	Mus musculus macrophage receptor with collagenous structure (Marco), mRNA.	1449498_at	17167	0.0046	-3.45781	0.0041	-1.42674
Mat2a	NM_145569	Mus musculus methionine adenosyltransferase II, alpha (Mat2a), mRNA.	1456702_x_at	232087	0.0001	-2.13538	0.0015	-1.54655
Mbl1	NM_010775	Mus musculus mannose binding lectin (A) (Mbl1), mRNA.	1419578_at	17194	0.0005	2.7832	0.0004	1.741
Mboat1	NM_153546	Mus musculus membrane bound O-acyltransferase domain containing 1 (Mboat1), mRNA.	1435323_a_at	218121	0	6.0052	0.0025	2.2559
Mboat2	NM_026037	Mus musculus membrane bound O-acyltransferase domain containing 2 (Mboat2), transcript variant 1, mRNA.	1425029_a_at	67216	0.0121	-2.22124	0.0003	-1.62206
Mboat5	NM_145130	Mus musculus membrane bound O-acyltransferase domain containing 5 (Mboat5), mRNA.	1423960_at	14792	0.0001	2.1637	0.0004	1.4917
Mcam	NM_023061	Mus musculus melanoma cell adhesion molecule (Mcam), mRNA.	1416357_a_at	84004	0	-2.2779	0.0029	-1.57085
Mesdc1	NM_030705	Mus musculus mesoderm development candidate 1 (Mesdc1), mRNA.	1416397_at	80889	0	-2.10837	0.0006	-1.64501
Mfap2	NM_008546	Mus musculus microfibrillar-associated protein 2 (Mfap2), mRNA.	1417359_at	17150	0	-2.22717	0.0005	-2.02429
Mfng	NM_008595	Mus musculus MFNG O-fucosylpeptide 3-beta-N-acetylglucosaminyltransferase (Mfng), mRNA.	1416992_at	17305	0	-2.13356	0.0001	-2.18388
Mgll	NM_011844	Mus musculus monoglyceride lipase (Mgll), mRNA.	1453836_a_at	23945	0.008	-3.99042	0.0018	-2.05888
Mlph	NM_053015	Mus musculus melanophilin (Mlph), mRNA.	1449896_at	171531	0	4.4862	0.0002	2.2208
Mmrn2	NM_153127	Mus musculus multimerin 2 (Mmrn2), mRNA.	1420276_x_at	105450	0	-4.73485	0.002	-2.1978
Mobkl2b	NM_178061	Mus musculus MOB1, Mps One Binder kinase activator-like 2B (yeast) (Mobkl2b), mRNA.	1429284_at	214944	0.0009	2.5344	0.0025	1.6835
Mpdz	NM_010820	Mus musculus multiple PDZ domain protein (Mpdz), mRNA.	1418664_at	17475	0	-3.53482	0.0005	-1.75193
Mphosph1	NM_183046	Mus musculus M-phase phosphoprotein 1 (Mphosph1), mRNA.	1439695_a_at	240641	0.0002	3.1485	0.0003	1.5443
Mpp3	NM_007863	Mus musculus membrane protein, palmitoylated 3 (MAGUK p55 subfamily member 3) (Mpp3), mRNA.	1419077_at	13384	0.0005	-3.33444	0.001	-1.54178
Mpp6	NM_019939	Mus musculus membrane protein, palmitoylated 6 (MAGUK p55 subfamily member 6) (Mpp6), mRNA.	1449348_at	56524	0	3.1966	0.0019	1.8486
Mpzl1	NM_001083897	Mus musculus myelin protein zero-like 1 (Mpzl1), transcript variant 1, mRNA.	1428167_a_at	68481	0.0035	-2.75482	0.0009	-1.33958
Mpzl2	NM_007962	Mus musculus epithelial V-like antigen 1 (Eva1), mRNA.	1448265_x_at	14012	0	6.9225	0.0002	3.1218
Mras	NM_008624	Mus musculus muscle and microspikes RAS (Mras), mRNA.	1453419_at	17532	0.0001	-2.51193	0.0007	-1.49321
Ms4a7	NM_027836	Mus musculus membrane-spanning 4-domains, subfamily A, member 7 (Ms4a7), transcript variant 1, mRNA.	1424754_at	109225	0	2.6803	0.0028	1.5886
Mtap4	NM_008633	Mus musculus microtubule-associated protein 4 (Mtap4), mRNA.	1416091_at	17758	0.0003	-2.18962	0.0009	-1.54512
Mtmr10	NM_172742	Mus musculus expressed sequence BB128963 (BB128963), mRNA.	1452288_at	233315	0	-2.30362	0.0029	-1.69205
Mtus1	NM_001005863	Mus musculus mitochondrial tumor suppressor 1 (Mtus1), transcript variant 1, mRNA.	1436501_at	102103	0.0002	-2.61028	0.003	-1.40292
Muc1	NM_013605	Mus musculus mucin 1, transmembrane (Muc1), mRNA.	1449199_at	17829	0	2.8619	0.0011	2.2992
Muc4	NM_080457	Mus musculus mucin 4 (Muc4), mRNA.	1438555_x_at	140474	0	4.7625	0.0006	3.2435
Mustn1	AJ277212	Mus musculus mRNA for hypothetical protein (ORF1) clone Telethon(Italy_B41)_Strait03708_FL626.	1427201_at	66175	0.0004	-3.51741	0.0002	-1.73792
Mxra7	NM_026280	Mus musculus matrix-remodelling associated 7 (Mxra7), mRNA.	1453855_at	67622	0.0219	-3.38409	0.0017	-1.50852
Myl4	NM_010858	Mus musculus myosin, light polypeptide 4 (Myl4), mRNA.	1422580_at	17896	0.0018	-3.02572	0.0006	-1.73762
Myo10	NM_019472	Mus musculus myosin X (Myo10), mRNA.	1454731_at	17909	0	-2.16403	0.0014	-1.75193
Myo5b	NM_201600	Mus musculus myosin Vb (Myo5b), mRNA.	1452298_a_at	17919	0	2.2035	0	1.7983
Myrip	NM_144557	Mus musculus myosin VIIA and Rab interacting protein (Myrip), mRNA.	1460601_at	245049	0.0001	-4.24809	0.0006	-1.70648
Naalad2	NM_028279	Mus musculus N-acetylated alpha-linked acidic dipeptidase 2 (Naalad2), mRNA.	1422671_s_at	72560	0.0029	-2.01776	0.0004	-1.64339
Nab2	NM_008668	Mus musculus Ngfi-A binding protein 2 (Nab2), mRNA.	1417930_at	17937	0.0001	3.5236	0.0026	1.7327
Ncoa3	NM_008679	Mus musculus nuclear receptor coactivator 3 (Ncoa3), mRNA.	1448027_at	17979	0.0006	-2.10704	0.0001	-1.41804
Nebl	NM_028757	Mus musculus nebulette (Nebl), mRNA.	1438452_at	74103	0.0002	-2.46002	0.0011	-1.53894
Nek6	NM_021606	Mus musculus NIMA (never in mitosis gene a)-related expressed kinase 6 (Nek6), mRNA.	1425850_a_at	59126	0	4.0802	0.0002	1.9087
Nfatc4	NM_023699	Mus musculus nuclear factor of activated T-cells, cytoplasmic, calcineurin-dependent 4 (Nfatc4), mRNA.	1423380_s_at	73181	0	-2.29674	0.004	-1.44175
Nfkbil2	NM_183091	Mus musculus nuclear factor of kappa light polypeptide gene enhancer in B-cells inhibitor-like 2 (Nfkbil2), mRNA.	1428661_at	72749	0.0003	2.883	0.003	1.2683
Nhlrc2	NM_025811	Mus musculus NHL repeat containing 2 (Nhlrc2), mRNA.	1453048_at	66866	0	-3.0012	0.0002	-1.35391
Nid1	NM_010917	Mus musculus nidogen 1 (Nid1), mRNA.	1416808_at	18073	0	-2.37135	0.0009	-1.50557
Nkg7	NM_024253	Mus musculus natural killer cell group 7 sequence (Nkg7), mRNA.	1450753_at	72310	0	-2.64271	0.0012	-2.10172
Nola2	NM_026631	Mus musculus nucleolar protein family A, member 2 (Nola2), mRNA.	1416606_s_at	52530	0	2.6561	0.0008	1.953
Notch3	NM_008716	Mus musculus Notch gene homolog 3 (Drosophila) (Notch3), mRNA.	1421964_at	18131	0.0003	-2.55493	0.0022	-1.64042
Notch4	NM_010929	Mus musculus Notch gene homolog 4 (Drosophila) (Notch4), mRNA.	1449146_at	18132	0.0001	-3.63769	0.0021	-1.85977
Nox4	NM_015760	Mus musculus NADPH oxidase 4 (Nox4), mRNA.	1419161_a_at	50490	0.0001	-5.27426	0.0005	-2.78009
Npc2	NM_023409	Mus musculus Niemann Pick type C2 (Npc2), mRNA.	1455768_at	67963	0	2.925	0.0035	2.0803
Npr2	NM_173788	Mus musculus natriuretic peptide receptor 2 (Npr2), mRNA.	1427191_at	230103	0.0001	-2.21926	0.0025	-1.63319
Npr3	NM_008728	Mus musculus natriuretic peptide receptor 3 (Npr3), transcript variant 1, mRNA.	1435184_at	18162	0	-5.41419	0.0003	-2.95596
Nr2f2	NM_183261	Mus musculus nuclear receptor subfamily 2, group F, member 2 (Nr2f2), transcript variant 2, mRNA.	1416158_at	11819	0	-2.86779	0.0014	-1.76929
Nsg1	NM_010942	Mus musculus neuron specific gene family member 1 (Nsg1), mRNA.	1423055_at	18196	0	-4.20521	0	-2.40385
Nt5dc2	NM_027289	Mus musculus 5'-nucleotidase domain containing 2 (Nt5dc2), mRNA.	1424882_a_at	70021	0.0003	-3.72856	0.0002	-2.33699
Nubp1	NM_011955	Mus musculus nucleotide binding protein 1 (Nubp1), mRNA.	1418905_at	26425	0	2.4085	0.0017	1.2174
Nusap1	NM_133851	Mus musculus nucleolar and spindle associated protein 1 (Nusap1), transcript variant 1, mRNA.	1416309_at	108907	0	2.3835	0.001	1.3867
Nxn	NM_008750	Mus musculus nucleoredoxin (Nxn), mRNA.	1422465_a_at	18230	0	-2.82805	0.0002	-1.33422
Oasl2	NM_011854	Mus musculus 2'-5' oligoadenylate synthetase-like 2 (Oasl2), mRNA.	1453196_a_at	23962	0.0012	-2.92997	0.0011	-1.80701
Ociad2	NM_026950	Mus musculus OCIA domain containing 2 (Ociad2), mRNA.	1435917_at	433904	0	2.7262	0.0003	2.1725
Olfml1	NM_172907	Mus musculus olfactomedin-like 1 (Olfml1), mRNA.	1434632_at	244198	0	-3.29272	0.0034	-2.09952
Otub2	NM_026580	Mus musculus OTU domain, ubiquitin aldehyde binding 2 (Otub2), mRNA.	1417575_at	68149	0	-2.65534	0.0007	-1.45307
Ovgp1	NM_007696	Mus musculus oviductal glycoprotein 1 (Ovgp1), mRNA.	1426526_s_at	12659	0	4.4979	0	2.0713
Pafah1b3	NM_008776	Mus musculus platelet-activating factor acetylhydrolase, isoform 1b, alpha1 subunit (Pafah1b3), mRNA.	1416410_at	18476	0	3.3979	0.0001	1.7579
Papss2	NM_011864	Mus musculus 3'-phosphoadenosine 5'-phosphosulfate synthase 2 (Papss2), mRNA.	1434510_at	23972	0.001	-3.22373	0.0005	-2.31107
Paqr8	NM_028829	Mus musculus progestin and adipoQ receptor family member VIII (Paqr8), mRNA.	1435246_at	74229	0	3.2777	0.0003	1.9445
Pard6g	NM_053117	Mus musculus par-6 partitioning defective 6 homolog gamma (C. elegans) (Pard6g), mRNA.	1420851_at	93737	0.0004	-3.0012	0.0013	-2.16544
Parvb	NM_133167	Mus musculus parvin, beta (Parvb), mRNA.	1438672_at	170736	0.0002	-4.23012	0.0006	-1.84094
Pbk	NM_023209	Mus musculus PDZ binding kinase (Pbk), mRNA.	1448627_s_at	52033	0	3.3899	0.0003	1.6787
Pcbd1	NM_025273	Mus musculus pterin 4 alpha carbinolamine dehydratase/dimerization cofactor of hepatocyte nuclear factor 1 alpha (TCF1) 1 (Pcbd1), mRNA.	1418713_at	13180	0	6.9326	0.0012	3.257
Pcbp3	NM_021568	Mus musculus poly(rC) binding protein 3 (Pcbp3), mRNA.	1437722_x_at	59093	0.0028	-3.45304	0	-1.6742
Pcdh1	NM_029357	Mus musculus protocadherin 1 (Pcdh1), mRNA.	1452294_at	75599	0	-3.00481	0.0007	-1.86532
Pde4b	NM_019840	Mus musculus phosphodiesterase 4B, cAMP specific (Pde4b), mRNA.	1422473_at	18578	0.0115	-2.83447	0.0007	-1.75747
Pde7b	NM_013875	Mus musculus phosphodiesterase 7B (Pde7b), mRNA.	1445539_at	29863	0	2.4502	0.0003	1.4045
Pde8a	NM_008803	Mus musculus phosphodiesterase 8A (Pde8a), mRNA.	1418406_at	18584	0	-2.12857	0	-1.63586
Pde9a	NM_008804	Mus musculus phosphodiesterase 9A (Pde9a), mRNA.	1449403_at	18585	0.0002	-4.0833	0.001	-2.06569
Pdgfa	NM_008808	Mus musculus platelet derived growth factor, alpha (Pdgfa), mRNA.	1449187_at	18590	0.0018	-2.08551	0.0001	-1.49499
Pdgfra	NM_011058	Mus musculus platelet derived growth factor receptor, alpha polypeptide (Pdgfra), transcript variant 1, mRNA.	1438946_at	18595	0.0001	-5.16529	0.0007	-1.6714
Pecam1	NM_008816	Mus musculus platelet/endothelial cell adhesion molecule 1 (Pecam1), transcript variant 1, mRNA.	1421287_a_at	18613	0.0002	-4.27899	0.0024	-1.92604
Pfkfb3	NM_133232	Mus musculus 6-phosphofructo-2-kinase/fructose-2,6-biphosphatase 3 (Pfkfb3), mRNA.	1416432_at	170768	0	-3.47705	0.0001	-2.22717
Pgm2	NM_028132	Mus musculus phosphoglucomutase 2 (Pgm2), mRNA.	1451149_at	72157	0	2.6425	0.0008	1.7315
Pgrmc1	NM_016783	Mus musculus progesterone receptor membrane component 1 (Pgrmc1), mRNA.	1423451_at	53328	0.0001	-3.06937	0.0022	-1.57431
Pgs1	NM_133757	Mus musculus phosphatidylglycerophosphate synthase 1 (Pgs1), mRNA.	1454046_x_at	74451	0	2.1426	0.0011	1.532
Phldb1	NM_153537	Mus musculus pleckstrin homology-like domain, family B, member 1 (Phldb1), mRNA.	1424467_at	102693	0.0014	-2.0829	0.0001	-1.63747
Pi4k2b	NM_025951	Mus musculus phosphatidylinositol 4-kinase type 2 beta (Pi4k2b), transcript variant 1, mRNA.	1416489_at	67073	0	2.3668	0	1.8005
Pip5k1b	NM_008846	Mus musculus phosphatidylinositol-4-phosphate 5-kinase, type 1 beta (Pip5k1b), mRNA.	1421833_at	18719	0.0004	2.8127	0.0007	2.2843
Pkhd1	NM_153179	Mus musculus polycystic kidney and hepatic disease 1 (Pkhd1), mRNA.	1419820_at	241035	0.0009	65.2977	0	2.3023
Pkib	NM_001039053	Mus musculus protein kinase inhibitor beta, cAMP dependent, testis specific (Pkib), transcript variant 5, mRNA.	1421137_a_at	18768	0.0001	4.1804	0.0008	1.7314
Pkn3	NM_153805	Mus musculus protein kinase N3 (Pkn3), mRNA.	1434525_at	263803	0.0017	-2.23015	0.0005	-1.69924
Pla2g4b	NM_145378	Mus musculus phospholipase A2, group IVB (cytosolic) (Pla2g4b), mRNA.	1425045_at	211429	0	4.0135	0.0004	1.3585
Pla2r1	NM_008867	Mus musculus phospholipase A2 receptor 1 (Pla2r1), mRNA.	1450144_at	18779	0	-3.21234	0.0021	-2.19925
Plcd1	NM_019676	Mus musculus phospholipase C, delta 1 (Plcd1), mRNA.	1416675_s_at	18799	0.0001	-2.89436	0.0003	-1.49656
Pld1	NM_008875	Mus musculus phospholipase D1 (Pld1), mRNA.	1437113_s_at	18805	0.0001	2.1664	0.0002	1.6049
Plek2	NM_013738	Mus musculus pleckstrin 2 (Plek2), mRNA.	1449424_at	27260	0	7.6602	0.0003	2.7694
Plekha2	NM_031257	Mus musculus pleckstrin homology domain-containing, family A (phosphoinositide binding specific) member 2 (Plekha2), mRNA.	1417289_at	83436	0.0006	-2.43191	0.0002	-1.56617
Plk1	NM_011121	Mus musculus polo-like kinase 1 (Drosophila) (Plk1), mRNA.	1448191_at	18817	0.0002	3.2679	0.0009	1.658
Plod2	NM_011961	Mus musculus procollagen lysine, 2-oxoglutarate 5-dioxygenase 2 (Plod2), mRNA.	1416687_at	26432	0.0231	-5.17331	0.0009	-2.38436
Plvap	NM_032398	Mus musculus plasmalemma vesicle associated protein (Plvap), mRNA.	1418090_at	84094	0	-3.25627	0.0001	-3.3036
Plxnb1	NM_172775	Mus musculus plexin B1 (Plxnb1), mRNA.	1435255_at	235611	0.0003	2.2245	0	2.3308
Pnkd	NM_001039509	Mus musculus paroxysmal nonkinesiogenic dyskinesia (Pnkd), transcript variant 3, mRNA.	1418746_at	56695	0	-2.6738	0.0003	-1.44488
Popdc2	NM_001081984	Mus musculus popeye domain containing 2 (Popdc2), transcript variant 1, mRNA.	1417806_at	64082	0	-2.89939	0.0001	-1.81884
Popdc3	NM_024286	Mus musculus popeye domain containing 3 (Popdc3), mRNA.	1423856_at	78977	0.0001	-4.75511	0.0001	-2.21631
Ppap2a	NM_008903	Mus musculus phosphatidic acid phosphatase 2a (Ppap2a), transcript variant 2, mRNA.	1422619_at	19012	0.0001	-4.93583	0.0025	-2.7533
Ppap2c	NM_015817	Mus musculus phosphatidic acid phosphatase type 2c (Ppap2c), mRNA.	1451210_at	50784	0	4.0484	0.0021	2.6154
Ppm1f	NM_176833	Mus musculus protein phosphatase 1F (PP2C domain containing) (Ppm1f), mRNA.	1454934_at	68606	0	-2.40096	0.0003	-1.81951
Ppp1r13l	NM_001010836	Mus musculus protein phosphatase 1, regulatory (inhibitor) subunit 13 like (Ppp1r13l), mRNA.	1459592_a_at	333654	0	2.9332	0.0011	1.2512
Ppp1r14a	NM_026731	Mus musculus protein phosphatase 1, regulatory (inhibitor) subunit 14A (Ppp1r14a), mRNA.	1418086_at	68458	0	-5.29661	0.0016	-2.22767
Ppp1r16b	NM_153089	Mus musculus protein phosphatase 1, regulatory (inhibitor) subunit 16B (Ppp1r16b), mRNA.	1455080_at	228852	0	-3.16957	0.0005	-1.85908
Ppp2r1b	NM_028614	Mus musculus protein phosphatase 2 (formerly 2A), regulatory subunit A (PR 65), beta isoform (Ppp2r1b), transcript variant 2, mRNA.	1428265_at	73699	0	-3.05157	0.0041	-1.61996
Prc1	NM_145150	Mus musculus protein regulator of cytokinesis 1 (Prc1), mRNA.	1423775_s_at	233406	0.0001	3.102	0.0018	2.9413
Prelp	NM_054077	Mus musculus proline arginine-rich end leucine-rich repeat (Prelp), mRNA.	1416321_s_at	116847	0.0001	-3.26584	0.0006	-1.64015
Prkab2	NM_182997	Mus musculus protein kinase, AMP-activated, beta 2 non-catalytic subunit (Prkab2), mRNA.	1435875_at	108097	0	-2.70197	0.0037	-1.58053
Prkar1b	NM_008923	Mus musculus protein kinase, cAMP dependent regulatory, type I beta (Prkar1b), mRNA.	1440132_s_at	19085	0.0037	-2.17202	0.0001	-1.59821
Prkce	NM_011104	Mus musculus protein kinase C, epsilon (Prkce), mRNA.	1452878_at	18754	0.0001	-3.003	0.0008	-1.86637
Prkcm	NM_008858	Mus musculus protein kinase C, mu (Prkcm), mRNA.	1447623_s_at	18760	0.0003	-2.92398	0.001	-1.85219
Prkcq	NM_008859	Mus musculus protein kinase C, theta (Prkcq), mRNA.	1426044_a_at	18761	0.0007	-4.1632	0.0014	-1.93986
Prnd	NM_023043	Mus musculus prion protein dublet (Prnd), mRNA.	1425681_a_at	26434	0	5.77	0.0004	1.5774
Prokr1	NM_021381	Mus musculus prokineticin receptor 1 (Prokr1), mRNA.	1456543_at	58182	0	10.8238	0.0021	1.8093
Prss23	NM_029614	Mus musculus protease, serine, 23 (Prss23), mRNA.	1431057_a_at	76453	0	-3.39559	0.0001	-2.31803
Prx	NM_019412	Mus musculus periaxin (Prx), transcript variant 2, mRNA.	1423292_a_at	19153	0.0007	-3.11236	0.0005	-1.53069
Psat1	NM_177420	Mus musculus phosphoserine aminotransferase 1 (Psat1), mRNA.	1454607_s_at	107272	0.0002	5.1028	0.0022	2.1003
Pscd3	NM_011182	Mus musculus pleckstrin homology, Sec7 and coiled-coil domains 3 (Pscd3), mRNA.	1418758_a_at	19159	0	-3.15956	0.0007	-2.03874
Ptgfr	ENSMUST00000029670	prostaglandin F receptor (Ptgfr), mRNA gene:ENSMUSG00000028036	1446331_at	19220	0.0002	-8.1103	0.004	-2.76472
Ptgis	NM_008968	Mus musculus prostaglandin I2 (prostacyclin) synthase (Ptgis), mRNA.	1448816_at	19223	0.0001	-3.33778	0.0013	-2.12224
Ptprg	NM_008981	Mus musculus protein tyrosine phosphatase, receptor type, G (Ptprg), mRNA.	1456070_at	19270	0.0343	-2.52143	0.0041	-1.39101
Ptprn	NM_008985	Mus musculus protein tyrosine phosphatase, receptor type, N (Ptprn), mRNA.	1416588_at	19275	0	10.5853	0	11.3044
Pygm	NM_011224	Mus musculus muscle glycogen phosphorylase (Pygm), mRNA.	1448602_at	19309	0.003	-3.22373	0.0025	-1.8943
Rab15	NM_134050	Mus musculus RAB15, member RAS oncogene family (Rab15), mRNA.	1417829_a_at	104886	0	4.1606	0.0002	4.2769
Rab3c	NM_023852	Mus musculus RAB3C, member RAS oncogene family (Rab3c), mRNA.	1449494_at	67295	0.0006	7.993	0.0029	3.8525
Rab6b	NM_173781	Mus musculus RAB6B, member RAS oncogene family (Rab6b), mRNA.	1434914_at	270192	0.0003	-2.4432	0.0001	-1.36482
Racgap1	NM_012025	Mus musculus Rac GTPase-activating protein 1 (Racgap1), mRNA.	1421546_a_at	26934	0.0001	2.6858	0.0027	1.9204
Rad51	NM_011234	Mus musculus RAD51 homolog (S. cerevisiae) (Rad51), mRNA.	1418281_at	19361	0	3.1861	0.0009	1.5126
Rai14	NM_030690	Mus musculus retinoic acid induced 14 (Rai14), mRNA.	1417400_at	75646	0	2.4746	0.0001	2.3863
Rai2	NM_198409	Mus musculus retinoic acid induced 2 (Rai2), mRNA.	1452358_at	24004	0	-4.71254	0.0002	-1.71969
Ramp2	NM_019444	Mus musculus receptor (calcitonin) activity modifying protein 2 (Ramp2), mRNA.	1418187_at	54409	0.0003	-3.06654	0	-2.4079
Rap1gap	NM_001081155	Mus musculus Rap1 GTPase-activating protein (Rap1gap), mRNA.	1428443_a_at	110351	0	7.7803	0.0002	2.9977
Rapgef3	NM_144850	Mus musculus Rap guanine nucleotide exchange factor (GEF) 3 (Rapgef3), mRNA.	1437012_x_at	223864	0	-3.35008	0.0012	-1.7325
Rapgef4	NM_019688	Mus musculus Rap guanine nucleotide exchange factor (GEF) 4 (Rapgef4), mRNA.	1425518_at	56508	0.0006	-3.41297	0.0002	-2.11506
Rarres2	NM_027852	Mus musculus retinoic acid receptor responder (tazarotene induced) 2 (Rarres2), mRNA.	1428538_s_at	71660	0.0003	-3.01477	0.0012	-1.83688
Rasgrf1	NM_011245	Mus musculus RAS protein-specific guanine nucleotide-releasing factor 1 (Rasgrf1), transcript variant 1, mRNA.	1424734_at	19417	0.002	4.337	0.0001	2.5924
Rasgrp2	NM_011242	Mus musculus RAS, guanyl releasing protein 2 (Rasgrp2), mRNA.	1417804_at	19395	0	-4.64037	0.0002	-1.82315
Rbm35a	NM_194055	Mus musculus RNA binding motif protein 35A (Rbm35a), mRNA.	1454681_at	207920	0	3.8435	0	2.5176
Rbm35b	NM_176838	Mus musculus RNA binding motif protein 35b (Rbm35b), mRNA.	1433683_at	77411	0	3.6095	0.0001	1.9849
Rbms3	NM_178660	Mus musculus RNA binding motif, single stranded interacting protein (Rbms3), mRNA.	1436937_at	207181	0.0089	-2.06016	0.0033	-1.31216
Rcn1	NM_009037	Mus musculus reticulocalbin 1 (Rcn1), mRNA.	1417090_at	19672	0	-3.08071	0.0002	-1.95465
Rcsd1	NM_178593	Mus musculus RCSD domain containing 1 (Rcsd1), transcript variant 1, mRNA.	1424194_at	226594	0	-2.94985	0.0023	-1.87266
Reck	NM_016678	Mus musculus reversion-inducing-cysteine-rich protein with kazal motifs (Reck), mRNA.	1450784_at	53614	0	-3.97298	0.0005	-2.41838
Reep4	NM_180588	Mus musculus receptor accessory protein 4 (Reep4), mRNA.	1428478_at	72549	0.0001	2.3271	0.0035	1.5278
Reps2	NM_178256	Mus musculus RALBP1 associated Eps domain containing protein 2 (Reps2), mRNA.	1435389_at	194590	0.0002	-2.11775	0.0014	-1.45985
Rftn2	NM_028713	Mus musculus raftlin family member 2 (Rftn2), mRNA.	1428895_at	74013	0.0003	-3.37952	0.0006	-1.7188
Rgs12	NM_173402	Mus musculus regulator of G-protein signaling 12 (Rgs12), mRNA.	1453129_a_at	71729	0.0001	-3.74111	0.0014	-2.23564
Rgs16	NM_011267	Mus musculus regulator of G-protein signaling 16 (Rgs16), mRNA.	1455265_a_at	19734	0.0009	15.7123	0	2.7085
Rgs5	ENSMUST00000027997	regulator of G-protein signaling 5 (Rgs5), mRNA gene:ENSMUSG00000026678	1417466_at	19737	0.0102	-2.40732	0.0021	-2.11149
Rgs9	NM_011268	Mus musculus regulator of G-protein signaling 9 (Rgs9), mRNA.	1418691_at	19739	0.0001	-2.87026	0.0032	-1.84128
Rhbdl2	NM_183163	Mus musculus rhomboid, veinlet-like 2 (Drosophila) (Rhbdl2), mRNA.	1445233_at	230726	0.0002	22.9836	0.0003	3.9079
Rhobtb3	NM_028493	Mus musculus Rho-related BTB domain containing 3 (Rhobtb3), mRNA.	1433647_s_at	73296	0	-2.16123	0.0003	-1.6072
Rhoj	NM_023275	Mus musculus ras homolog gene family, member J (Rhoj), mRNA.	1418892_at	80837	0.0016	-3.39905	0.0014	-1.74338
Rin1	NM_145495	Mus musculus Ras and Rab interactor 1 (Rin1), mRNA.	1424507_at	225870	0.0001	3.1465	0.0001	1.3207
Ripply3	NM_133229	Mus musculus Down syndrome critical region homolog 6 (human) (Dscr6), mRNA.	1420459_at	170765	0.0004	-4.9456	0.0009	-1.84196
Rnf167	NM_027445	Mus musculus ring finger protein 167 (Rnf167), mRNA.	1430527_a_at	70510	0.0015	-2.28571	0.0034	-1.50807
Robo1	NM_019413	Mus musculus roundabout homolog 1 (Drosophila) (Robo1), mRNA.	1427231_at	19876	0.0001	-4.36681	0.0018	-1.81061
Robo4	NM_028783	Mus musculus roundabout homolog 4 (Drosophila) (Robo4), mRNA.	1426206_at	74144	0.0006	-2.48756	0.0003	-1.93087
Ros1	NM_011282	Mus musculus Ros1 proto-oncogene (Ros1), mRNA.	1425970_a_at	19886	0	7.9152	0	7.4576
RP23-357I14.1	XM_355381	PREDICTED: Mus musculus novel protein similar to solute carrier family 28 (sodium-coupled nucleoside transporter) member 2 (Slc28a2), transcript variant 1 (Rp23-357i14.1), mRNA.	1450639_at	381417	0.0005	-3.16156	0.0021	-1.57456
Rras2	NM_025846	Mus musculus related RAS viral (r-ras) oncogene homolog 2 (Rras2), mRNA.	1448689_at	66922	0	-2.06356	0.0037	-1.38658
Rtkn	NM_133641	Mus musculus rhotekin (Rtkn), transcript variant 3, mRNA.	1425601_a_at	20166	0	2.8114	0.0004	1.5759
Rtn1	NM_153457	Mus musculus reticulon 1 (Rtn1), transcript variant 1, mRNA.	1429761_at	104001	0.0054	-2.72926	0.004	-1.35446
Rtp3	ENSMUST00000084922	receptor transporter protein 3 (Rtp3), mRNA gene:ENSMUSG00000066319	1452472_at	235636	0	-3.72301	0.001	-2.44858
Rtp4	NM_023386	Mus musculus receptor transporter protein 4 (Rtp4), mRNA.	1418580_at	67775	0.0003	-2.18627	0.0001	-1.70853
Rusc2	NM_001037709	Mus musculus RUN and SH3 domain containing 2 (Rusc2), transcript variant 2, mRNA.	1426791_at	100213	0.0029	-2.96384	0.0004	-1.70039
S100a1	NM_011309	Mus musculus S100 calcium binding protein A1 (S100a1), mRNA.	1417421_at	20193	0	2.2658	0.0004	1.5395
S100a14	NM_025393	Mus musculus S100 calcium binding protein A14 (S100a14), mRNA.	1449166_at	66166	0	13.4175	0.0004	7.7622
Sacs	NM_172809	Mus musculus sacsin (Sacs), mRNA.	1434958_at	50720	0	-2.48694	0.0009	-1.39626
Samd10	NM_172676	Mus musculus sterile alpha motif domain containing 10 (Samd10), mRNA.	1435756_at	229011	0.0001	2.9123	0.001	1.4183
Samd4	NM_001037221	Mus musculus sterile alpha motif domain containing 4 (Samd4), transcript variant 1, mRNA.	1436356_at	74480	0.0046	-2.81136	0.0031	-1.57953
Scamp1	NM_029153	Mus musculus secretory carrier membrane protein 1 (Scamp1), mRNA.	1453054_at	107767	0.0003	2.7106	0.0004	1.7189
Scd1	NM_009127	Mus musculus stearoyl-Coenzyme A desaturase 1 (Scd1), mRNA.	1415965_at	20249	0.0001	2.2968	0.0006	1.5658
Scnn1g	NM_011326	Mus musculus sodium channel, nonvoltage-gated 1 gamma (Scnn1g), mRNA.	1419079_at	20278	0	-2.50125	0.0008	-1.59744
Sdc1	NM_011519	Mus musculus syndecan 1 (Sdc1), mRNA.	1437279_x_at	20969	0.0001	2.7408	0.0002	2.1695
Sdc2	NM_008304	Mus musculus syndecan 2 (Sdc2), mRNA.	1448545_at	15529	0.0009	-2.50188	0.0001	-1.78891
Serinc2	NM_172702	Mus musculus serine incorporator 2 (Serinc2), mRNA.	1434382_at	230779	0	4.1079	0.0009	2.0383
Serping1	NM_009776	Mus musculus serine (or cysteine) peptidase inhibitor, clade G, member 1 (Serping1), mRNA.	1416625_at	12258	0	-2.27739	0.0019	-1.74368
Sertad4	NM_198247	Mus musculus SERTA domain containing 4 (Sertad4), mRNA.	1454877_at	214791	0	5.064	0	1.8787
Sesn3	NM_030261	Mus musculus sestrin 3 (Sesn3), mRNA.	1449303_at	75747	0	2.5335	0.0007	1.6968
Sfrp2	NM_009144	Mus musculus secreted frizzled-related protein 2 (Sfrp2), mRNA.	1448201_at	20319	0.0177	-5.67537	0.0022	-1.87723
Sfxn1	NM_027324	Mus musculus sideroflexin 1 (Sfxn1), mRNA.	1417560_at	14057	0	3.2155	0.0038	1.8087
Sfxn4	NM_053198	Mus musculus sideroflexin 4 (Sfxn4), mRNA.	1418873_at	94281	0.0097	-2.05804	0.0008	-1.75562
Sgce	NM_011360	Mus musculus sarcoglycan, epsilon (Sgce), mRNA.	1420688_a_at	20392	0.0002	-2.01045	0.0002	-1.70561
Sgpp2	NM_001004173	Mus musculus sphingosine-1-phosphate phosphotase 2 (Sgpp2), mRNA.	1457867_at	433323	0.0001	3.076	0.0006	2.4103
Sgtb	NM_144838	Mus musculus small glutamine-rich tetratricopeptide repeat (TPR)-containing, beta (Sgtb), mRNA.	1437977_at	218544	0	-2.90782	0.0001	-2.55624
Sh2d3c	NM_013781	Mus musculus SH2 domain containing 3C (Sh2d3c), mRNA.	1415886_at	27387	0.0001	-2.47097	0.0003	-2.10261
Sh3gl2	NM_019535	Mus musculus SH3-domain GRB2-like 2 (Sh3gl2), mRNA.	1418791_at	20404	0.0183	-4.84027	0.0018	-1.77715
Sh3glb1	NM_019464	Mus musculus SH3-domain GRB2-like B1 (endophilin) (Sh3glb1), mRNA.	1418011_a_at	54673	0.0021	-2.22222	0.0008	-1.40845
Sh3pxd2b	NM_177364	Mus musculus SH3 and PX domains 2B (Sh3pxd2b), mRNA.	1435644_at	268396	0	2.7383	0.0008	1.7148
Sh3tc2	NM_172628	Mus musculus SH3 domain and tetratricopeptide repeats 2 (Sh3tc2), mRNA.	1456020_at	225608	0.0044	-4.50248	0.0034	-2.00441
Shank3	NM_021423	Mus musculus SH3/ankyrin domain gene 3 (Shank3), mRNA.	1419137_at	58234	0	-3.06748	0.0006	-1.73853
Shmt1	NM_009171	Mus musculus serine hydroxymethyltransferase 1 (soluble) (Shmt1), mRNA.	1425177_at	20425	0	4.821	0.0006	2.5464
Sipa1	NM_011379	Mus musculus signal-induced proliferation associated gene 1 (Sipa1), mRNA.	1416206_at	20469	0	-3.48068	0.0013	-1.61005
Slc12a2	NM_009194	Mus musculus solute carrier family 12, member 2 (Slc12a2), mRNA.	1417622_at	20496	0	3.3623	0	2.7844
Slc13a4	NM_172892	Mus musculus solute carrier family 13 (sodium/sulfate symporters), member 4 (Slc13a4), mRNA.	1433734_at	243755	0.0085	-9.61538	0.0001	-1.88822
Slc15a2	NM_021301	Mus musculus solute carrier family 15 (H+/peptide transporter), member 2 (Slc15a2), mRNA.	1417600_at	57738	0.0009	3.533	0.0002	3.6266
Slc22a3	NM_011395	Mus musculus solute carrier family 22 (organic cation transporter), member 3 (Slc22a3), mRNA.	1420444_at	20519	0.0006	-5.13084	0.0006	-1.84945
Slc23a3	NM_194333	Mus musculus solute carrier family 23 (nucleobase transporters), member 3 (Slc23a3), mRNA.	1460042_at	22626	0	15.8451	0.0006	1.8756
Slc26a4	NM_011867	Mus musculus solute carrier family 26, member 4 (Slc26a4), mRNA.	1419725_at	23985	0.0001	10.7974	0	5.6021
Slc29a1	NM_022880	Mus musculus solute carrier family 29 (nucleoside transporters), member 1 (Slc29a1), mRNA.	1451782_a_at	63959	0.011	-3.1348	0.0006	-1.89466
Slc36a2	NM_153170	Mus musculus solute carrier family 36 (proton/amino acid symporter), member 2 (Slc36a2), mRNA.	1436521_at	246049	0.0003	-3.90778	0.0014	-2.29674
Slc38a5	NM_172479	Mus musculus solute carrier family 38, member 5 (Slc38a5), mRNA.	1454622_at	209837	0.0001	-6.30517	0.0019	-2.23414
Slc39a4	NM_028064	Mus musculus solute carrier family 39 (zinc transporter), member 4 (Slc39a4), mRNA.	1451139_at	72027	0.0001	2.2007	0.0001	1.4129
Slc39a6	NM_139143	Mus musculus solute carrier family 39 (metal ion transporter), member 6 (Slc39a6), mRNA.	1424674_at	106957	0	-2.04332	0	-1.6756
Slc4a1	NM_011403	Mus musculus solute carrier family 4 (anion exchanger), member 1 (Slc4a1), mRNA.	1434502_x_at	20533	0.0005	-4.07664	0	-1.50038
Slc6a2	NM_009209	Mus musculus solute carrier family 6 (neurotransmitter transporter, noradrenalin), member 2 (Slc6a2), mRNA.	1460129_at	20538	0.0013	-3.79075	0.001	-2.03417
Slfn2	NM_011408	Mus musculus schlafen 2 (Slfn2), mRNA.	1450165_at	20556	0.0009	-2.62261	0.0041	-1.20817
Slfn5	NM_183201	Mus musculus schlafen 5 (Slfn5), mRNA.	1456288_at	327978	0.0173	-3.61141	0.0026	-2.42483
Smad6	NM_008542	Mus musculus MAD homolog 6 (Drosophila) (Smad6), mRNA.	1422771_at	17130	0.0013	-4.22119	0.0013	-2.30627
Smad7	NM_001042660	Mus musculus MAD homolog 7 (Drosophila) (Smad7), mRNA.	1443771_x_at	17131	0.0005	-3.53607	0.0004	-1.89573
Smpdl3b	NM_133888	Mus musculus sphingomyelin phosphodiesterase, acid-like 3B (Smpdl3b), mRNA.	1417300_at	100340	0.0001	-2.49377	0.0042	-1.7138
Smurf1	NM_001038627	Mus musculus SMAD specific E3 ubiquitin protein ligase 1 (Smurf1), transcript variant 1, mRNA.	1428396_at	75788	0.0002	14.1641	0.002	1.2609
Snai2	NM_011415	Mus musculus snail homolog 2 (Drosophila) (Snai2), mRNA.	1418673_at	20583	0.0051	-3.88954	0.0019	-2.17533
Snca	NM_001042451	Mus musculus synuclein, alpha (Snca), transcript variant 1, mRNA.	1436853_a_at	20617	0.0067	-16.6389	0.0003	-1.56348
Snx7	NM_029655	Mus musculus sorting nexin 7 (Snx7), mRNA.	1428527_at	76561	0	3.4856	0.0023	2.6293
Sorbs1	NM_178362	Mus musculus sorbin and SH3 domain containing 1 (Sorbs1), transcript variant 2, mRNA.	1436737_a_at	20411	0.0001	-4.33839	0.0026	-1.95274
Sorbs2	NM_172752	Mus musculus sorbin and SH3 domain containing 2 (Sorbs2), mRNA.	1437197_at	234214	0.0004	3.4418	0.0036	2.166
Sorcs2	NM_030889	Mus musculus sortilin-related VPS10 domain containing receptor 2 (Sorcs2), mRNA.	1419358_at	81840	0	3.3377	0.0023	1.7281
Sox13	NM_011439	Mus musculus SRY-box containing gene 13 (Sox13), mRNA.	1450191_a_at	20668	0.0001	-3.07598	0.0007	-1.56814
Sox18	NM_009236	Mus musculus SRY-box containing gene 18 (Sox18), mRNA.	1449135_at	20672	0	-3.4459	0.0002	-1.7696
Sox7	NM_011446	Mus musculus SRY-box containing gene 7 (Sox7), mRNA.	1416564_at	20680	0	-3.97931	0.0003	-2.53485
Spint1	NM_016907	Mus musculus serine protease inhibitor, Kunitz type 1 (Spint1), mRNA.	1416627_at	20732	0	5.3987	0.0033	2.3008
Spint2	NM_011464	Mus musculus serine protease inhibitor, Kunitz type 2 (Spint2), transcript variant 1, mRNA.	1451935_a_at	20733	0	2.3606	0.0021	1.5855
Spn	NM_009259	Mus musculus sialophorin (Spn), transcript variant 1, mRNA.	1439034_at	20737	0.0008	-2.41313	0.0011	-1.68805
Spnb2	NM_009260	Mus musculus spectrin beta 2 (Spnb2), transcript variant 2, mRNA.	1451830_a_at	20742	0.0006	-2.48818	0.0025	-1.31996
Spred1	NM_033524	Mus musculus sprouty protein with EVH-1 domain 1, related sequence (Spred1), mRNA.	1423161_s_at	114715	0.0002	2.2615	0.0011	1.5768
Srpx2	NM_026838	Mus musculus sushi-repeat-containing protein, X-linked 2 (Srpx2), transcript variant 1, mRNA.	1427919_at	68792	0.0001	-2.44499	0.0013	-1.60282
Sstr4	NM_009219	Mus musculus somatostatin receptor 4 (Sstr4), mRNA.	1457440_at	20608	0	-3.84763	0.0009	-1.81291
Ssx2ip	NM_138744	Mus musculus synovial sarcoma, X breakpoint 2 interacting protein (Ssx2ip), mRNA.	1448743_at	99167	0.0001	2.4129	0.0035	1.5686
St14	NM_011176	Mus musculus suppression of tumorigenicity 14 (colon carcinoma) (St14), mRNA.	1418076_at	19143	0	4.2805	0.0009	2.3048
St3gal2	NM_178048	Mus musculus ST3 beta-galactoside alpha-2,3-sialyltransferase 2 (St3gal2), transcript variant 2, mRNA.	1421892_at	20444	0.0059	-3.35796	0.0001	-1.7316
St8sia6	NM_145838	Mus musculus ST8 alpha-N-acetyl-neuraminide alpha-2,8-sialyltransferase 6 (St8sia6), mRNA.	1456147_at	241230	0	41.7137	0	16.4419
Stab1	NM_138672	Mus musculus stabilin 1 (Stab1), mRNA.	1450199_a_at	192187	0	-3.20821	0.0019	-1.88929
Stard10	NM_019990	Mus musculus START domain containing 10 (Stard10), mRNA.	1448956_at	56018	0	3.4455	0.0016	2.0969
Stk39	NM_016866	Mus musculus serine/threonine kinase 39, STE20/SPS1 homolog (yeast) (Stk39), mRNA.	1419550_a_at	53416	0.0001	12.7726	0.0001	5.0946
Stmn2	NM_025285	Mus musculus stathmin-like 2 (Stmn2), mRNA.	1423281_at	20257	0	-5.50055	0.0001	-2.73898
Stx19	NM_026588	Mus musculus syntaxin 19 (Stx19), mRNA.	1425290_at	68159	0	3.5195	0.0003	2.112
Stxbp1	NM_009295	Mus musculus syntaxin binding protein 1 (Stxbp1), mRNA.	1420505_a_at	20910	0	-2.68097	0.0031	-1.70474
Stxbp2	NM_011503	Mus musculus syntaxin binding protein 2 (Stxbp2), mRNA.	1437048_x_at	20911	0	2.3348	0	1.7895
Stxbp6	NM_144552	Mus musculus syntaxin binding protein 6 (amisyn) (Stxbp6), mRNA.	1435396_at	217517	0	-3.93236	0.002	-1.87935
Sult2b1	NM_017465	Mus musculus sulfotransferase family, cytosolic, 2B, member 1 (Sult2b1), mRNA.	1417335_at	54200	0.0002	13.577	0.0001	2.1791
Svep1	NM_022814	Mus musculus sushi, von Willebrand factor type A, EGF and pentraxin domain containing 1 (Svep1), mRNA.	1419182_at	64817	0.0001	-3.77216	0.001	-2.15008
Tacstd1	NM_008532	Mus musculus tumor-associated calcium signal transducer 1 (Tacstd1), mRNA.	1416579_a_at	17075	0	4.8069	0.0003	2.43
Tanc2	NM_181071	Mus musculus tetratricopeptide repeat, ankyrin repeat and coiled-coil containing 2 (Tanc2), mRNA.	1435078_at	77097	0.0001	2.9323	0	2.5639
Taok3	NM_001081308	Mus musculus TAO kinase 3 (Taok3), mRNA.	1435964_a_at	330177	0.001	3.0754	0.0008	1.583
Tbc1d2	NM_198664	Mus musculus TBC1 domain family, member 2 (Tbc1d2), mRNA.	1456792_at	381605	0	2.8156	0.0003	1.4983
Tbx21	NM_019507	Mus musculus T-box 21 (Tbx21), mRNA.	1449361_at	57765	0.0008	-2.48201	0.0023	-1.12841
Tbx3	NM_011535	Mus musculus T-box 3 (Tbx3), transcript variant 1, mRNA.	1445757_at	21386	0.0244	-6.11621	0.0031	-2.05846
Tbx4	NM_011536	Mus musculus T-box 4 (Tbx4), mRNA.	1456033_at	21387	0	-2.76014	0.0034	-1.6889
Tcf21	NM_011545	Mus musculus transcription factor 21 (Tcf21), mRNA.	1417447_at	21412	0.0002	-7.49064	0.0003	-3.11721
Tcf7	NM_009331	Mus musculus transcription factor 7, T-cell specific (Tcf7), mRNA.	1433471_at	21414	0.0005	-2.01167	0.0012	-1.44155
Tcfcp2l1	NM_023755	Mus musculus transcription factor CP2-like 1 (Tcfcp2l1), mRNA.	1418091_at	81879	0.0002	3.1389	0	2.0292
Tfpi	NM_011576	Mus musculus tissue factor pathway inhibitor (Tfpi), mRNA.	1438530_at	21788	0.0003	-3.0931	0.0029	-2.06526
Tgfb1i1	NM_009365	Mus musculus transforming growth factor beta 1 induced transcript 1 (Tgfb1i1), mRNA.	1418136_at	21804	0.0001	-2.12404	0.0001	-1.6197
Tgfb2	NM_009367	Mus musculus transforming growth factor, beta 2 (Tgfb2), mRNA.	1438303_at	21808	0.0123	-2.21043	0.0005	-1.41363
Tgfbr3	NM_011578	Mus musculus transforming growth factor, beta receptor III (Tgfbr3), mRNA.	1433795_at	21814	0.0001	-2.145	0.0024	-1.93461
Tgm1	NM_019984	Mus musculus transglutaminase 1, K polypeptide (Tgm1), mRNA.	1451416_a_at	21816	0	4.3704	0.001	2.1923
Tgoln1	NM_009443	Mus musculus trans-golgi network protein (Tgoln1), mRNA.	1423307_s_at	22134	0	2.8499	0.0009	1.7626
Tgtp	NM_011579	Mus musculus T-cell specific GTPase (Tgtp), mRNA.	1449009_at	21822	0.0039	-2.13858	0.0034	-1.94288
Thsd4	NM_001040426	Mus musculus thrombospondin, type I, domain containing 4 (Thsd4), transcript variant 1, mRNA.	1455262_at	207596	0	3.0426	0.0001	2.0113
Tie1	NM_011587	Mus musculus tyrosine kinase receptor 1 (Tie1), mRNA.	1416238_at	21846	0	-4.21053	0.004	-2.28206
Tle4	NM_011600	Mus musculus transducin-like enhancer of split 4, homolog of Drosophila E(spl) (Tle4), mRNA.	1450853_at	21888	0	-2.5974	0.0005	-1.52718
Tm4sf1	NM_008536	Mus musculus transmembrane 4 superfamily member 1 (Tm4sf1), mRNA.	1439925_at	17112	0.0004	-4.81696	0.0028	-1.96194
Tmeff2	NM_019790	Mus musculus transmembrane protein with EGF-like and two follistatin-like domains 2 (Tmeff2), mRNA.	1419073_at	56363	0.0005	-4.90918	0.0005	-2.62536
Tmem100	ENSMUST00000092788	transmembrane protein 100 (Tmem100), mRNA gene:ENSMUSG00000069763	1449533_at	67888	0.0001	-6.37349	0.0009	-2.20653
Tmem135	ENSMUST00000041968	transmembrane protein 135 (Tmem135), mRNA gene:ENSMUSG00000039428	1426435_at	72759	0	2.206	0.0025	1.3918
Tmem139	NM_175408	Mus musculus transmembrane protein 139 (Tmem139), mRNA.	1436556_at	109218	0	4.1756	0.0005	2.1415
Tmem140	ENSMUST00000074949	transmembrane protein 140 (Tmem140), mRNA gene:ENSMUSG00000057137	1424354_at	68487	0	-2.77162	0.0009	-2.1777
Tmem178	NM_026516	Mus musculus transmembrane protein 178 (Tmem178), mRNA.	1429175_at	68027	0.0001	-2.72777	0.0017	-2.0404
Tmem180	NM_029186	Mus musculus transmembrane protein 180 (Tmem180), mRNA.	1438561_x_at	75146	0.0004	2.6484	0.0007	1.66
Tmem2	NM_031997	Mus musculus transmembrane protein 2 (Tmem2), transcript variant 1, mRNA.	1445918_at	83921	0.0121	-3.08071	0.002	-1.73702
Tmem44	NM_172614	Mus musculus transmembrane protein 44 (Tmem44), mRNA.	1455044_at	224090	0	-4.23012	0.0022	-1.94553
Tmem45a	NM_019631	Mus musculus transmembrane protein 45a (Tmem45a), mRNA.	1422587_at	56277	0	-2.73523	0.0012	-1.93686
Tmem47	NM_175771	Mus musculus transmembrane protein 47 (Tmem47), mRNA.	1420514_at	192216	0.0003	-4.93583	0.0018	-1.97006
Tmem54	NM_025452	Mus musculus transmembrane protein 54 (Tmem54), mRNA.	1417895_a_at	66260	0	16.5583	0.0005	2.7473
Tmod2	NM_016711	Mus musculus tropomodulin 2 (Tmod2), transcript variant 2, mRNA.	1435060_at	50876	0	-5.46448	0.0038	-2.19202
Tmtc1	NM_198967	Mus musculus transmembrane and tetratricopeptide repeat containing 1 (Tmtc1), mRNA.	1439855_at	387314	0.0017	-2.44021	0.0025	-2.0816
Tnfaip8l1	NM_025566	Mus musculus tumor necrosis factor, alpha-induced protein 8-like 1 (Tnfaip8l1), mRNA.	1449125_at	66443	0	3.6405	0.0004	1.7087
Tnfrsf21	NM_178589	Mus musculus tumor necrosis factor receptor superfamily, member 21 (Tnfrsf21), mRNA.	1422740_at	94185	0.0001	4.1754	0.0012	3.08
Tnfsf13b	NM_033622	Mus musculus tumor necrosis factor (ligand) superfamily, member 13b (Tnfsf13b), mRNA.	1460255_at	24099	0	-2.19491	0.0003	-1.88715
Tnnc1	NM_009393	Mus musculus troponin C, cardiac/slow skeletal (Tnnc1), mRNA.	1418370_at	21924	0.0007	-3.55619	0.0002	-1.96194
Tnxb	NM_031176	Mus musculus tenascin XB (Tnxb), mRNA.	1450798_at	81877	0.0002	-3.2352	0.0003	-1.9073
Tom1l1	NM_028011	Mus musculus target of myb1-like 1 (chicken) (Tom1l1), mRNA.	1451117_a_at	71943	0	4.02	0.0001	2.1443
Top2a	NM_011623	Mus musculus topoisomerase (DNA) II alpha (Top2a), mRNA.	1454694_a_at	21973	0	2.6485	0.0003	2.3376
Tpcn1	NM_145853	Mus musculus two pore channel 1 (Tpcn1), mRNA.	1434930_at	252972	0	-2.24115	0.0004	-1.91278
Tpcn2	NM_146206	Mus musculus two pore segment channel 2 (Tpcn2), mRNA.	1424304_at	233979	0.0004	2.4416	0	1.3078
Tppp	NM_182839	Mus musculus tubulin polymerization promoting protein (Tppp), mRNA.	1452766_at	72948	0.0006	-4.26439	0.0031	-1.40115
Tpst1	NM_013837	Mus musculus protein-tyrosine sulfotransferase 1 (Tpst1), mRNA.	1421733_a_at	22021	0	-3.64697	0.0002	-2.20897
Tpx2	NM_028109	Mus musculus TPX2, microtubule-associated protein homolog (Xenopus laevis) (Tpx2), mRNA.	1428104_at	72119	0.0008	2.5003	0.002	2.0165
Traf4	NM_009423	Mus musculus Tnf receptor associated factor 4 (Traf4), mRNA.	1460642_at	22032	0.0001	3.2042	0.0012	1.635
Traf5	NM_011633	Mus musculus Tnf receptor-associated factor 5 (Traf5), mRNA.	1448861_at	22033	0	-2.07039	0.0003	-1.49231
Trem3	NM_021407	Mus musculus triggering receptor expressed on myeloid cells 3 (Trem3), mRNA.	1460271_at	58218	0	-2.85796	0.0002	-1.7191
Treml4	NM_172623	Mus musculus triggering receptor expressed on myeloid cells-like 4 (Treml4), transcript variant 2, mRNA.	1460014_at	224840	0.0005	-7.1582	0.0002	-2.06996
Trib2	NM_144551	Mus musculus tribbles homolog 2 (Drosophila) (Trib2), mRNA.	1426640_s_at	217410	0	-3.03674	0.0002	-2.06911
Trim16	NM_053169	Mus musculus tripartite motif protein 16 (Trim16), mRNA.	1460629_at	94092	0.0001	-2.0842	0.0026	-1.45815
Trpc1	NM_011643	Mus musculus transient receptor potential cation channel, subfamily C, member 1 (Trpc1), mRNA.	1421096_at	22063	0.0001	-4.54545	0.0031	-1.84604
Trpc6	NM_013838	Mus musculus transient receptor potential cation channel, subfamily C, member 6 (Trpc6), mRNA.	1449431_at	22068	0.0002	-2.3359	0.0022	-1.6909
Tspan11	NM_026743	Mus musculus tetraspanin 11 (Tspan11), mRNA.	1436626_at	68498	0	3.8428	0.0019	2.5362
Tspan12	NM_173007	Mus musculus tetraspanin 12 (Tspan12), mRNA.	1454604_s_at	269831	0.0007	-3.67647	0.0007	-1.55836
Tspan13	NM_025359	Mus musculus tetraspanin 13 (Tspan13), mRNA.	1460239_at	66109	0.0001	-3.47222	0.0031	-2.01694
Tspan32	NM_020286	Mus musculus tetraspanin 32 (Tspan32), mRNA.	1418398_a_at	27027	0.0069	-2.51826	0.0031	-1.33138
Ttc7	NM_028639	Mus musculus tetratricopeptide repeat domain 7 (Ttc7), mRNA.	1435334_at	225049	0	2.646	0	1.6537
Ttyh3	NM_175274	Mus musculus tweety homolog 3 (Drosophila) (Ttyh3), mRNA.	1454978_at	78339	0.0047	-2.16029	0.0039	-1.47232
Tubb4	NM_009451	Mus musculus tubulin, beta 4 (Tubb4), mRNA.	1423221_at	22153	0	-5.18403	0.0017	-2.0829
Tusc5	NM_177709	Mus musculus tumor suppressor candidate 5 (Tusc5), mRNA.	1441096_at	237858	0.0019	-3.70096	0.0003	-2.56608
Ube2l6	NM_019949	Mus musculus ubiquitin-conjugating enzyme E2L 6 (Ube2l6), mRNA.	1417172_at	56791	0.0002	-2.55232	0.0017	-1.7507
Uhrf1	NM_010931	Mus musculus ubiquitin-like, containing PHD and RING finger domains, 1 (Uhrf1), mRNA.	1415810_at	18140	0.0001	3.1652	0.0011	2.2798
Unc45b	NM_178680	Mus musculus unc-45 homolog B (C. elegans) (Unc45b), mRNA.	1436939_at	217012	0.0001	-3.94477	0	-1.40885
Unc5c	NM_009472	Mus musculus unc-5 homolog C (C. elegans) (Unc5c), mRNA.	1449522_at	22253	0.0002	-4.1684	0.0022	-1.86498
Upk1b	NM_178924	Mus musculus uroplakin 1B (Upk1b), mRNA.	1435831_at	22268	0	-6.69344	0.0004	-2.82087
Vamp2	NM_009497	Mus musculus vesicle-associated membrane protein 2 (Vamp2), mRNA.	1420834_at	22318	0.0001	-2.01126	0.001	-1.32031
Vars2	NM_175137	Mus musculus valyl-tRNA synthetase 2, mitochondrial (putative) (Vars2), mRNA.	1434349_at	68915	0.0002	2.2085	0.0001	1.3992
Vav3	NM_020505	Mus musculus vav 3 oncogene (Vav3), transcript variant 1, mRNA.	1417122_at	57257	0.0004	-3.61011	0.0037	-1.80538
Vegfa	NM_001025250	Mus musculus vascular endothelial growth factor A (Vegfa), transcript variant 1, mRNA.	1420909_at	22339	0.0001	-2.30468	0.0033	-1.54631
Vegfc	NM_009506	Mus musculus vascular endothelial growth factor C (Vegfc), mRNA.	1439766_x_at	22341	0.0003	-4.02739	0.0002	-1.95351
Vezf1	NM_016686	Mus musculus vascular endothelial zinc finger 1 (Vezf1), mRNA.	1429084_at	22344	0.001	-2.06954	0	-1.42531
Vill	NM_011700	Mus musculus villin-like (Vill), mRNA.	1426022_a_at	22351	0	4.9317	0.002	2.2039
Vtn	NM_011707	Mus musculus vitronectin (Vtn), mRNA.	1455098_a_at	22370	0	-6.72043	0.0004	-2.12044
Vwf	NM_011708	Mus musculus Von Willebrand factor homolog (Vwf), mRNA.	1435386_at	22371	0.0001	-3.50877	0.0012	-1.9996
Wasf3	NM_145155	Mus musculus WAS protein family, member 3 (Wasf3), mRNA.	1455722_at	245880	0	-4.29185	0.0004	-1.51492
Wdr77	NM_027432	Mus musculus WD repeat domain 77 (Wdr77), mRNA.	1422844_a_at	70465	0	2.4431	0.0032	1.5306
Wisp2	NM_016873	Mus musculus WNT1 inducible signaling pathway protein 2 (Wisp2), mRNA.	1419015_at	22403	0	-3.16256	0.0027	-1.43699
Wnk4	NM_175638	Mus musculus WNK lysine deficient protein kinase 4 (Wnk4), mRNA.	1427196_at	69847	0	6.6404	0	1.9872
Wscd1	NM_177618	Mus musculus WSC domain containing 1 (Wscd1), mRNA.	1455845_at	216881	0	-5.19211	0.0024	-1.87301
Xpnpep2	NM_133213	Mus musculus X-prolyl aminopeptidase (aminopeptidase P) 2, membrane-bound (Xpnpep2), transcript variant 1, mRNA.	1417805_at	170745	0	-3.36361	0.0002	-3.35345
Zbtb46	NM_028125	Mus musculus zinc finger and BTB domain containing 46 (Zbtb46), mRNA.	1454884_at	72147	0	-2.19732	0.0013	-1.51332
Zdhhc14	NM_146073	Mus musculus zinc finger, DHHC domain containing 14 (Zdhhc14), mRNA.	1438975_x_at	224454	0.001	-3.20513	0.0041	-1.66834
Zdhhc3	NM_026917	Mus musculus zinc finger, DHHC domain containing 3 (Zdhhc3), mRNA.	1423646_at	69035	0	2.275	0.0037	1.765
Zfp365	NM_178679	Mus musculus zinc finger protein 365 (Zfp365), mRNA.	1433583_at	216049	0.0001	-3.87447	0.0002	-1.67448
Zyx	NM_011777	Mus musculus zyxin (Zyx), mRNA.	1417240_at	22793	0	-2.37023	0.0009	-1.42776
