# Supplementary material for: A Cross-Platform Comparison of Genome-Wide Expression Changes of Laser Microdissected Lung Tissue of C-Raf Transgenic Mice Using 3′IVT and Exon Array
Source: PLoS One. 2012 Jul 16;7(7):e40778. doi: 10.1371/journal.pone.0040778 (PMC3397940; doi:10.1371/journal.pone.0040778)
Supplement: File S19 — List of common genes found when same platform of ArrayTrack software used for comparison between 3′IVT and exon array for comparing groups tumor vs transgenic. For 3′IVT array differential gene expression fold change obtained with parameters as false detection rate (FDR) of <0.05, fold change of ≥2, mean channel intensity (MCI) of 100, bad flag of 5. For exon array differential gene expression fold change obtained at core probeset level with parameters as false detection rate (FDR) of <0.05, mean channel intensity (MCI) of 100, bad flag of 4. (XLS) [file pone.0040778.s024.xls]

## Sheet: Sheet1
Gene symbol	NCBI annotation	gene discription	GEN_ID_MFR 3'IVT	LOCUSID 3'IVT	p value 3'IVT	fold change 3'IVT array	p value exon array for gene expression	fold change exon array_core probeset level by ArrayTrack
1110008P14Rik	BC049639	Mus musculus RIKEN cDNA 1110008P14 gene, mRNA (cDNA clone MGC:58399 IMAGE:6590746), complete cds.	1459890_s_at	73737	0.0022	2.4432	0.0103	1.6997
1110032E23Rik	NM_133187	Mus musculus RIKEN cDNA 1110032E23 gene (1110032E23Rik), mRNA.	1416805_at	68659	0.0003	-5.58036	0	-3.92619
1190002H23Rik	NM_025427	Mus musculus RIKEN cDNA 1190002H23 gene (1190002H23Rik), mRNA.	1418003_at	66214	0.0051	2.8242	0.0036	2.1626
1200009O22Rik	NM_025817	Mus musculus RIKEN cDNA 1200009O22 gene (1200009O22Rik), mRNA.	1428922_at	66873	0	-7.63359	0.0003	-2.24366
1300014I06Rik	NM_025831	Mus musculus RIKEN cDNA 1300014I06 gene (1300014I06Rik), mRNA.	1428851_at	66895	0.0003	-3.58938	0.0002	-3.45781
1810011O10Rik	NM_026931	Mus musculus RIKEN cDNA 1810011O10 gene (1810011O10Rik), mRNA.	1435595_at	69068	0.0096	-2.46488	0	-3.05998
2310016C08Rik	NM_023516	Mus musculus RIKEN cDNA 2310016C08 gene (2310016C08Rik), mRNA.	1421031_a_at	69573	0	-7.96178	0.0001	-3.12402
2310040A07Rik	BC021944	Mus musculus RIKEN cDNA 2310040A07 gene, mRNA (cDNA clone IMAGE:5097248), complete cds.	1428739_at	69638	0.0067	-8.22368	0.0006	-1.78731
2310066E14Rik	NM_001081241	Mus musculus RIKEN cDNA 2310066E14 gene (2310066E14Rik), mRNA.	1424239_at	75687	0.0001	-2.24467	0.0003	-1.59642
2610204M08Rik	NM_198411	Mus musculus RIKEN cDNA 2610204M08 gene (2610204M08Rik), mRNA.	1436216_s_at	70435	0	2.0927	0.0005	1.8847
2810022L02Rik	BC014764	Mus musculus RIKEN cDNA 2810022L02 gene, mRNA (cDNA clone MGC:25892 IMAGE:4217648), complete cds.	1455566_s_at	67198	0.0001	-3.69549	0.0001	-2.31696
2810453I06Rik	BC085297	Mus musculus RIKEN cDNA 2810453I06 gene, mRNA (cDNA clone IMAGE:6308580), complete cds.	1418389_at	67238	0.001	-2.10837	0.0044	-1.40568
3110049J23Rik	NM_026085	Mus musculus RIKEN cDNA 3110049J23 gene (3110049J23Rik), mRNA.	1449462_at	67307	0.0016	3.558	0	2.1777
4632428N05Rik	NM_028732	Mus musculus RIKEN cDNA 4632428N05 gene (4632428N05Rik), mRNA.	1416619_at	74048	0.0004	-2.49314	0.0001	-2.28519
4732435N03Rik	NM_172753	Mus musculus RIKEN cDNA 4732435N03 gene (4732435N03Rik), mRNA.	1452366_at	234356	0	-5.98086	0	-3.75094
4921505C17Rik	NM_030168	Mus musculus RIKEN cDNA 4921505C17 gene (4921505C17Rik), mRNA.	1453775_at	78757	0.0001	2.2967	0.0001	1.6189
4930486L24Rik	NM_178098	Mus musculus RIKEN cDNA 4930486L24 gene (4930486L24Rik), mRNA.	1430051_at	214639	0.0001	-3.56761	0.001	-2.68312
4933428G20Rik	NM_021493	Mus musculus RIKEN cDNA 4933428G20 gene (4933428G20Rik), mRNA.	1419745_at	58996	0.0005	-2.72851	0.0008	-1.43864
9230104L09Rik	NM_029960	Mus musculus RIKEN cDNA 9230104L09 gene (9230104L09Rik), mRNA.	1432531_at	77705	0.0087	-6.48088	0	-8.78735
A4galt	NM_001004150	Mus musculus alpha 1,4-galactosyltransferase (A4galt), mRNA.	1455338_at	239559	0.0151	-2.73973	0.0001	-1.85943
AA409316	ENSMUST00000060807	expressed sequence AA409316 (AA409316), mRNA gene:ENSMUSG00000046761	1452273_at	105732	0.0003	2.1103	0.0002	2.0684
AA467197	ENSMUST00000047498	expressed sequence AA467197 (AA467197), mRNA gene:ENSMUSG00000033213	1434046_at	433470	0.0019	3.6362	0.0008	2.1287
AA536749	NM_201245	Mus musculus expressed sequence AA536749 (AA536749), transcript variant 1, mRNA.	1456763_at	26936	0	-2.27324	0.0003	-1.42552
Aard	NM_175503	Mus musculus alanine and arginine rich domain containing protein (Aard), mRNA.	1434528_at	239435	0	-11.9048	0.0005	-2.52845
Abca5	NM_147219	Mus musculus ATP-binding cassette, sub-family A (ABC1), member 5 (Abca5), mRNA.	1434474_at	217265	0.0023	-3.465	0.0008	-2.45942
Abca8a	NM_153145	Mus musculus ATP-binding cassette, sub-family A (ABC1), member 8a (Abca8a), mRNA.	1427371_at	217258	0.0039	-5.56483	0.0001	-5.61798
Abcb1a	NM_011076	Mus musculus ATP-binding cassette, sub-family B (MDR/TAP), member 1A (Abcb1a), mRNA.	1419759_at	18671	0.0026	-3.49895	0.0008	-2.79174
Abcg3	NM_030239	Mus musculus ATP-binding cassette, sub-family G (WHITE), member 3 (Abcg3), mRNA.	1421168_at	27405	0.0007	-12.4224	0.0002	-2.5208
Abi3	NM_025659	Mus musculus ABI gene family, member 3 (Abi3), mRNA.	1452928_at	66610	0.0001	-4.10004	0.0004	-2.60349
Abi3bp	NM_001014423	Mus musculus ABI gene family, member 3 (NESH) binding protein (Abi3bp), transcript variant 5, mRNA.	1427053_at	320712	0.001	-8.23723	0	-7.00771
Ablim1	NM_178688	Mus musculus actin-binding LIM protein 1 (Ablim1), mRNA.	1454708_at	226251	0.0029	-2.52398	0.0004	-2.15936
Ablim3	NM_198649	Mus musculus actin binding LIM protein family, member 3 (Ablim3), mRNA.	1434013_at	319713	0.0004	-4.92126	0	-4.11353
Acadl	NM_007381	Mus musculus acyl-Coenzyme A dehydrogenase, long-chain (Acadl), mRNA.	1448987_at	11363	0	2.1404	0	1.8146
Ace	NM_207624	Mus musculus angiotensin I converting enzyme (peptidyl-dipeptidase A) 1 (Ace), transcript variant 1, mRNA.	1427034_at	11421	0.0005	-4.1841	0	-2.47709
Ace2	NM_027286	Mus musculus angiotensin I converting enzyme (peptidyl-dipeptidase A) 2 (Ace2), mRNA.	1452138_a_at	70008	0.0044	2.9953	0.0029	6.0499
Acoxl	NM_028765	Mus musculus acyl-Coenzyme A oxidase-like (Acoxl), mRNA.	1460470_at	74121	0.0012	-10.3306	0	-3.09502
Acpl2	NM_153420	Mus musculus acid phosphatase-like 2 (Acpl2), mRNA.	1429390_at	235534	0.0022	2.5613	0.0061	2.0739
Acsl3	NM_028817	Mus musculus acyl-CoA synthetase long-chain family member 3 (Acsl3), transcript variant 1, mRNA.	1452771_s_at	74205	0	2.5847	0.001	2.4641
Acsl4	NM_207625	Mus musculus acyl-CoA synthetase long-chain family member 4 (Acsl4), transcript variant 1, mRNA.	1451828_a_at	50790	0.0004	3.1256	0	2.066
Acvrl1	NM_009612	Mus musculus activin A receptor, type II-like 1 (Acvrl1), mRNA.	1451604_a_at	11482	0	-12.3001	0.0003	-4.3535
Adamts12	NM_175501	Mus musculus a disintegrin-like and metallopeptidase (reprolysin type) with thrombospondin type 1 motif, 12 (Adamts12), mRNA.	1439827_at	239337	0.0009	3.3018	0.0001	1.3987
Adamts8	NM_013906	Mus musculus a disintegrin-like and metallopeptidase (reprolysin type) with thrombospondin type 1 motif, 8 (Adamts8), mRNA.	1418270_at	30806	0.0123	-4.49035	0	-2.41255
Adcy2	NM_153534	Mus musculus adenylate cyclase 2 (Adcy2), mRNA.	1455462_at	210044	0	-2.57599	0.0001	-1.87582
Adcy4	NM_080435	Mus musculus adenylate cyclase 4 (Adcy4), mRNA.	1418098_at	104110	0	-4.22297	0	-3.51247
Adcy5	NM_001012765	Mus musculus adenylate cyclase 5 (Adcy5), mRNA.	1455296_at	224129	0.0001	-2.85144	0.0002	-1.8943
Adcy8	NM_009623	Mus musculus adenylate cyclase 8 (Adcy8), mRNA.	1418754_at	11514	0.0001	-21.1416	0.0004	-7.20981
Add3	NM_013758	Mus musculus adducin 3 (gamma) (Add3), mRNA.	1423298_at	27360	0.0003	-3.28084	0	-3.08166
Adh1	NM_007409	Mus musculus alcohol dehydrogenase 1 (class I) (Adh1), mRNA.	1416225_at	11522	0.0034	-3.30142	0.0035	-2.34412
Adora1	NM_001008533	Mus musculus adenosine A1 receptor (Adora1), transcript variant 1, mRNA.	1435495_at	11539	0	5.9932	0	3.4105
Adrb1	NM_007419	Mus musculus adrenergic receptor, beta 1 (Adrb1), mRNA.	1423420_at	11554	0.0001	-3.17561	0.0054	-2.18866
Adrb2	NM_007420	Mus musculus adrenergic receptor, beta 2 (Adrb2), mRNA.	1437302_at	11555	0.0007	-2.3872	0.0007	-1.9581
Adssl1	NM_007421	Mus musculus adenylosuccinate synthetase like 1 (Adssl1), mRNA.	1449383_at	11565	0	6.3558	0	4.9509
Aff2	NM_008032	Mus musculus AF4/FMR2 family, member 2 (Aff2), mRNA.	1443847_x_at	14266	0.0003	-5.91366	0	-2.45459
Aff3	BC052061	Mus musculus AF4/FMR2 family, member 3, mRNA (cDNA clone MGC:62452 IMAGE:5702935), complete cds.	1433939_at	16764	0.0002	-16.6667	0	-4.79157
Agpat4	NM_026644	Mus musculus 1-acylglycerol-3-phosphate O-acyltransferase 4 (lysophosphatidic acid acyltransferase, delta) (Agpat4), mRNA.	1436640_x_at	68262	0	-5.09944	0	-2.73823
Agtr1a	NM_177322	Mus musculus angiotensin II receptor, type 1a (Agtr1a), mRNA.	1436739_at	11607	0.0002	-6.11995	0	-5.27426
Ahnak	NM_009643	Mus musculus AHNAK nucleoprotein (desmoyokin) (Ahnak), transcript variant 1, mRNA.	1428058_at	66395	0.0055	-2.24014	0.0009	-2.35738
Akap12	NM_031185	Mus musculus A kinase (PRKA) anchor protein (gravin) 12 (Akap12), mRNA.	1419706_a_at	83397	0.0004	-12.7551	0.0021	-2.27118
Akap2	NM_001035533	Mus musculus A kinase (PRKA) anchor protein 2 (Akap2), transcript variant 1, mRNA.	1449168_a_at	11641	0.0049	-8.19001	0	-6.89655
Akr1b7	NM_009731	Mus musculus aldo-keto reductase family 1, member B7 (Akr1b7), mRNA.	1423556_at	11997	0.0003	-3.47584	0.0001	-2.26091
Akr1b8	NM_008012	Mus musculus aldo-keto reductase family 1, member B8 (Akr1b8), mRNA.	1448894_at	14187	0.0001	4.1358	0.0007	6.4451
Akr1c14	NM_134072	Mus musculus aldo-keto reductase family 1, member C14 (Akr1c14), mRNA.	1418979_at	105387	0.004	-3.34336	0.0003	-3.2352
Akr1c19	NM_001013785	Mus musculus aldo-keto reductase family 1, member C19 (Akr1c19), mRNA.	1455454_at	432720	0	6.0287	0	10.738
Akt3	NM_011785	Mus musculus thymoma viral proto-oncogene 3 (Akt3), mRNA.	1435879_at	23797	0.0001	-3.31016	0.0001	-3.27011
Alas2	NM_009653	Mus musculus aminolevulinic acid synthase 2, erythroid (Alas2), mRNA.	1451675_a_at	11656	0.0011	-13.8313	0	-9.4162
Aldh1a1	NM_013467	Mus musculus aldehyde dehydrogenase family 1, subfamily A1 (Aldh1a1), mRNA.	1416468_at	11668	0	-4.42282	0	-4.86618
Aldh2	NM_009656	Mus musculus aldehyde dehydrogenase 2, mitochondrial (Aldh2), mRNA.	1437410_at	11669	0.0059	-2.44379	0.0011	-1.11148
Alox12	NM_007440	Mus musculus arachidonate 12-lipoxygenase (Alox12), mRNA.	1422699_at	11684	0	-3.74251	0.001	-2.98063
Amot	NM_153319	Mus musculus angiomotin (Amot), mRNA.	1454890_at	27494	0.0014	-2.50063	0.0036	-1.57456
Amph	NM_175007	Mus musculus amphiphysin (Amph), mRNA.	1427044_a_at	218038	0.0001	-39.3701	0	-5.73723
Angpt1	NM_009640	Mus musculus angiopoietin 1 (Angpt1), mRNA.	1439066_at	11600	0.0001	-8.19672	0	-5.06073
Angpt2	NM_007426	Mus musculus angiopoietin 2 (Angpt2), mRNA.	1448831_at	11601	0.0103	-2.57268	0.0007	-2.78319
Angptl2	NM_011923	Mus musculus angiopoietin-like 2 (Angptl2), mRNA.	1455090_at	26360	0	-4.34783	0.0045	-1.75623
Ankrd1	NM_013468	Mus musculus ankyrin repeat domain 1 (cardiac muscle) (Ankrd1), mRNA.	1420992_at	107765	0.0001	-9.19963	0	-6.20347
Ankrd22	NM_024204	Mus musculus ankyrin repeat domain 22 (Ankrd22), mRNA.	1453239_a_at	52024	0.0002	12.123	0.0003	14.0086
Ankrd37	NM_001039562	Mus musculus ankyrin repeat domain 37 (Ankrd37), mRNA.	1436538_at	654824	0.0001	9.9786	0.0001	3.0259
Ankrd38	NM_172872	Mus musculus ankyrin repeat domain 38 (Ankrd38), mRNA.	1436425_at	242553	0	-9.31099	0	-3.01659
Ankrd47	NM_030697	Mus musculus ankyrin repeat domain 47 (Ankrd47), mRNA.	1456629_at	80880	0	-4.71921	0.0002	-1.96464
Ankrd56	NM_175270	Mus musculus ankyrin repeat domain 56 (Ankrd56), mRNA.	1438408_at	78088	0.0001	3.2099	0	2.0096
Anpep	NM_008486	Mus musculus alanyl (membrane) aminopeptidase (Anpep), mRNA.	1421424_a_at	16790	0.0025	-2.03542	0	-2.11685
Antxr2	NM_133738	Mus musculus anthrax toxin receptor 2 (Antxr2), mRNA.	1426708_at	71914	0	-2.56542	0	-1.95008
Aox1	NM_009676	Mus musculus aldehyde oxidase 1 (Aox1), mRNA.	1419435_at	11761	0.0018	2.4277	0.0001	2.7279
Aox3	NM_023617	Mus musculus aldehyde oxidase 3 (Aox3), mRNA.	1418858_at	71724	0.0001	5.2581	0	3.4387
Ap1s2	NM_026887	Mus musculus adaptor-related protein complex 1, sigma 2 subunit (Ap1s2), mRNA.	1447903_x_at	108012	0.013	-2.67809	0	-2.67523
Apbb2	NM_009686	Mus musculus amyloid beta (A4) precursor protein-binding, family B, member 2 (Apbb2), mRNA.	1452342_at	11787	0.0001	-2.00844	0	-1.54178
Aqp1	NM_007472	Mus musculus aquaporin 1 (Aqp1), mRNA.	1416203_at	11826	0.0003	-3.62582	0	-3.1506
Ar	NM_013476	Mus musculus androgen receptor (Ar), mRNA.	1437064_at	11835	0.0009	-4.75059	0.0001	-2.67237
Areg	NM_009704	Mus musculus amphiregulin (Areg), mRNA.	1421134_at	11839	0	18.0373	0.0009	9.1214
Arg2	NM_009705	Mus musculus arginase type II (Arg2), mRNA.	1438841_s_at	11847	0.0012	6.5999	0.0002	6.3974
Arhgap20	NM_175535	Mus musculus Rho GTPase activating protein 20 (Arhgap20), mRNA.	1429918_at	244867	0	-6.05327	0	-3.38639
Arhgap21	NM_001081364	Mus musculus Rho GTPase activating protein 21 (Arhgap21), mRNA.	1428368_at	71435	0.0012	-2.10172	0.0003	-1.83722
Arhgap28	NM_172964	Mus musculus Rho GTPase activating protein 28 (Arhgap28), mRNA.	1434809_at	268970	0.0025	-2.09074	0	-1.72236
Arhgap29	NM_172525	Mus musculus Rho GTPase activating protein 29 (Arhgap29), mRNA.	1454745_at	214137	0.0001	-2.1925	0.0001	-2.3359
Arhgef10	NM_172751	Mus musculus Rho guanine nucleotide exchange factor (GEF) 10 (Arhgef10), transcript variant 1, mRNA.	1452302_at	234094	0.0006	-5.12033	0	-2.63158
Arhgef15	NM_177566	Mus musculus Rho guanine nucleotide exchange factor (GEF) 15 (Arhgef15), mRNA.	1457172_at	442801	0.0132	-6.50195	0.0019	-3.20821
Arhgef3	NM_027871	Mus musculus Rho guanine nucleotide exchange factor (GEF) 3 (Arhgef3), mRNA.	1424250_a_at	71704	0.0006	-4.81928	0	-4.58295
Arl15	NM_172595	Mus musculus ADP-ribosylation factor-like 15 (Arl15), mRNA.	1433642_at	218639	0	-2.83768	0	-1.9984
Armcx1	NM_030066	Mus musculus armadillo repeat containing, X-linked 1 (Armcx1), mRNA.	1425914_a_at	78248	0	-3.97141	0.0005	-2.68097
Armcx2	NM_026139	Mus musculus armadillo repeat containing, X-linked 2 (Armcx2), mRNA.	1415780_a_at	67416	0	-3.427	0.0002	-2.09864
Art3	NM_181728	Mus musculus ADP-ribosyltransferase 3 (Art3), mRNA.	1452474_a_at	109979	0.0009	-10.8932	0.006	-2.34742
Art4	NM_026639	Mus musculus ADP-ribosyltransferase 4 (Art4), mRNA.	1449174_at	109978	0.0069	-2.76167	0.0007	-2.0008
Arvcf	NM_033474	Mus musculus armadillo repeat gene deleted in velo-cardio-facial syndrome (Arvcf), mRNA.	1450855_at	11877	0	-3.15956	0.0007	-1.39606
Asah3l	NM_139306	Mus musculus N-acylsphingosine amidohydrolase 3-like (Asah3l), mRNA.	1451355_at	230379	0.0001	-4.78698	0	-5.37057
Atf5	NM_030693	Mus musculus activating transcription factor 5 (Atf5), mRNA.	1425927_a_at	107503	0.0083	-2.39636	0.0012	-1.77211
Atp13a4	NM_172613	Mus musculus ATPase type 13A4 (Atp13a4), mRNA.	1438707_at	224079	0	6.8768	0.0001	11.5146
Atp1a2	NM_178405	Mus musculus ATPase, Na+/K+ transporting, alpha 2 polypeptide (Atp1a2), mRNA.	1427465_at	98660	0.0001	-15.015	0	-4.61467
Atp1b1	NM_009721	Mus musculus ATPase, Na+/K+ transporting, beta 1 polypeptide (Atp1b1), mRNA.	1439036_a_at	11931	0.0004	2.4871	0.0031	2.0156
Atp6v0a1	NM_016920	Mus musculus ATPase, H+ transporting, lysosomal V0 subunit A1 (Atp6v0a1), mRNA.	1425227_a_at	11975	0	3.0495	0.0004	2.2636
Atp6v0a4	NM_080467	Mus musculus ATPase, H+ transporting, lysosomal V0 subunit A4 (Atp6v0a4), mRNA.	1422030_at	140494	0	19.0582	0	6.0803
Atp6v1e1	NM_007510	Mus musculus VATPase, H+ transporting, lysosomal V1 subunit E1 (Atp6v1e1), mRNA.	1449711_at	11973	0.0089	3.0215	0.0054	1.344
Atp8b1	NM_001001488	Mus musculus ATPase, class I, type 8B, member 1 (Atp8b1), mRNA.	1455396_at	54670	0.001	3.0439	0.0002	1.6088
Avpi1	NM_027106	Mus musculus arginine vasopressin-induced 1 (Avpi1), mRNA.	1423122_at	69534	0.001	2.3735	0	2.1431
AW061290	ENSMUST00000040368	expressed sequence AW061290 (AW061290), mRNA gene:ENSMUSG00000036368	1455063_at	381110	0.0002	2.5184	0.0044	1.9349
Axin2	NM_015732	Mus musculus axin2 (Axin2), mRNA.	1436845_at	12006	0.0001	-2.02593	0	-1.81422
B3galnt1	NM_020026	Mus musculus UDP-GalNAc:betaGlcNAc beta 1,3-galactosaminyltransferase, polypeptide 1 (B3galnt1), mRNA.	1418736_at	26879	0.0117	-2.17202	0.0098	-1.37552
B430119L13Rik	NM_177303	Mus musculus RIKEN cDNA B430119L13 gene (B430119L13Rik), mRNA.	1435648_at	320974	0.0005	-6.94444	0	-2.03874
B4galnt1	NM_008080	Mus musculus beta-1,4-N-acetyl-galactosaminyl transferase 1 (B4galnt1), mRNA.	1425363_at	14421	0.0004	2.8258	0	1.8287
B4galt4	NM_019804	Mus musculus UDP-Gal:betaGlcNAc beta 1,4-galactosyltransferase, polypeptide 4 (B4galt4), mRNA.	1425934_a_at	56375	0.0049	-2.68889	0	-2.35239
B4galt6	NM_019737	Mus musculus UDP-Gal:betaGlcNAc beta 1,4-galactosyltransferase, polypeptide 6 (B4galt6), mRNA.	1460329_at	56386	0.0001	3.5198	0.0001	4.3819
Bach2	NM_007521	Mus musculus BTB and CNC homology 2 (Bach2), mRNA.	1437667_a_at	12014	0.0007	-3.50385	0.0007	-2.36407
Bag2	NM_145392	Mus musculus Bcl2-associated athanogene 2 (Bag2), mRNA.	1423948_at	213539	0.0036	3.5203	0.0064	2.2942
BB146404	NM_178908	Mus musculus expressed sequence BB146404 (BB146404), mRNA.	1424680_at	103511	0.0009	-3.37382	0.0056	-2.12675
BC030867	NM_153544	Mus musculus cDNA sequence BC030867 (BC030867), mRNA.	1434711_at	217216	0.0007	5.4603	0.0051	1.3331
BC048546	NM_001001179	Mus musculus cDNA sequence BC048546 (BC048546), mRNA.	1436503_at	232400	0.0174	9.654	0.004	4.2206
BC055107	NM_183187	Mus musculus cDNA sequence BC055107 (BC055107), mRNA.	1434202_a_at	268709	0.0037	-7.09723	0.0045	-2.00602
Bche	AK052200	Mus musculus 13 days embryo heart cDNA, RIKEN full-length enriched library, clone:D330006P10 product:butyrylcholinesterase, full insert sequence.	1436098_at	12038	0.0024	-14.7929	0.0001	-6.76133
Bcl6b	NM_007528	Mus musculus B-cell CLL/lymphoma 6, member B (Bcl6b), mRNA.	1418421_at	12029	0.0001	-4.24628	0.0014	-2.36463
Bmp1	NM_009755	Mus musculus bone morphogenetic protein 1 (Bmp1), mRNA.	1426238_at	12153	0.0005	2.4502	0	2.8711
Bmper	NM_028472	Mus musculus BMP-binding endothelial regulator (Bmper), mRNA.	1429273_at	73230	0.0028	-2.67023	0.0017	-1.75932
Bmpr2	NM_007561	Mus musculus bone morphogenic protein receptor, type II (serine/threonine kinase) (Bmpr2), mRNA.	1441652_at	12168	0.0001	-2.849	0.0002	-2.69107
Bnc2	NM_172870	Mus musculus basonuclin 2 (Bnc2), mRNA.	1438861_at	242509	0.0001	-4.21053	0.0001	-2.44618
Bnipl	NM_134253	Mus musculus BCL2/adenovirus E1B 19kD interacting protein like (Bnipl), mRNA.	1420683_at	171388	0	4.94	0.0003	2.5566
Boc	NM_172506	Mus musculus biregional cell adhesion molecule-related/down-regulated by oncogenes (Cdon) binding protein (Boc), mRNA.	1426869_at	117606	0.0004	-2.38095	0.0014	-1.86081
Btbd11	NM_028709	Mus musculus BTB (POZ) domain containing 11 (Btbd11), transcript variant 1, mRNA.	1459838_s_at	74007	0	4.4922	0.0102	2.3543
Btbd3	NM_145534	Mus musculus BTB (POZ) domain containing 3 (Btbd3), transcript variant 1, mRNA.	1433868_at	228662	0	-2.31857	0	-2.07383
Btc	NM_007568	Mus musculus betacellulin, epidermal growth factor family member (Btc), mRNA.	1435541_at	12223	0	3.6787	0.0001	2.4156
C1qa	NM_007572	Mus musculus complement component 1, q subcomponent, alpha polypeptide (C1qa), mRNA.	1417381_at	12259	0.0004	2.5933	0.0047	2.5398
C1qb	NM_009777	Mus musculus complement component 1, q subcomponent, beta polypeptide (C1qb), mRNA.	1417063_at	12260	0.0009	2.7404	0.002	2.8812
C1qtnf2	NM_026979	Mus musculus C1q and tumor necrosis factor related protein 2 (C1qtnf2), mRNA.	1431079_at	69183	0	-6.17284	0	-3.92619
C1qtnf7	NM_175425	Mus musculus C1q and tumor necrosis factor related protein 7 (C1qtnf7), mRNA.	1460163_at	109323	0.011	-2.78474	0.0013	-2.34962
C3ar1	NM_009779	Mus musculus complement component 3a receptor 1 (C3ar1), mRNA.	1419482_at	12267	0.0015	2.8085	0	2.755
Cacna1d	NM_001083616	Mus musculus calcium channel, voltage-dependent, L type, alpha 1D subunit (Cacna1d), transcript variant 2, mRNA.	1427974_s_at	12289	0	-9.17431	0.0001	-4.45633
Calcrl	NM_018782	Mus musculus calcitonin receptor-like (Calcrl), mRNA.	1418489_a_at	54598	0	-12.4224	0.0002	-5.28541
Camk2b	NM_007595	Mus musculus calcium/calmodulin-dependent protein kinase II, beta (Camk2b), mRNA.	1448676_at	12323	0	4.4419	0	2.0836
Camk2d	NM_001025439	Mus musculus calcium/calmodulin-dependent protein kinase II, delta (Camk2d), transcript variant 1, mRNA.	1427763_a_at	108058	0.0024	2.6895	0.0005	1.8899
Car14	NM_011797	Mus musculus carbonic anhydrase 14 (Car14), mRNA.	1450725_s_at	23831	0	-5.71755	0.0004	-2.86123
Card10	NM_130859	Mus musculus caspase recruitment domain family, member 10 (Card10), mRNA.	1449491_at	105844	0.0005	-2.8547	0.0013	-1.38389
Casc4	NM_177054	Mus musculus cancer susceptibility candidate 4 (Casc4), transcript variant 1, mRNA.	1433779_at	319996	0.0001	-4.89716	0	-3.33222
Cask	NM_009806	Mus musculus calcium/calmodulin-dependent serine protein kinase (MAGUK family) (Cask), mRNA.	1455406_at	12361	0.0001	2.1329	0.0002	1.5628
Caskin2	NM_080643	Mus musculus cask-interacting protein 2 (Caskin2), mRNA.	1450691_at	140721	0	-2.79174	0.0001	-1.99084
Cav1	NM_007616	Mus musculus caveolin, caveolae protein 1 (Cav1), mRNA.	1449145_a_at	12389	0.0007	-3.69276	0	-5.07614
Cav2	NM_016900	Mus musculus caveolin 2 (Cav2), mRNA.	1425955_at	12390	0.008	-3.33667	0	-2.3753
Cbln1	NM_019626	Mus musculus cerebellin 1 precursor protein (Cbln1), mRNA.	1423288_s_at	12404	0	9.9164	0.0013	15.5936
Cbr2	NM_007621	Mus musculus carbonyl reductase 2 (Cbr2), mRNA.	1418509_at	12409	0.0058	-2.45399	0.0088	-1.63693
Ccbe1	NM_178793	Mus musculus collagen and calcium binding EGF domains 1 (Ccbe1), mRNA.	1437385_at	320924	0.0203	-2.6001	0.0069	-1.33726
Ccbl1	NM_172404	Mus musculus cysteine conjugate-beta lyase 1 (Ccbl1), mRNA.	1452678_a_at	70266	0	2.1332	0	2.5447
Ccbp2	NM_021609	Mus musculus chemokine binding protein 2 (Ccbp2), mRNA.	1422112_at	59289	0.0016	-4.61467	0	-3.33444
Ccdc109b	NM_025779	Mus musculus coiled-coil domain containing 109B (Ccdc109b), mRNA.	1418778_at	66815	0.0005	-2.07297	0.0012	-1.46585
Ccdc120	NM_207202	Mus musculus coiled-coil domain containing 120 (Ccdc120), mRNA.	1428066_at	54648	0.0003	2.549	0	1.7975
Ccdc122	NM_175369	Mus musculus coiled-coil domain containing 122 (Ccdc122), mRNA.	1458438_at	108811	0.0033	2.6956	0.0023	2.4353
Ccdc85a	NM_181577	Mus musculus coiled-coil domain containing 85A (Ccdc85a), mRNA.	1452332_at	216613	0.0028	-5.33618	0	-2.89352
Ccr2	NM_009915	Mus musculus chemokine (C-C motif) receptor 2 (Ccr2), mRNA.	1421186_at	12772	0.0063	-3.0021	0.0016	-1.46156
Ccrl2	NM_017466	Mus musculus chemokine (C-C motif) receptor-like 2 (Ccrl2), mRNA.	1427736_a_at	54199	0	-4.17362	0.0001	-3.11624
Cd14	NM_009841	Mus musculus CD14 antigen (Cd14), mRNA.	1417268_at	12475	0.0003	4.2058	0.0041	2.0346
Cd177	NM_026862	Mus musculus CD177 antigen (Cd177), mRNA.	1424509_at	68891	0.0009	6.4723	0.0001	13.4618
Cd2	NM_013486	Mus musculus CD2 antigen (Cd2), mRNA.	1418770_at	12481	0.0034	-3.24359	0.0007	-1.81851
Cd209a	NM_133238	Mus musculus CD209a antigen (Cd209a), mRNA.	1426172_a_at	170786	0.0078	-5.96303	0.0064	-2.09424
Cd40	NM_170701	Mus musculus CD40 antigen (Cd40), transcript variant 3, mRNA.	1460415_a_at	21939	0.0003	-3.58295	0.0044	-1.47059
Cd93	NM_010740	Mus musculus CD93 antigen (Cd93), mRNA.	1419589_at	17064	0.0002	-4.662	0	-3.22165
Cd97	NM_011925	Mus musculus CD97 antigen (Cd97), mRNA.	1418394_a_at	26364	0.0002	-6.2383	0.0004	-4.29553
Cda	NM_028176	Mus musculus cytidine deaminase (Cda), mRNA.	1427357_at	72269	0	3.5777	0.0073	1.5645
Cdc42bpb	NM_183016	Mus musculus Cdc42 binding protein kinase beta (Cdc42bpb), mRNA.	1434652_at	217866	0.0005	-2.04374	0.0009	-1.43843
Cdc42ep1	NM_027219	Mus musculus CDC42 effector protein (Rho GTPase binding) 1 (Cdc42ep1), mRNA.	1424376_at	104445	0.0009	-2.11282	0.0009	-2.07684
Cdc42ep2	NM_026772	Mus musculus CDC42 effector protein (Rho GTPase binding) 2 (Cdc42ep2), mRNA.	1428750_at	104252	0	-2.91375	0.0001	-2.19539
Cdca7l	NM_146040	Mus musculus cell division cycle associated 7 like (Cdca7l), mRNA.	1451306_at	217946	0.0031	-2.09161	0.0015	-1.56055
Cdh11	NM_009866	Mus musculus cadherin 11 (Cdh11), mRNA.	1450757_at	12552	0.006	-2.23514	0	-2.29516
Cdh2	NM_007664	Mus musculus cadherin 2 (Cdh2), mRNA.	1418815_at	12558	0.0559	-4.99251	0	-2.1322
Cdh5	NM_009868	Mus musculus cadherin 5 (Cdh5), mRNA.	1433956_at	12562	0.0001	-8.47458	0	-4.56621
Cdk6	NM_009873	Mus musculus cyclin-dependent kinase 6 (Cdk6), mRNA.	1455287_at	12571	0.0011	-2.32558	0	-2.35627
Cdo1	NM_033037	Mus musculus cysteine dioxygenase 1, cytosolic (Cdo1), mRNA.	1448842_at	12583	0.0013	-6.56168	0	-12.1359
Cdr2	NM_007672	Mus musculus cerebellar degeneration-related 2 (Cdr2), mRNA.	1417430_at	12585	0.0002	-5.13611	0	-4.71254
Cds2	NM_138651	Mus musculus CDP-diacylglycerol synthase (phosphatidate cytidylyltransferase) 2 (Cds2), mRNA.	1452832_s_at	110911	0.0001	-2.23714	0.0036	-1.40076
Cebpa	NM_007678	Mus musculus CCAAT/enhancer binding protein (C/EBP), alpha (Cebpa), mRNA.	1418982_at	12606	0.0009	2.313	0	2.1949
Celsr1	NM_009886	Mus musculus cadherin EGF LAG seven-pass G-type receptor 1 (Celsr1), mRNA.	1418925_at	12614	0	3.4029	0	2.7874
Centd3	NM_139206	Mus musculus centaurin, delta 3 (Centd3), mRNA.	1419833_s_at	106952	0	-9.00901	0	-4.03388
Ces3	NM_053200	Mus musculus carboxylesterase 3 (Ces3), mRNA.	1449081_at	104158	0.0052	-2.01613	0.0002	-1.94363
Chdh	NM_175343	Mus musculus choline dehydrogenase (Chdh), mRNA.	1455435_s_at	218865	0.0079	5.0998	0.0008	1.7696
Chl1	NM_007697	Mus musculus cell adhesion molecule with homology to L1CAM (Chl1), mRNA.	1435190_at	12661	0	20.4649	0	9.1105
Chrdl1	NM_031258	Mus musculus chordin-like 1 (Chrdl1), mRNA.	1456722_at	83453	0	-11.1607	0	-5.60538
Chst1	NM_023850	Mus musculus carbohydrate (keratan sulfate Gal-6) sulfotransferase 1 (Chst1), mRNA.	1449147_at	76969	0	-12.3153	0.0009	-2.71961
Chst11	NM_021439	Mus musculus carbohydrate sulfotransferase 11 (Chst11), mRNA.	1456606_a_at	218194	0.0002	-3.96983	0.0023	-2.12089
Chst2	NM_018763	Mus musculus carbohydrate sulfotransferase 2 (Chst2), mRNA.	1422758_at	54371	0.0002	-4.11353	0.0057	-1.53257
Chst7	NM_021715	Mus musculus carbohydrate (N-acetylglucosamino) sulfotransferase 7 (Chst7), mRNA.	1449402_at	60322	0	-3.47705	0.0052	-1.57679
Cideb	NM_009894	Mus musculus cell death-inducing DNA fragmentation factor, alpha subunit-like effector B (Cideb), mRNA.	1418976_s_at	12684	0.0004	3.8967	0.0002	2.4744
Cidec	NM_178373	Mus musculus cell death-inducing DFFA-like effector c (Cidec), mRNA.	1452260_at	14311	0.0147	-9.2081	0.0002	-2.38095
Cilp	NM_173385	Mus musculus cartilage intermediate layer protein, nucleotide pyrophosphohydrolase (Cilp), mRNA.	1457296_at	214425	0.0096	7.5368	0.0003	1.9035
Ckmt1	NM_009897	Mus musculus creatine kinase, mitochondrial 1, ubiquitous (Ckmt1), mRNA.	1432418_a_at	12716	0.0007	7.5272	0.001	5.0846
Cldn2	NM_016675	Mus musculus claudin 2 (Cldn2), mRNA.	1417231_at	12738	0.0004	13.4357	0.0007	13.6585
Cldn3	NM_009902	Mus musculus claudin 3 (Cldn3), mRNA.	1451701_x_at	12739	0.0024	3.1899	0	4.2526
Cldn5	NM_013805	Mus musculus claudin 5 (Cldn5), mRNA.	1417839_at	12741	0.0012	-10.1317	0	-5.41419
Clec14a	NM_025809	Mus musculus C-type lectin domain family 14, member a (Clec14a), mRNA.	1419468_at	66864	0.0007	-11.1111	0.0001	-7.38007
Clec1a	NM_175526	Mus musculus C-type lectin domain family 1, member a (Clec1a), mRNA.	1460039_at	243653	0	-13.5318	0	-6.10128
Clec2d	NM_053109	Mus musculus C-type lectin domain family 2, member d (Clec2d), mRNA.	1419477_at	93694	0.0058	-2.73523	0	-3.01296
Clec3b	NM_011606	Mus musculus C-type lectin domain family 3, member b (Clec3b), mRNA.	1449466_at	21922	0.0001	-18.1159	0.0037	-2.7027
Clic4	NM_013885	Mus musculus chloride intracellular channel 4 (mitochondrial) (Clic4), mRNA.	1423392_at	29876	0.0012	-2.15193	0	-2.23514
Clic5	NM_172621	Mus musculus chloride intracellular channel 5 (Clic5), mRNA.	1439505_at	224796	0.0002	-2.7894	0	-2.31696
Clip4	NM_030179	Mus musculus CAP-GLY domain containing linker protein family, member 4 (Clip4), mRNA.	1429752_x_at	78785	0.0001	2.433	0.0001	1.8389
Clstn2	NM_022319	Mus musculus calsyntenin 2 (Clstn2), mRNA.	1441165_s_at	64085	0	-3.64697	0.0005	-2.442
Clu	NM_013492	Mus musculus clusterin (Clu), mRNA.	1437689_x_at	12759	0.0004	3.2794	0.0005	5.1613
Cmklr1	NM_008153	Mus musculus chemokine-like receptor 1 (Cmklr1), mRNA.	1456887_at	14747	0.0008	-3.50877	0	-3.18066
Cnn3	NM_028044	Mus musculus calponin 3, acidic (Cnn3), mRNA.	1426724_at	71994	0.0002	-2.67738	0	-2.38949
Col13a1	NM_007731	Mus musculus procollagen, type XIII, alpha 1 (Col13a1), mRNA.	1422866_at	12817	0.0003	-9.5057	0.0001	-1.75623
Col15a1	NM_009928	Mus musculus procollagen, type XV (Col15a1), mRNA.	1448755_at	12819	0.0058	13.1727	0	5.406
Col23a1	NM_153393	Mus musculus procollagen, type XXIII, alpha 1 (Col23a1), mRNA.	1429209_at	237759	0.0016	-2.56674	0.0002	-1.67364
Col4a3	NM_007734	Mus musculus procollagen, type IV, alpha 3 (Col4a3), mRNA.	1450224_at	12828	0.002	-3.18269	0	-2.71665
Col4a4	NM_007735	Mus musculus procollagen, type IV, alpha 4 (Col4a4), mRNA.	1425772_at	12829	0	-2.75482	0.0005	-1.7138
Col4a5	NM_007736	Mus musculus procollagen, type IV, alpha 5 (Col4a5), mRNA.	1425476_at	12830	0.0017	-2.03625	0.0016	-1.40944
Col6a2	NM_146007	Mus musculus procollagen, type VI, alpha 2 (Col6a2), mRNA.	1452250_a_at	12834	0.0018	-2.86615	0.0003	-2.28154
Cox4i2	NM_053091	Mus musculus cytochrome c oxidase subunit IV isoform 2 (Cox4i2), mRNA.	1421373_at	84682	0	-8.93655	0.0003	-3.37952
Crispld2	NM_030209	Mus musculus cysteine-rich secretory protein LCCL domain containing 2 (Crispld2), mRNA.	1437056_x_at	78892	0.0027	-7.15308	0.0002	-3.32779
Cryab	NM_009964	Mus musculus crystallin, alpha B (Cryab), mRNA.	1416455_a_at	12955	0.0001	-2.42483	0	-1.47471
Csf1	NM_007778	Mus musculus colony stimulating factor 1 (macrophage) (Csf1), mRNA.	1460220_a_at	12977	0.0009	-3.68324	0	-2.58532
Csf3r	NM_007782	Mus musculus colony stimulating factor 3 receptor (granulocyte) (Csf3r), mRNA.	1418806_at	12986	0	-3.50385	0	-2.78242
Cspg4	NM_139001	Mus musculus chondroitin sulfate proteoglycan 4 (Cspg4), mRNA.	1423341_at	121021	0	-3.85208	0.0002	-1.3552
Ctla2a	NM_007796	Mus musculus cytotoxic T lymphocyte-associated protein 2 alpha (Ctla2a), mRNA.	1416811_s_at	13024	0.0014	-3.16056	0.0001	-2.24165
Ctsc	NM_009982	Mus musculus cathepsin C (Ctsc), mRNA.	1437939_s_at	13032	0.0009	2.7406	0.0028	1.879
Ctsh	NM_007801	Mus musculus cathepsin H (Ctsh), mRNA.	1443814_x_at	13036	0.0004	2.6695	0.0007	2.9595
Cttnbp2nl	NM_030249	Mus musculus CTTNBP2 N-terminal like (Cttnbp2nl), mRNA.	1449300_at	80281	0.0024	-2.03293	0.0001	-1.95656
Cugbp2	NM_010160	Mus musculus CUG triplet repeat, RNA binding protein 2 (Cugbp2), mRNA.	1439777_at	14007	0.0034	-3.28299	0.0041	-1.90658
Cxcl9	NM_008599	Mus musculus chemokine (C-X-C motif) ligand 9 (Cxcl9), mRNA.	1418652_at	17329	0.0043	3.6179	0.0003	2.6564
Cxx1c	NM_028375	Mus musculus CAAX box 1 homolog C (human) (Cxx1c), mRNA.	1450080_at	72865	0.0018	-2.7571	0.0008	-2.31535
Cyp27a1	NM_024264	Mus musculus cytochrome P450, family 27, subfamily a, polypeptide 1 (Cyp27a1), mRNA.	1417590_at	104086	0.0005	-3.51741	0.0005	-1.93573
Cyp2b10	NM_009999	Mus musculus cytochrome P450, family 2, subfamily b, polypeptide 10 (Cyp2b10), transcript variant 2, mRNA.	1451787_at	13088	0.0159	-2.72628	0.0001	-5.05561
Cyp2d22	NM_019823	Mus musculus cytochrome P450, family 2, subfamily d, polypeptide 22 (Cyp2d22), mRNA.	1419040_at	56448	0	-4.94805	0.0001	-2.82008
Cyp2e1	NM_021282	Mus musculus cytochrome P450, family 2, subfamily e, polypeptide 1 (Cyp2e1), mRNA.	1415994_at	13106	0.0081	-2.94638	0.0016	-2.12359
Cyp2j9	NM_028979	Mus musculus cytochrome P450, family 2, subfamily j, polypeptide 9 (Cyp2j9), mRNA.	1424677_at	74519	0.0007	-5.13875	0.0001	-2.46366
Cyp4b1	NM_007823	Mus musculus cytochrome P450, family 4, subfamily b, polypeptide 1 (Cyp4b1), mRNA.	1416194_at	13120	0.0002	-8.81057	0	-9.87167
Cyp4f39	NM_177307	Mus musculus cytochrome P450, family 4, subfamily f, polypeptide 39 (Cyp4f39), mRNA.	1457700_at	320997	0.0004	-2.29674	0.0015	-1.56912
D030011O10Rik	NM_177192	Mus musculus RIKEN cDNA D030011O10 gene (D030011O10Rik), mRNA.	1455340_at	320560	0.0028	-3.69686	0	-3.37952
D10Ertd610e	NM_028027	Mus musculus DNA segment, Chr 10, ERATO Doi 610, expressed (D10Ertd610e), mRNA.	1419978_s_at	52666	0.0003	-2.07857	0.0014	-1.29216
Dach1	NM_007826	Mus musculus dachshund 1 (Drosophila) (Dach1), transcript variant 1, mRNA.	1433743_at	13134	0	-6.62691	0.0003	-3.84615
Darc	NM_010045	Mus musculus Duffy blood group, chemokine receptor (Darc), mRNA.	1432273_a_at	13349	0.0055	7.2931	0.007	1.5101
Dcxr	NM_026428	Mus musculus dicarbonyl L-xylulose reductase (Dcxr), mRNA.	1419456_at	67880	0.0001	2.9818	0.0001	2.5397
Ddah1	NM_026993	Mus musculus dimethylarginine dimethylaminohydrolase 1 (Ddah1), mRNA.	1455400_at	69219	0	-8.56164	0	-3.88651
Ddr2	NM_022563	Mus musculus discoidin domain receptor family, member 2 (Ddr2), mRNA.	1455688_at	18214	0.0078	-2.50689	0	-1.70794
Dennd2a	NM_172477	Mus musculus DENN/MADD domain containing 2A (Dennd2a), mRNA.	1433500_at	209773	0.0019	-3.15457	0.0001	-2.7027
Des	NM_010043	Mus musculus desmin (Des), mRNA.	1426731_at	13346	0	-4.14594	0	-3.29815
Dgkg	NM_138650	Mus musculus diacylglycerol kinase, gamma (Dgkg), mRNA.	1431167_at	110197	0.0001	-6.09756	0.0001	-1.52905
Dhcr24	NM_053272	Mus musculus 24-dehydrocholesterol reductase (Dhcr24), mRNA.	1451895_a_at	74754	0.0012	-2.28415	0.0001	-1.78667
Diras2	NM_001024474	Mus musculus DIRAS family, GTP-binding RAS-like 2 (Diras2), mRNA.	1455436_at	68203	0.0004	-7.37463	0	-1.98216
Disp2	NM_170593	Mus musculus dispatched homolog 2 (Drosophila) (Disp2), mRNA.	1435404_at	214240	0.0046	-3.04971	0.001	-2.30787
Dkk2	NM_020265	Mus musculus dickkopf homolog 2 (Xenopus laevis) (Dkk2), mRNA.	1420512_at	56811	0.0008	14.649	0	3.3847
Dlc1	NM_015802	Mus musculus deleted in liver cancer 1 (Dlc1), mRNA.	1436173_at	50768	0.0001	-2.86287	0.0007	-2.12359
Dll1	NM_007865	Mus musculus delta-like 1 (Drosophila) (Dll1), mRNA.	1419204_at	13388	0.0007	-3.11042	0.002	-1.71321
Dll4	NM_019454	Mus musculus delta-like 4 (Drosophila) (Dll4), mRNA.	1421826_at	54485	0.003	-7.88644	0.0047	-2.98418
Dmd	NM_007868	Mus musculus dystrophin, muscular dystrophy (Dmd), mRNA.	1417307_at	13405	0.0002	-3.10945	0.0097	-2.01045
Dmn	NM_201639	Mus musculus desmuslin (Dmn), transcript variant 1, mRNA.	1457275_at	233335	0.0043	-5.0813	0	-2.21779
Dmpk	NM_032418	Mus musculus dystrophia myotonica-protein kinase (Dmpk), mRNA.	1434944_at	13400	0.0001	-2.68025	0	-1.73732
Dock6	NM_177030	Mus musculus dedicator of cytokinesis 6 (Dock6), mRNA.	1427240_at	319899	0.0005	-2.84495	0.009	-1.68435
Dpep1	NM_007876	Mus musculus dipeptidase 1 (renal) (Dpep1), mRNA.	1435943_at	13479	0.0001	-23.2558	0	-11.0132
Dpp8	NM_028906	Mus musculus dipeptidylpeptidase 8 (Dpp8), mRNA.	1428698_at	74388	0.0001	-2.1631	0.0004	-1.20322
Dpt	NM_019759	Mus musculus dermatopontin (Dpt), mRNA.	1418511_at	56429	0.0001	-5.5991	0.0001	-3.67107
Dpyd	NM_170778	Mus musculus dihydropyrimidine dehydrogenase (Dpyd), mRNA.	1427946_s_at	99586	0.0013	-5.13347	0	-2.66241
Dpysl3	NM_009468	Mus musculus dihydropyrimidinase-like 3 (Dpysl3), mRNA.	1438789_s_at	22240	0.0009	-2.53807	0	-1.90078
Dyrk3	NM_145508	Mus musculus dual-specificity tyrosine-(Y)-phosphorylation regulated kinase 3 (Dyrk3), mRNA.	1424229_at	226419	0	5.2622	0.0031	2.1887
Ebf1	NM_007897	Mus musculus early B-cell factor 1 (Ebf1), mRNA.	1416301_a_at	13591	0.002	-5.38793	0.0016	-2.19154
Echdc3	NM_024208	Mus musculus enoyl Coenzyme A hydratase domain containing 3 (Echdc3), mRNA.	1418862_at	67856	0.0005	2.321	0.0007	1.4416
Ecm2	NM_001012324	Mus musculus extracellular matrix protein 2, female organ and adipocyte specific (Ecm2), mRNA.	1440096_at	407800	0.0001	-8.92061	0.0001	-3.71195
Edg1	NM_007901	Mus musculus endothelial differentiation sphingolipid G-protein-coupled receptor 1 (Edg1), mRNA.	1423571_at	13609	0.0001	-3.60101	0	-4.32339
Edg2	NM_010336	Mus musculus endothelial differentiation, lysophosphatidic acid G-protein-coupled receptor, 2 (Edg2), mRNA.	1448606_at	14745	0.0054	-3.52734	0.0006	-2.23464
Edg3	NM_010101	Mus musculus endothelial differentiation, sphingolipid G-protein-coupled receptor, 3 (Edg3), mRNA.	1438658_a_at	13610	0.0004	-7.02741	0	-3.69686
Edg4	NM_020028	Mus musculus endothelial differentiation, lysophosphatidic acid G-protein-coupled receptor 4 (Edg4), mRNA.	1442291_at	53978	0.0004	2.9603	0.0001	1.913
Edil3	NM_010103	Mus musculus EGF-like repeats and discoidin I-like domains 3 (Edil3), transcript variant 2, mRNA.	1433474_at	13612	0.0032	-14.7929	0	-4.29
Edn1	NM_010104	Mus musculus endothelin 1 (Edn1), mRNA.	1451924_a_at	13614	0.0042	-3.33222	0.0004	-3.427
Ednra	NM_010332	Mus musculus endothelin receptor type A (Ednra), mRNA.	1433525_at	13617	0.002	-2.43368	0.0011	-1.92641
Ednrb	NM_007904	Mus musculus endothelin receptor type B (Ednrb), mRNA.	1437347_at	13618	0.0003	-23.6967	0	-11.3766
Efemp1	NM_146015	Mus musculus epidermal growth factor-containing fibulin-like extracellular matrix protein 1 (Efemp1), mRNA.	1427183_at	216616	0.0006	-7.77001	0	-5.57103
Efnb2	NM_010111	Mus musculus ephrin B2 (Efnb2), mRNA.	1419639_at	13642	0	-4.35161	0.0001	-2.9129
Egflam	NM_178748	Mus musculus EGF-like, fibronectin type III and laminin G domains (Egflam), mRNA.	1434647_at	268780	0.0005	-3.71333	0.0002	-2.44738
Egfr	NM_207655	Mus musculus epidermal growth factor receptor (Egfr), transcript variant 1, mRNA.	1435888_at	13649	0.0029	-3.4626	0.0001	-3.25098
Egr1	NM_007913	Mus musculus early growth response 1 (Egr1), mRNA.	1417065_at	13653	0.005	3.4748	0.0001	2.0417
Ehd1	NM_010119	Mus musculus EH-domain containing 1 (Ehd1), mRNA.	1416012_at	13660	0	-3.39789	0	-2.64201
Ehd4	NM_133838	Mus musculus EH-domain containing 4 (Ehd4), mRNA.	1449852_a_at	98878	0	-2.86862	0.0047	-2.26142
Ehf	NM_007914	Mus musculus ets homologous factor (Ehf), mRNA.	1419475_a_at	13661	0.003	3.392	0	3.0048
Eif4e3	NM_025829	Mus musculus eukaryotic translation initiation factor 4E member 3 (Eif4e3), mRNA.	1417978_at	66892	0.0027	-3.16756	0.0007	-2.0028
Ela1	NM_033612	Mus musculus elastase 1, pancreatic (Ela1), mRNA.	1423693_at	109901	0	3.4731	0.0002	1.353
Elf5	NM_010125	Mus musculus E74-like factor 5 (Elf5), mRNA.	1419555_at	13711	0	3.0635	0.001	3.1629
Eln	NM_007925	Mus musculus elastin (Eln), mRNA.	1420855_at	13717	0.004	3.181	0	2.3281
Elovl7	NM_029001	Mus musculus ELOVL family member 7, elongation of long chain fatty acids (yeast) (Elovl7), mRNA.	1441891_x_at	74559	0.0001	2.4285	0.0006	2.4883
Eltd1	NM_133222	Mus musculus EGF, latrophilin seven transmembrane domain containing 1 (Eltd1), mRNA.	1418058_at	170757	0.0017	-4.08831	0	-3.34896
Emcn	NM_016885	Mus musculus endomucin (Emcn), mRNA.	1425582_a_at	59308	0.0026	-2.51762	0.0016	-1.87021
Emid1	NM_080595	Mus musculus EMI domain containing 1 (Emid1), mRNA.	1449581_at	140703	0.0001	-3.98724	0.0012	-1.23625
Eng	NM_007932	Mus musculus endoglin (Eng), mRNA.	1432176_a_at	13805	0	-5.86166	0.0001	-3.64033
Enpp2	NM_015744	Mus musculus ectonucleotide pyrophosphatase/phosphodiesterase 2 (Enpp2), mRNA.	1448136_at	18606	0.0011	-2.42307	0	-2.29358
Epb4.1	NM_183428	Mus musculus erythrocyte protein band 4.1 (Epb4.1), mRNA.	1424092_at	269587	0.0048	-2.08986	0	-1.97161
Epb4.1l2	NM_013511	Mus musculus erythrocyte protein band 4.1-like 2 (Epb4.1l2), mRNA.	1433490_s_at	13822	0.0003	-3.21647	0	-2.67809
Epb4.1l3	NM_013813	Mus musculus erythrocyte protein band 4.1-like 3 (Epb4.1l3), mRNA.	1419062_at	13823	0.0022	-6.94444	0	-3.57015
Epb4.9	NM_013514	Mus musculus erythrocyte protein band 4.9 (Epb4.9), mRNA.	1460223_a_at	13829	0	-3.39559	0.0001	-1.61577
Epdr1	NM_134065	Mus musculus ependymin related protein 1 (zebrafish) (Epdr1), mRNA.	1450380_at	105298	0.0001	4.8255	0.0002	2.5768
Ephb4	NM_010144	Mus musculus Eph receptor B4 (Ephb4), mRNA.	1449845_a_at	13846	0.0001	-2.69687	0.0007	-1.82382
Epn2	NM_010148	Mus musculus epsin 2 (Epn2), mRNA.	1433915_s_at	13855	0	-2.49688	0.0002	-1.93274
Erbb3	NM_010153	Mus musculus v-erb-b2 erythroblastic leukemia viral oncogene homolog 3 (avian) (Erbb3), mRNA.	1434606_at	13867	0	2.1571	0	2.571
Erc2	NM_177814	Mus musculus ELKS/RAB6-interacting/CAST family member 2 (Erc2), mRNA.	1434582_at	238988	0.003	-3.4153	0.0002	-1.64339
Ereg	NM_007950	Mus musculus epiregulin (Ereg), mRNA.	1419431_at	13874	0	15.286	0.0062	7.7651
Erg	NM_133659	Mus musculus avian erythroblastosis virus E-26 (v-ets) oncogene related (Erg), mRNA.	1440244_at	13876	0.0033	-3.7092	0.0021	-3.08737
Ets1	NM_011808	Mus musculus E26 avian leukemia oncogene 1, 5' domain (Ets1), transcript variant 1, mRNA.	1452163_at	23871	0.0001	-3.16056	0.0042	-2.7533
Evc	NM_021292	Mus musculus Ellis van Creveld gene homolog (human) (Evc), mRNA.	1448876_at	59056	0.0004	-3.16256	0.0002	-1.4537
Evc2	NM_145920	Mus musculus Ellis van Creveld syndrome 2 homolog (human) (Evc2), mRNA.	1429447_at	68525	0.0001	-3.21543	0.0005	-1.38947
Eya1	NM_010164	Mus musculus eyes absent 1 homolog (Drosophila) (Eya1), mRNA.	1457424_at	14048	0.0018	-2.74725	0.0002	-1.40588
F13a1	NM_028784	Mus musculus coagulation factor XIII, A1 subunit (F13a1), mRNA.	1448929_at	74145	0.0565	-3.21543	0	-5.34759
F3	NM_010171	Mus musculus coagulation factor III (F3), mRNA.	1417408_at	14066	0.0003	5.0977	0.0014	2.115
Faim2	NM_028224	Mus musculus Fas apoptotic inhibitory molecule 2 (Faim2), transcript variant 1, mRNA.	1429518_at	72393	0	-3.65631	0	-5.37346
Fancc	NM_001042673	Mus musculus Fanconi anemia, complementation group C (Fancc), transcript variant 2, mRNA.	1450861_at	14088	0.0012	-2.34577	0.0005	-1.42025
Fbln1	NM_010180	Mus musculus fibulin 1 (Fbln1), mRNA.	1422540_at	14114	0.0002	-4.158	0.0005	-2.07555
Fbln5	NM_011812	Mus musculus fibulin 5 (Fbln5), mRNA.	1416164_at	23876	0	-3.52858	0.002	-1.98649
Fbp2	NM_007994	Mus musculus fructose bisphosphatase 2 (Fbp2), mRNA.	1449088_at	14120	0.0013	10.6959	0.0052	2.4851
Fbxl7	NM_176959	Mus musculus F-box and leucine-rich repeat protein 7 (Fbxl7), mRNA.	1456220_at	448987	0.0033	-2.3175	0	-2.04248
Fbxo30	NM_027968	Mus musculus F-box protein 30 (Fbxo30), mRNA.	1436550_at	71865	0.0005	-3.34784	0.0002	-1.66362
Fcrla	NM_145141	Mus musculus Fc receptor-like A (Fcrla), mRNA.	1419907_s_at	98752	0.0011	-3.0349	0.0019	-1.59821
Fetub	NM_021564	Mus musculus fetuin beta (Fetub), transcript variant 1, mRNA.	1449555_a_at	59083	0	15.1912	0.0008	11.7367
Fez2	NM_199448	Mus musculus fasciculation and elongation protein zeta 2 (zygin II) (Fez2), mRNA.	1434348_at	225020	0.0002	-2.66738	0	-2.06526
Fgd5	NM_172731	Mus musculus FYVE, RhoGEF and PH domain containing 5 (Fgd5), mRNA.	1460578_at	232237	0.0003	-3.29272	0	-2.82566
Fgf1	NM_010197	Mus musculus fibroblast growth factor 1 (Fgf1), mRNA.	1423136_at	14164	0.0001	-2.32396	0.0034	-1.294
Fgf18	NM_008005	Mus musculus fibroblast growth factor 18 (Fgf18), mRNA.	1449545_at	14172	0.0004	-2.39866	0.0005	-1.58932
Fgf7	NM_008008	Mus musculus fibroblast growth factor 7 (Fgf7), mRNA.	1438405_at	14178	0.0001	-5.43478	0.0001	-5.48246
Fgfr4	NM_008011	Mus musculus fibroblast growth factor receptor 4 (Fgfr4), mRNA.	1418596_at	14186	0	-15.2439	0	-3.76506
Fgl1	NM_145594	Mus musculus fibrinogen-like protein 1 (Fgl1), mRNA.	1424599_at	234199	0.0007	5.2256	0.0003	2.5018
Fhl1	NM_001077361	Mus musculus four and a half LIM domains 1 (Fhl1), transcript variant 1, mRNA.	1417872_at	14199	0.0011	-3.05904	0	-3.79507
Figf	NM_010216	Mus musculus c-fos induced growth factor (Figf), mRNA.	1449528_at	14205	0	-28.7356	0	-11.7647
Fkbp7	NM_010222	Mus musculus FK506 binding protein 7 (Fkbp7), mRNA.	1416803_at	14231	0	-2.01572	0.0011	-1.75193
Flrt3	NM_178382	Mus musculus fibronectin leucine rich transmembrane protein 3 (Flrt3), mRNA.	1429310_at	71436	0.0008	-3.0722	0.0001	-2.15193
Flt1	NM_010228	Mus musculus FMS-like tyrosine kinase 1 (Flt1), mRNA.	1419300_at	14254	0.0001	-2.71961	0	-2.3175
Fmnl2	NM_172409	Mus musculus formin-like 2 (Fmnl2), mRNA.	1428579_at	71409	0	-2.98954	0	-2.75255
Fmo1	NM_010231	Mus musculus flavin containing monooxygenase 1 (Fmo1), mRNA.	1417429_at	14261	0.0001	-20.6186	0	-10.2987
Fmo2	NM_018881	Mus musculus flavin containing monooxygenase 2 (Fmo2), mRNA.	1422904_at	55990	0.0184	-4.22476	0	-4.26621
Fmo5	NM_010232	Mus musculus flavin containing monooxygenase 5 (Fmo5), mRNA.	1450332_s_at	14263	0.0004	-4.54959	0	-2.5227
Foxf1a	NM_010426	Mus musculus forkhead box F1a (Foxf1a), mRNA.	1434939_at	15227	0	-9.47867	0.0001	-4.60829
Foxf2	NM_010225	Mus musculus forkhead box F2 (Foxf2), mRNA.	1418220_at	14238	0.0017	-2.88268	0.0017	-1.92086
Foxn3	NM_183186	Mus musculus forkhead box N3 (Foxn3), mRNA.	1438255_at	71375	0.0036	-2.15517	0.0006	-1.48566
Foxp2	NM_053242	Mus musculus forkhead box P2 (Foxp2), transcript variant 1, mRNA.	1438232_at	114142	0.001	2.925	0.0002	2.9866
Foxq1	NM_008239	Mus musculus forkhead box Q1 (Foxq1), mRNA.	1422735_at	15220	0	3.9063	0.0006	3.0043
Frk	NM_010237	Mus musculus fyn-related kinase (Frk), mRNA.	1436413_at	14302	0.0027	2.8261	0.0002	3.393
Frmd6	NM_028127	Mus musculus FERM domain containing 6 (Frmd6), mRNA.	1451264_at	319710	0.0005	-2.45218	0.0059	-1.2631
Frzb	NM_011356	Mus musculus frizzled-related protein (Frzb), mRNA.	1416658_at	20378	0.0017	9.2817	0.0002	3.8634
Fst	NM_008046	Mus musculus follistatin (Fst), mRNA.	1421365_at	14313	0.002	4.1335	0	2.9279
Fut2	NM_018876	Mus musculus fucosyltransferase 2 (Fut2), mRNA.	1434862_at	14344	0.0001	4.7849	0	9.25
Fxyd1	NM_052992	Mus musculus FXYD domain-containing ion transport regulator 1 (Fxyd1), transcript variant 3, mRNA.	1421374_a_at	56188	0.0001	-7.05716	0.0011	-3.02939
Fyn	NM_008054	Mus musculus Fyn proto-oncogene (Fyn), mRNA.	1417558_at	14360	0	-3.2352	0	-2.55624
Fzd4	NM_008055	Mus musculus frizzled homolog 4 (Drosophila) (Fzd4), mRNA.	1419301_at	14366	0.0009	-2.05339	0.0005	-1.78508
G0s2	NM_008059	Mus musculus G0/G1 switch gene 2 (G0s2), mRNA.	1448700_at	14373	0	-9.92063	0	-3.80228
Gadd45b	NM_008655	Mus musculus growth arrest and DNA-damage-inducible 45 beta (Gadd45b), mRNA.	1449773_s_at	17873	0.0011	-2.85388	0.0001	-1.68124
Galnt12	NM_172693	Mus musculus UDP-N-acetyl-alpha-D-galactosamine:polypeptide N-acetylgalactosaminyltransferase 12 (Galnt12), mRNA.	1437760_at	230145	0.0008	3.2342	0.0021	1.5077
Galntl2	NM_030166	Mus musculus UDP-N-acetyl-alpha-D-galactosamine:polypeptide N-acetylgalactosaminyltransferase-like 2 (Galntl2), mRNA.	1429236_at	78754	0.0062	-2.14592	0.0001	-1.57629
Galntl4	NM_173739	Mus musculus UDP-N-acetyl-alpha-D-galactosamine:polypeptide N-acetylgalactosaminyltransferase-like 4 (Galntl4), mRNA.	1454780_at	233733	0	-4.77555	0.0001	-2.48942
Gap43	NM_008083	Mus musculus growth associated protein 43 (Gap43), mRNA.	1423537_at	14432	0	-12.6582	0	-2.49439
Gas1	NM_008086	Mus musculus growth arrest specific 1 (Gas1), mRNA.	1416855_at	14451	0.0005	-4.44444	0.0002	-1.29166
Gata2	NM_008090	Mus musculus GATA binding protein 2 (Gata2), mRNA.	1428816_a_at	14461	0.0001	-6.36943	0	-5.16796
Gata3	NM_008091	Mus musculus GATA binding protein 3 (Gata3), mRNA.	1448886_at	14462	0.0001	-9.72763	0.0005	-2.54972
Gata5	NM_008093	Mus musculus GATA binding protein 5 (Gata5), mRNA.	1450125_at	14464	0.0004	-2.24972	0.0008	-1.77525
Gbp3	NM_018734	Mus musculus guanylate nucleotide binding protein 3 (Gbp3), mRNA.	1418392_a_at	55932	0.0006	-2.63296	0.0012	-1.87477
Gbp6	NM_001083312	Mus musculus guanylate binding protein 6 (Gbp6), mRNA.	1434380_at	229900	0.0002	-3.12402	0	-2.60892
Gch1	NM_008102	Mus musculus GTP cyclohydrolase 1 (Gch1), mRNA.	1429692_s_at	14528	0.0002	2.4361	0.0023	2.1203
Gcnt1	NM_173442	Mus musculus glucosaminyl (N-acetyl) transferase 1, core 2 (Gcnt1), mRNA.	1460431_at	14537	0	5.5679	0.0006	2.2149
Gdnf	NM_010275	Mus musculus glial cell line derived neurotrophic factor (Gdnf), mRNA.	1419080_at	14573	0.0002	2.233	0	1.9683
Gfra2	NM_008115	Mus musculus glial cell line derived neurotrophic factor family receptor alpha 2 (Gfra2), mRNA.	1433716_x_at	14586	0.0003	-10.4822	0	-2.71961
Ghr	NM_010284	Mus musculus growth hormone receptor (Ghr), transcript variant 1, mRNA.	1451501_a_at	14600	0	-3.62582	0	-2.54194
Gimap4	NM_174990	Mus musculus GTPase, IMAP family member 4 (Gimap4), transcript variant 1, mRNA.	1424375_s_at	107526	0.0001	-3.71471	0	-2.96648
Gimap5	NM_175035	Mus musculus GTPase, IMAP family member 5 (Gimap5), mRNA.	1444181_at	317757	0.004	-3.98406	0.0029	-2.18818
Gimap6	NM_153175	Mus musculus GTPase, IMAP family member 6 (Gimap6), mRNA.	1427891_at	231931	0.0003	-5.09684	0.0017	-2.9824
Gimap8	NM_001077410	Mus musculus GTPase, IMAP family member 8 (Gimap8), transcript variant 2, mRNA.	1456061_at	243374	0.002	-4.43262	0.0001	-3.35233
Gimap9	NM_174960	Mus musculus GTPase, IMAP family member 9 (Gimap9), mRNA.	1437756_at	317758	0.0032	-2.08333	0	-1.7671
Gipc2	NM_016867	Mus musculus GIPC PDZ domain containing family, member 2 (Gipc2), mRNA.	1417178_at	54120	0	-2.14731	0.0001	-2.35239
Git2	NM_019834	Mus musculus G protein-coupled receptor kinase-interactor 2 (Git2), transcript variant 1, mRNA.	1423391_at	26431	0	-2.01572	0.0001	-2.06697
Gja4	NM_008120	Mus musculus gap junction membrane channel protein alpha 4 (Gja4), mRNA.	1416255_at	14612	0.0029	-3.54736	0.0004	-2.26193
Gja5	NM_008121	Mus musculus gap junction membrane channel protein alpha 5 (Gja5), mRNA.	1429101_at	14613	0	-7.35294	0	-3.0931
Gja7	NM_008122	Mus musculus gap junction membrane channel protein alpha 7 (Gja7), mRNA.	1449094_at	14615	0.0003	-3.61795	0.0002	-1.97746
Gjb2	NM_008125	Mus musculus gap junction membrane channel protein beta 2 (Gjb2), mRNA.	1423271_at	14619	0	4.0524	0.0007	3.2403
Gjb3	NM_008126	Mus musculus gap junction membrane channel protein beta 3 (Gjb3), mRNA.	1416715_at	14620	0.0012	5.7419	0.0037	2.7469
Gjb4	NM_008127	Mus musculus gap junction membrane channel protein beta 4 (Gjb4), mRNA.	1422179_at	14621	0.0013	11.1111	0.0007	4.8529
Gjb6	NM_001010937	Mus musculus gap junction membrane channel protein beta 6 (Gjb6), transcript variant 2, mRNA.	1448397_at	14623	0.0001	3.5168	0.0006	2.0509
Gkn2	NM_025467	Mus musculus gastrokine 2 (Gkn2), mRNA.	1453132_a_at	66284	0.0002	30.2829	0.001	8.8396
Glis2	NM_031184	Mus musculus GLIS family zinc finger 2 (Glis2), mRNA.	1416598_at	83396	0.0001	-2.45881	0.0004	-1.69837
Glrx	NM_053108	Mus musculus glutaredoxin (Glrx), mRNA.	1416592_at	93692	0	3.3811	0.0017	2.7911
Gna14	NM_008137	Mus musculus guanine nucleotide binding protein, alpha 14 (Gna14), mRNA.	1447791_s_at	14675	0	-5.52181	0	-2.84981
Gnb4	NM_013531	Mus musculus guanine nucleotide binding protein, beta 4 (Gnb4), mRNA.	1419470_at	14696	0.0005	-2.1796	0.0001	-1.70126
Gng11	NM_025331	Mus musculus guanine nucleotide binding protein (G protein), gamma 11 (Gng11), mRNA.	1448942_at	66066	0	-3.03122	0.0001	-3.71747
Gng2	NM_010315	Mus musculus guanine nucleotide binding protein (G protein), gamma 2 subunit (Gng2), transcript variant 1, mRNA.	1428156_at	14702	0.0033	-3.72995	0	-3.0722
Golm1	NM_027307	Mus musculus golgi phosphoprotein 2 (Golph2), transcript variant 1, mRNA.	1415698_at	105348	0	4.0207	0.0003	4.5493
Gp9	NM_018762	Mus musculus glycoprotein 9 (platelet) (Gp9), mRNA.	1419720_at	54368	0.0003	-4.73709	0.0004	-1.91571
Gpam	NM_008149	Mus musculus glycerol-3-phosphate acyltransferase, mitochondrial (Gpam), mRNA.	1419499_at	14732	0.0005	-3.50263	0	-3.27439
Gpc3	NM_016697	Mus musculus glypican 3 (Gpc3), mRNA.	1450990_at	14734	0	-8.05802	0	-6.93001
Gpc6	NM_001079844	Mus musculus glypican 6 (Gpc6), transcript variant 1, mRNA.	1428774_at	23888	0	11.4709	0.0004	4.6284
Gpihbp1	NM_026730	Mus musculus GPI-anchored HDL-binding protein 1 (Gpihbp1), mRNA.	1453022_at	68453	0.0012	-5.25762	0	-3.22477
Gpm6a	NM_153581	Mus musculus glycoprotein m6a (Gpm6a), mRNA.	1456741_s_at	234267	0.0003	-19.5312	0.0001	-8.22368
Gpm6b	NM_023122	Mus musculus glycoprotein m6b (Gpm6b), mRNA.	1423091_a_at	14758	0.0064	-3.90016	0	-2.79408
Gpr120	NM_181748	Mus musculus G protein-coupled receptor 120 (Gpr120), mRNA.	1439489_at	107221	0.0005	2.9188	0	2.8372
Gpr124	NM_054044	Mus musculus G protein-coupled receptor 124 (Gpr124), mRNA.	1418379_s_at	78560	0.0002	-3.83877	0.0004	-1.7313
Gpr126	NM_001002268	Mus musculus G protein-coupled receptor 126 (Gpr126), mRNA.	1437409_s_at	215798	0	-7.19942	0	-4.44444
Gpr4	NM_175668	Mus musculus G protein-coupled receptor 4 (Gpr4), mRNA.	1457745_at	319197	0.0003	-4.30849	0.0056	-1.91534
Gpr56	NM_018882	Mus musculus G protein-coupled receptor 56 (Gpr56), mRNA.	1433485_x_at	14766	0.0001	2.9023	0	3.3093
Gprc5c	NM_147217	Mus musculus G protein-coupled receptor, family C, group 5, member C (Gprc5c), mRNA.	1424450_at	70355	0.0037	3.0658	0	2.7885
Gpt2	NM_173866	Mus musculus glutamic pyruvate transaminase (alanine aminotransferase) 2 (Gpt2), mRNA.	1438385_s_at	108682	0.0007	2.3057	0.0096	1.6373
Grap	NM_027817	Mus musculus GRB2-related adaptor protein (Grap), mRNA.	1429387_at	71520	0	-6.21504	0.0002	-2.81611
Grb10	NM_010345	Mus musculus growth factor receptor bound protein 10 (Grb10), mRNA.	1425458_a_at	14783	0.0011	-2.07254	0	-1.75994
Grhl2	NM_026496	Mus musculus grainyhead-like 2 (Drosophila) (Grhl2), mRNA.	1427046_at	252973	0.0003	2.4651	0	2.3142
Gria3	NM_016886	Mus musculus glutamate receptor, ionotropic, AMPA3 (alpha 3) (Gria3), mRNA.	1434728_at	53623	0.0116	-8.27815	0	-3.88048
Grk5	NM_018869	Mus musculus G protein-coupled receptor kinase 5 (Grk5), mRNA.	1449514_at	14773	0.0002	-3.58166	0	-3.04044
Grtp1	NM_025768	Mus musculus GH regulated TBC protein 1 (Grtp1), mRNA.	1425891_a_at	66790	0.0012	-4.79157	0.0001	-2.71297
Gsn	NM_146120	Mus musculus gelsolin (Gsn), mRNA.	1415812_at	227753	0.0002	-2.5974	0	-3.3761
Gsta4	NM_010357	Mus musculus glutathione S-transferase, alpha 4 (Gsta4), mRNA.	1416368_at	14860	0.0003	5.0037	0.0035	4.8982
Gstm2	NM_008183	Mus musculus glutathione S-transferase, mu 2 (Gstm2), mRNA.	1416411_at	14863	0	-4.95786	0.0037	-3.09502
Gucy1a3	NM_021896	Mus musculus guanylate cyclase 1, soluble, alpha 3 (Gucy1a3), mRNA.	1420534_at	60596	0	-7.23066	0	-3.6036
Gucy1b3	NM_017469	Mus musculus guanylate cyclase 1, soluble, beta 3 (Gucy1b3), mRNA.	1420872_at	54195	0.0004	-5.22466	0.0002	-4.26621
Gulp1	NM_027506	Mus musculus GULP, engulfment adaptor PTB domain containing 1 (Gulp1), transcript variant 1, mRNA.	1434423_at	70676	0.0038	-4.31593	0.0001	-3.51989
Gyg	NM_013755	Mus musculus glycogenin (Gyg), mRNA.	1448429_at	27357	0.0002	-3.06843	0	-3.03122
Gyk	NM_212444	Mus musculus glycerol kinase (Gyk), transcript variant 2, mRNA.	1422703_at	14933	0.0012	2.8673	0.0001	2.5155
Gypc	NM_001048207	Mus musculus glycophorin C (Gypc), mRNA.	1423878_at	71683	0.0064	-2.77855	0	-2.30468
Gzma	NM_010370	Mus musculus granzyme A (Gzma), mRNA.	1417898_a_at	14938	0.0005	-9.69932	0	-2.59269
Gzme	ENSMUST00000089549	granzyme E (Gzme), mRNA gene:ENSMUSG00000022156	1450171_x_at	14942	0.0384	13.9114	0	33.1727
Hck	NM_010407	Mus musculus hemopoietic cell kinase (Hck), mRNA.	1449455_at	15162	0.0004	-2.63574	0.0065	-1.35227
Hdgfrp3	NM_013886	Mus musculus hepatoma-derived growth factor, related protein 3 (Hdgfrp3), mRNA.	1435977_at	29877	0.0051	-4.57457	0	-4.51264
Heph	NM_010417	Mus musculus hephaestin (Heph), transcript variant 1, mRNA.	1448696_at	15203	0.0004	-3.30142	0.0001	-1.88573
Hey1	NM_010423	Mus musculus hairy/enhancer-of-split related with YRPW motif 1 (Hey1), mRNA.	1415999_at	15213	0	-8.57633	0.0003	-2.80741
Hgfac	NM_019447	Mus musculus hepatocyte growth factor activator (Hgfac), mRNA.	1418405_at	54426	0.0001	4.1474	0.0003	3.041
Hhip	NM_020259	Mus musculus Hedgehog-interacting protein (Hhip), mRNA.	1455277_at	15245	0.0003	-7.19424	0.0019	-4.45633
Higd1b	NM_080846	Mus musculus HIG1 domain family, member 1B (Higd1b), mRNA.	1449860_at	75689	0.0001	-3.58166	0.0035	-2.50125
Hip1	NM_146001	Mus musculus huntingtin interacting protein 1 (Hip1), mRNA.	1434557_at	215114	0.0051	-2.16076	0	-1.96386
Hist1h2bc	NM_023422	Mus musculus histone cluster 1, H2bc (Hist1h2bc), mRNA.	1452540_a_at	319188	0.0015	-2.20313	0.0073	-3.17561
Hist1h2be	NM_178194	Mus musculus histone cluster 1, H2be (Hist1h2be), mRNA.	1452540_a_at	319188	0.0015	-2.20313	0.0021	-1.25976
Hk2	NM_013820	Mus musculus hexokinase 2 (Hk2), mRNA.	1422612_at	15277	0.0001	3.5567	0.0003	2.2784
Hlf	NM_172563	Mus musculus hepatic leukemia factor (Hlf), mRNA.	1434736_at	217082	0.0102	-7.43494	0.0001	-1.87231
Hmbox1	NM_177338	Mus musculus homeobox containing 1 (Hmbox1), mRNA.	1436341_at	219150	0.0002	-2.50063	0.0004	-2.11461
Hmox1	NM_010442	Mus musculus heme oxygenase (decycling) 1 (Hmox1), mRNA.	1448239_at	15368	0	2.3898	0.0006	2.1484
Hnmt	NM_080462	Mus musculus histamine N-methyltransferase (Hnmt), mRNA.	1417702_a_at	140483	0	2.8703	0.0002	3.2289
Hook1	NM_030014	Mus musculus hook homolog 1 (Drosophila) (Hook1), mRNA.	1438018_at	77963	0.001	2.505	0.0026	2.306
Hoxa3	NM_010452	Mus musculus homeo box A3 (Hoxa3), mRNA.	1427433_s_at	15400	0.0023	-3.28731	0.0062	-1.25565
Hoxa4	NM_008265	Mus musculus homeo box A4 (Hoxa4), mRNA.	1427354_at	15401	0.0001	-5.17866	0.0056	-1.31044
Hoxa5	NM_010453	Mus musculus homeo box A5 (Hoxa5), mRNA.	1448926_at	15402	0.0002	-6.77507	0	-3.72578
Hoxb2	NM_134032	Mus musculus homeo box B2 (Hoxb2), mRNA.	1449397_at	103889	0	-2.54259	0.0085	-1.46735
Hoxb5	NM_008268	Mus musculus homeo box B5 (Hoxb5), mRNA.	1418415_at	15413	0	-8.86525	0.0005	-1.8005
Hpcal4	NM_174998	Mus musculus hippocalcin-like 4 (Hpcal4), mRNA.	1433987_at	170638	0.0005	-26.0417	0.0012	-1.4622
Hpgd	NM_008278	Mus musculus hydroxyprostaglandin dehydrogenase 15 (NAD) (Hpgd), mRNA.	1419905_s_at	15446	0.0008	-23.1481	0	-11.1857
Hpn	NM_008281	Mus musculus hepsin (Hpn), mRNA.	1420712_a_at	15451	0.0005	4.5024	0	3.8264
Hsd11b1	NM_008288	Mus musculus hydroxysteroid 11-beta dehydrogenase 1 (Hsd11b1), transcript variant 1, mRNA.	1449038_at	15483	0	-4.52694	0	-3.39213
Hspa12b	NM_028306	Mus musculus heat shock protein 12B (Hspa12b), mRNA.	1460371_at	72630	0	-5.74053	0	-2.75482
Htra1	NM_019564	Mus musculus HtrA serine peptidase 1 (Htra1), mRNA.	1438251_x_at	56213	0.0008	-2.59	0.0001	-2.03542
Hyal1	NM_008317	Mus musculus hyaluronoglucosaminidase 1 (Hyal1), mRNA.	1449954_at	15586	0.0001	-4.2337	0	-3.86399
Hyal2	NM_010489	Mus musculus hyaluronoglucosaminidase 2 (Hyal2), mRNA.	1448679_at	15587	0.0001	-3.21854	0	-1.76211
Icam2	NM_010494	Mus musculus intercellular adhesion molecule 2 (Icam2), mRNA.	1448862_at	15896	0.0002	-9.4518	0.0001	-4.70146
Ick	NM_019987	Mus musculus intestinal cell kinase (Ick), mRNA.	1454243_at	56542	0.0002	2.219	0	1.8114
Ifi203	NM_008328	Mus musculus interferon activated gene 203 (Ifi203), transcript variant 2, mRNA.	1448775_at	15950	0.0028	-3.44234	0	-2.71003
Ifi44	NM_133871	Mus musculus interferon-induced protein 44 (Ifi44), mRNA.	1423555_a_at	99899	0.0003	-2.92227	0.0027	-1.62022
Ifit2	NM_008332	Mus musculus interferon-induced protein with tetratricopeptide repeats 2 (Ifit2), mRNA.	1418293_at	15958	0	-2.80662	0.0002	-1.90114
Igf1	NM_184052	Mus musculus insulin-like growth factor 1 (Igf1), transcript variant 2, mRNA.	1419519_at	16000	0.0014	3.0593	0.0003	1.9274
Igfbp2	NM_008342	Mus musculus insulin-like growth factor binding protein 2 (Igfbp2), mRNA.	1454159_a_at	16008	0.0001	-22.1729	0.0001	-5.69476
Igfbp3	NM_008343	Mus musculus insulin-like growth factor binding protein 3 (Igfbp3), mRNA.	1423062_at	16009	0.0088	-3.62188	0	-3.26584
Igfbp5	NM_010518	Mus musculus insulin-like growth factor binding protein 5 (Igfbp5), mRNA.	1452114_s_at	16011	0.0007	-6.74309	0.0006	-5.36481
Igfbp6	NM_008344	Mus musculus insulin-like growth factor binding protein 6 (Igfbp6), mRNA.	1417933_at	16012	0.0014	-5.95593	0	-4.25713
Igsf5	NM_028078	Mus musculus immunoglobulin superfamily, member 5 (Igsf5), mRNA.	1451407_at	72058	0	2.7281	0.0003	3.2168
Il17rd	NM_134437	Mus musculus interleukin 17 receptor D (Il17rd), mRNA.	1429893_at	171463	0	-4.85437	0	-2.77008
Il2rg	NM_013563	Mus musculus interleukin 2 receptor, gamma chain (Il2rg), mRNA.	1416295_a_at	16186	0.0021	-2.28781	0.0023	-1.91131
Il6st	NM_010560	Mus musculus interleukin 6 signal transducer (Il6st), mRNA.	1452843_at	16195	0	-2.51004	0	-1.43802
Impdh1	NM_011829	Mus musculus inosine 5'-phosphate dehydrogenase 1 (Impdh1), mRNA.	1423239_at	23917	0	-4.17188	0.0009	-3.25733
Inmt	NM_009349	Mus musculus indolethylamine N-methyltransferase (Inmt), mRNA.	1418697_at	21743	0.0003	-5.43774	0	-9.1659
Inpp5a	NM_183144	Mus musculus inositol polyphosphate-5-phosphatase A (Inpp5a), mRNA.	1433605_at	212111	0	-2.34247	0	-2.13038
Itga1	NM_001033228	Mus musculus integrin alpha 1 (Itga1), mRNA.	1439713_at	109700	0.0066	-6.56168	0.0005	-1.68663
Itga2b	NM_010575	Mus musculus integrin alpha 2b (Itga2b), mRNA.	1417758_at	16399	0.0002	-3.0525	0.0105	-1.63639
Itga5	NM_010577	Mus musculus integrin alpha 5 (fibronectin receptor alpha) (Itga5), mRNA.	1423267_s_at	16402	0.0023	-2.40096	0.0001	-1.38217
Itga6	NM_008397	Mus musculus integrin alpha 6 (Itga6), mRNA.	1422445_at	16403	0	-2.096	0	-1.5006
Itga7	NM_008398	Mus musculus integrin alpha 7 (Itga7), mRNA.	1418393_a_at	16404	0.0001	2.9357	0	2.7165
Itga8	NM_001001309	Mus musculus integrin alpha 8 (Itga8), mRNA.	1454966_at	241226	0.0002	-16.1812	0	-12.8535
Itga9	NM_133721	Mus musculus integrin alpha 9 (Itga9), mRNA.	1450029_s_at	104099	0.0002	2.8801	0.0001	2.179
Itgb3	NM_016780	Mus musculus integrin beta 3 (Itgb3), mRNA.	1455257_at	16416	0.0026	-3.07882	0.0002	-2.60688
Itih2	NM_010582	Mus musculus inter-alpha trypsin inhibitor, heavy chain 2 (Itih2), mRNA.	1417618_at	16425	0	13.8094	0.0007	11.468
Itih5	NM_172471	Mus musculus inter-alpha (globulin) inhibitor H5 (Itih5), mRNA.	1429159_at	209378	0.0065	-4.24989	0.0003	-1.70039
Itpr2	NM_019923	Mus musculus inositol 1,4,5-triphosphate receptor 2 (Itpr2), transcript variant 1, mRNA.	1424834_s_at	16439	0.0001	-3.1736	0	-2.28363
Itpr3	NM_080553	Mus musculus inositol 1,4,5-triphosphate receptor 3 (Itpr3), mRNA.	1417297_at	16440	0	2.1245	0	2.3928
Jun	NM_010591	Mus musculus Jun oncogene (Jun), mRNA.	1448694_at	16476	0.0001	-2.60213	0.0002	-1.9015
Junb	NM_008416	Mus musculus Jun-B oncogene (Junb), mRNA.	1415899_at	16477	0.0011	2.6549	0.0078	1.4653
Kcnb1	NM_008420	Mus musculus potassium voltage gated channel, Shab-related subfamily, member 1 (Kcnb1), mRNA.	1423179_at	16500	0.0029	-3.00842	0.0004	-1.54703
Kcnf1	NM_201531	Mus musculus potassium voltage-gated channel, subfamily F, member 1 (Kcnf1), mRNA.	1454768_at	382571	0.0008	3.7184	0	2.6356
Kcnh1	NM_010600	Mus musculus potassium voltage-gated channel, subfamily H (eag-related), member 1 (Kcnh1), transcript variant 1, mRNA.	1435994_at	16510	0.0005	-2.76549	0	-2.17202
Kcnk1	NM_008430	Mus musculus potassium channel, subfamily K, member 1 (Kcnk1), mRNA.	1448690_at	16525	0.0001	4.6582	0.0016	3.9615
Kcnk2	NM_010607	Mus musculus potassium channel, subfamily K, member 2 (Kcnk2), mRNA.	1449158_at	16526	0.0008	3.8798	0	2.7535
Kcnk3	NM_010608	Mus musculus potassium channel, subfamily K, member 3 (Kcnk3), mRNA.	1425341_at	16527	0	-3.36134	0.0014	-1.28717
Kctd1	NM_134112	Mus musculus potassium channel tetramerisation domain containing 1 (Kctd1), mRNA.	1425104_at	106931	0.0001	3.0833	0	2.3521
Kdelr3	NM_134090	Mus musculus KDEL (Lys-Asp-Glu-Leu) endoplasmic reticulum protein retention receptor 3 (Kdelr3), mRNA.	1418538_at	105785	0.0013	2.6678	0.0025	2.7138
Kdr	NM_010612	Mus musculus kinase insert domain protein receptor (Kdr), mRNA.	1449379_at	16542	0	-7.12758	0.0004	-4.50857
Kif23	NM_024245	Mus musculus kinesin family member 23 (Kif23), mRNA.	1455990_at	71819	0.0029	2.5438	0.0008	2.9794
Kif26b	NM_177757	Mus musculus kinesin family member 26B (Kif26b), mRNA.	1440990_at	269152	0.0014	-2.78164	0.0081	1.3363
Kit	NM_021099	Mus musculus kit oncogene (Kit), mRNA.	1452514_a_at	16590	0	-5.38503	0	-4.31965
Kitl	NM_013598	Mus musculus kit ligand (Kitl), mRNA.	1426152_a_at	17311	0.0046	-7.92393	0	-7.13776
Klc1	NM_001081959	Mus musculus kinesin light chain 1 (Klc1), transcript variant h, mRNA.	1428881_at	16593	0.0007	-2.34797	0	-1.73762
Klc3	NM_146182	Mus musculus kinesin light chain 3 (Klc3), mRNA.	1425558_at	232943	0	4.114	0.0002	1.4854
Klf12	NM_010636	Mus musculus Kruppel-like factor 12 (Klf12), mRNA.	1439847_s_at	16597	0	-12.0482	0	-3.66569
Klf15	NM_023184	Mus musculus Kruppel-like factor 15 (Klf15), mRNA.	1448181_at	66277	0.0093	-3.59971	0.0018	-2.74499
Klf2	NM_008452	Mus musculus Kruppel-like factor 2 (lung) (Klf2), mRNA.	1448890_at	16598	0	-6.28141	0.0001	-2.27428
Klf4	NM_010637	Mus musculus Kruppel-like factor 4 (gut) (Klf4), mRNA.	1417395_at	16600	0.0016	-4.51875	0.0003	-2.2553
Klf7	NM_033563	Mus musculus Kruppel-like factor 7 (ubiquitous) (Klf7), mRNA.	1449439_at	93691	0.0002	-4.21763	0.0017	-2.52207
Klhdc8a	NM_144810	Mus musculus kelch domain containing 8A (Klhdc8a), mRNA.	1424885_at	213417	0.0005	3.1151	0.0007	1.8937
Klhl5	NM_175174	Mus musculus kelch-like 5 (Drosophila) (Klhl5), mRNA.	1426530_a_at	71778	0.0001	-3.07787	0	-3.63504
Klrd1	NM_010654	Mus musculus killer cell lectin-like receptor, subfamily D, member 1 (Klrd1), mRNA.	1460245_at	16643	0.0024	-3.46861	0.0064	-1.64501
Kng1	NM_023125	Mus musculus kininogen 1 (Kng1), mRNA.	1416676_at	16644	0.0001	25.7889	0.0077	1.5748
Krt18	NM_010664	Mus musculus keratin 18 (Krt18), mRNA.	1448169_at	16668	0.0004	4.6562	0	4.5571
Krt19	NM_008471	Mus musculus keratin 19 (Krt19), mRNA.	1417156_at	16669	0.0008	2.4251	0.0001	2.3086
Krt23	NM_033373	Mus musculus keratin 23 (Krt23), mRNA.	1418213_at	94179	0.0004	2.9551	0.0003	3.8167
Lad1	NM_133664	Mus musculus ladinin (Lad1), mRNA.	1418449_at	16763	0.0003	5.765	0	2.7804
Lama2	NM_008481	Mus musculus laminin, alpha 2 (Lama2), mRNA.	1426285_at	16773	0.0008	-2.75558	0	-2.75255
Lama4	NM_010681	Mus musculus laminin, alpha 4 (Lama4), mRNA.	1424807_at	16775	0.0022	-2.61643	0	-2.23364
Lass4	NM_026058	Mus musculus longevity assurance homolog 4 (S. cerevisiae) (Lass4), mRNA.	1417780_at	67260	0.0008	-3.45066	0.0034	-2.1254
Lbh	NM_029999	Mus musculus limb-bud and heart (Lbh), mRNA.	1429088_at	77889	0	-4.16493	0.0015	-2.16123
Ldb2	NM_001077398	Mus musculus LIM domain binding 2 (Ldb2), transcript variant 2, mRNA.	1421101_a_at	16826	0.0002	-6.69792	0.0001	-4.01929
Lef1	NM_010703	Mus musculus lymphoid enhancer binding factor 1 (Lef1), mRNA.	1454734_at	16842	0	-3.52361	0.0023	-1.59821
Lepr	NM_010704	Mus musculus leptin receptor (Lepr), transcript variant 2, mRNA.	1456156_at	16847	0.0039	-3.71333	0	-3.71195
Lif	NM_008501	Mus musculus leukemia inhibitory factor (Lif), transcript variant 1, mRNA.	1421207_at	16878	0.0078	5.2262	0.0036	2.4483
Lifr	NM_013584	Mus musculus leukemia inhibitory factor receptor (Lifr), mRNA.	1425107_a_at	16880	0.0043	-2.66099	0	-3.86997
Limch1	NM_001001980	Mus musculus LIM and calponin homology domains 1 (Limch1), mRNA.	1435106_at	77569	0	-4.86855	0	-4.10172
Lims2	NM_144862	Mus musculus LIM and senescent cell antigen like domains 2 (Lims2), mRNA.	1424408_at	225341	0.0001	-7.86164	0	-4.79157
Lipg	NM_010720	Mus musculus lipase, endothelial (Lipg), mRNA.	1421262_at	16891	0	-15.0376	0	-5.82072
Liph	ENSMUST00000060673	lipase, member H (Liph), transcript variant 1, mRNA gene:ENSMUSG00000044626	1456619_at	239759	0.0004	2.6484	0.0002	2.9305
Lmcd1	NM_144799	Mus musculus LIM and cysteine-rich domains 1 (Lmcd1), mRNA.	1424596_s_at	30937	0.0111	-2.12269	0.0029	-1.22699
Lmo2	NM_008505	Mus musculus LIM domain only 2 (Lmo2), mRNA.	1454086_a_at	16909	0	-3.663	0.0063	-1.92456
Lphn3	NM_198702	Mus musculus latrophilin 3 (Lphn3), mRNA.	1447551_x_at	319387	0.0001	-7.63942	0	-3.73832
Lrat	NM_023624	Mus musculus lecithin-retinol acyltransferase (phosphatidylcholine-retinol-O-acyltransferase) (Lrat), mRNA.	1444487_at	79235	0.0001	-8.56164	0	-12.285
Lrig3	NM_177152	Mus musculus leucine-rich repeats and immunoglobulin-like domains 3 (Lrig3), mRNA.	1430554_at	320398	0.0023	-2.73598	0.0003	-2.08986
Lrp4	NM_172668	Mus musculus low density lipoprotein receptor-related protein 4 (Lrp4), mRNA.	1426288_at	228357	0.0059	-2.57931	0.0002	-1.97746
Lrrc8c	NM_133897	Mus musculus leucine rich repeat containing 8 family, member C (Lrrc8c), mRNA.	1455398_at	100604	0	2.4423	0	2.174
Lrrn3	NM_010733	Mus musculus leucine rich repeat protein 3, neuronal (Lrrn3), mRNA.	1434539_at	16981	0.0001	-12.4378	0.0008	-3.69959
Lss	NM_146006	Mus musculus lanosterol synthase (Lss), mRNA.	1420013_s_at	16987	0.0008	-2.0404	0.008	-1.34935
Ltb4dh	NM_025968	Mus musculus leukotriene B4 12-hydroxydehydrogenase (Ltb4dh), mRNA.	1417777_at	67103	0.0005	4.6347	0.0002	5.1361
Ltbp1	NM_019919	Mus musculus latent transforming growth factor beta binding protein 1 (Ltbp1), transcript variant 1, mRNA.	1448870_at	268977	0.025	-2.6976	0	-2.38777
Ltbp4	NM_175641	Mus musculus latent transforming growth factor beta binding protein 4 (Ltbp4), mRNA.	1436665_a_at	108075	0.0001	-3.70096	0	-3.34225
Ly6g6e	NM_027366	Mus musculus lymphocyte antigen 6 complex, locus G6E (Ly6g6e), mRNA.	1429833_at	70274	0.0001	3.1234	0.0052	1.5338
Lyn	NM_010747	Mus musculus Yamaguchi sarcoma viral (v-yes-1) oncogene homolog (Lyn), mRNA.	1451318_a_at	17096	0.0009	-2.01776	0	-1.86324
Lysmd2	NM_027309	Mus musculus LysM, putative peptidoglycan-binding, domain containing 2 (Lysmd2), mRNA.	1428626_at	70082	0.0002	-3.77216	0.0003	-2.72702
Lyve1	NM_053247	Mus musculus lymphatic vessel endothelial hyaluronan receptor 1 (Lyve1), mRNA.	1453128_at	114332	0.0001	-9.27644	0	-6.77966
Lyz	NM_013590	Mus musculus lysozyme (Lyz), mRNA.	1450822_at	17110	0.0075	-2.45399	0	-7.89266
Mafb	NM_010658	Mus musculus v-maf musculoaponeurotic fibrosarcoma oncogene family, protein B (avian) (Mafb), mRNA.	1451716_at	16658	0.0009	3.4692	0.0036	1.5636
Mal	NM_010762	Mus musculus myelin and lymphocyte protein, T-cell differentiation protein (Mal), mRNA.	1432558_a_at	17153	0.0028	3.3309	0.0007	3.275
Malt1	NM_172833	Mus musculus mucosa associated lymphoid tissue lymphoma translocation gene 1 (Malt1), mRNA.	1456126_at	240354	0.0011	3.9035	0.0001	3.2638
Mamdc2	NM_174857	Mus musculus MAM domain containing 2 (Mamdc2), mRNA.	1453152_at	71738	0.002	-7.39645	0.0001	-5.65931
Maoa	NM_173740	Mus musculus monoamine oxidase A (Maoa), mRNA.	1442676_at	17161	0.0102	-4.17711	0	-2.69833
Map4k2	NM_009006	Mus musculus mitogen activated protein kinase kinase kinase kinase 2 (Map4k2), mRNA.	1434833_at	26412	0.0008	-5.37924	0.0022	-2.29095
Map4k4	NM_008696	Mus musculus mitogen-activated protein kinase kinase kinase kinase 4 (Map4k4), mRNA.	1448050_s_at	26921	0	-2.13995	0.0001	-1.43699
Mapk11	NM_011161	Mus musculus mitogen-activated protein kinase 11 (Mapk11), mRNA.	1421926_at	19094	0.001	2.5305	0	2.3594
Mapk13	NM_011950	Mus musculus mitogen activated protein kinase 13 (Mapk13), mRNA.	1448871_at	26415	0.0001	3.3162	0	2.837
Mapt	NM_001038609	Mus musculus microtubule-associated protein tau (Mapt), transcript variant 1, mRNA.	1455028_at	17762	0.0002	-18.797	0	-7.1582
Mark1	NM_145515	Mus musculus MAP/microtubule affinity-regulating kinase 1 (Mark1), mRNA.	1425510_at	226778	0.0136	4.2127	0.0004	1.63
Marveld3	NM_028584	Mus musculus MARVEL (membrane-associating) domain containing 3 (Marveld3), transcript variant 1, mRNA.	1453264_at	73608	0	2.6661	0.0001	2.751
Mat1a	NM_133653	Mus musculus methionine adenosyltransferase I, alpha (Mat1a), mRNA.	1423147_at	11720	0.0002	3.1173	0.0003	2.7948
Mboat1	NM_153546	Mus musculus membrane bound O-acyltransferase domain containing 1 (Mboat1), mRNA.	1435323_a_at	218121	0	6.4275	0.0003	4.4773
Mcam	NM_023061	Mus musculus melanoma cell adhesion molecule (Mcam), mRNA.	1416357_a_at	84004	0.0001	-3.26691	0.0002	-1.96232
Meis1	NM_010789	Mus musculus myeloid ecotropic viral integration site 1 (Meis1), mRNA.	1450992_a_at	17268	0.0001	-5.11509	0	-5.61167
Meox2	NM_008584	Mus musculus mesenchyme homeobox 2 (Meox2), mRNA.	1424234_s_at	17286	0.0009	-3.25521	0.0003	-2.30097
Metrnl	NM_144797	Mus musculus meteorin, glial cell differentiation regulator-like (Metrnl), mRNA.	1424356_a_at	210029	0.0006	2.4337	0.0012	1.4357
Mfap2	NM_008546	Mus musculus microfibrillar-associated protein 2 (Mfap2), mRNA.	1417359_at	17150	0	-2.68528	0	-2.05804
Mfap4	NM_029568	Mus musculus microfibrillar-associated protein 4 (Mfap4), mRNA.	1424010_at	76293	0.0003	-21.5983	0	-8.56898
Mfng	NM_008595	Mus musculus MFNG O-fucosylpeptide 3-beta-N-acetylglucosaminyltransferase (Mfng), mRNA.	1416992_at	17305	0	-3.29056	0.0014	-2.10128
Mlph	NM_053015	Mus musculus melanophilin (Mlph), mRNA.	1449896_at	171531	0	3.5935	0.0003	3.2664
Mmp9	NM_013599	Mus musculus matrix metallopeptidase 9 (Mmp9), mRNA.	1416298_at	17395	0.0005	-2.27273	0.0019	-1.74338
Mmrn2	NM_153127	Mus musculus multimerin 2 (Mmrn2), mRNA.	1439518_at	105450	0.0004	-4.29185	0.0001	-2.44618
Mpdz	NM_010820	Mus musculus multiple PDZ domain protein (Mpdz), mRNA.	1418664_at	17475	0.0001	-3.50508	0	-2.98686
Mpp3	NM_007863	Mus musculus membrane protein, palmitoylated 3 (MAGUK p55 subfamily member 3) (Mpp3), mRNA.	1419077_at	13384	0.0003	-3.08356	0.0049	-1.23092
Mpp5	NM_019579	Mus musculus membrane protein, palmitoylated 5 (MAGUK p55 subfamily member 5) (Mpp5), mRNA.	1434954_at	56217	0.0003	-2.03004	0.0104	-1.61917
Mpzl2	NM_007962	Mus musculus epithelial V-like antigen 1 (Eva1), mRNA.	1448265_x_at	14012	0.0002	6.5586	0	5.399
Mpzl3	NM_176993	Mus musculus RIKEN cDNA A530065I17 gene (A530065I17Rik), transcript variant 1, mRNA.	1435571_at	319742	0.0005	3.3377	0.0001	1.8943
Mras	NM_008624	Mus musculus muscle and microspikes RAS (Mras), mRNA.	1453419_at	17532	0.0003	-2.61233	0.0001	-1.88041
Mrc2	NM_008626	Mus musculus mannose receptor, C type 2 (Mrc2), mRNA.	1421045_at	17534	0.0001	-2.94898	0.0001	-1.84434
Ms4a7	NM_027836	Mus musculus membrane-spanning 4-domains, subfamily A, member 7 (Ms4a7), transcript variant 1, mRNA.	1424754_at	109225	0	2.7284	0.0016	2.0487
Msln	NM_018857	Mus musculus mesothelin (Msln), mRNA.	1460238_at	56047	0	-7.38552	0.0001	-2.14638
Msr1	NM_031195	Mus musculus macrophage scavenger receptor 1 (Msr1), mRNA.	1422062_at	20288	0.0008	3.1461	0	1.6448
Mt1	NM_013602	Mus musculus metallothionein 1 (Mt1), mRNA.	1451612_at	17748	0.0022	3.051	0.0027	4.6427
Mt2	NM_008630	Mus musculus metallothionein 2 (Mt2), mRNA.	1428942_at	17750	0	4.9596	0.0052	15.9188
Mtap2	NM_001039934	Mus musculus microtubule-associated protein 2 (Mtap2), transcript variant 1, mRNA.	1434194_at	17756	0.003	-3.05344	0.0003	-1.60333
Mtap4	NM_008633	Mus musculus microtubule-associated protein 4 (Mtap4), mRNA.	1416091_at	17758	0.0002	-2.61097	0	-2.00924
Mtap6	NM_001048167	Mus musculus microtubule-associated protein 6 (Mtap6), transcript variant 2, mRNA.	1422550_a_at	17760	0.0077	-2.65182	0.0005	-1.56372
Mtap7d1	NM_144941	Mus musculus microtubule-associated protein 7 domain containing 1 (Mtap7d1), mRNA.	1424040_at	245877	0.0002	-2.03666	0.0001	-1.59413
Mtmr10	NM_172742	Mus musculus expressed sequence BB128963 (BB128963), mRNA.	1452288_at	233315	0.0004	-2.20264	0.0002	-2.11999
Mtus1	NM_001005863	Mus musculus mitochondrial tumor suppressor 1 (Mtus1), transcript variant 1, mRNA.	1436501_at	102103	0.0003	-3.1736	0	-2.23314
Mustn1	AJ277212	Mus musculus mRNA for hypothetical protein (ORF1) clone Telethon(Italy_B41)_Strait03708_FL626.	1427201_at	66175	0	-3.71333	0.0017	-1.80375
Mxra7	NM_026280	Mus musculus matrix-remodelling associated 7 (Mxra7), mRNA.	1453855_at	67622	0.0009	-4.13223	0.0006	-1.90042
Mxra8	NM_024263	Mus musculus matrix-remodelling associated 8 (Mxra8), mRNA.	1452330_a_at	74761	0	-3.18471	0	-2.6469
Myct1	NM_026793	Mus musculus myc target 1 (Myct1), mRNA.	1447584_s_at	68632	0.0005	-3.83289	0.0016	-2.79096
Myd116	NM_008654	Mus musculus myeloid differentiation primary response gene 116 (Myd116), mRNA.	1448325_at	17872	0	-2.2941	0.0036	-1.41183
Myh10	NM_175260	Mus musculus myosin, heavy polypeptide 10, non-muscle (Myh10), mRNA.	1452740_at	77579	0	-6.08273	0	-5.21921
Myh11	NM_013607	Mus musculus myosin, heavy polypeptide 11, smooth muscle (Myh11), mRNA.	1448962_at	17880	0.0012	-3.90168	0.0063	-3.36927
Myo10	NM_019472	Mus musculus myosin X (Myo10), mRNA.	1454731_at	17909	0.0004	-2.03791	0.0005	-2.15054
Myo1b	NM_010863	Mus musculus myosin IB (Myo1b), mRNA.	1448989_a_at	17912	0	-3.52485	0.0001	-2.0803
Myo6	NM_001039546	Mus musculus myosin VI (Myo6), mRNA.	1435559_at	17920	0.0011	-2.37869	0.0043	-1.57978
Myrip	NM_144557	Mus musculus myosin VIIA and Rab interacting protein (Myrip), mRNA.	1460601_at	245049	0.0002	-8.01282	0	-2.30468
Naalad2	NM_028279	Mus musculus N-acetylated alpha-linked acidic dipeptidase 2 (Naalad2), mRNA.	1422671_s_at	72560	0.0011	-3.53232	0.0002	-2.20897
Nab2	NM_008668	Mus musculus Ngfi-A binding protein 2 (Nab2), mRNA.	1417930_at	17937	0.0003	3.0413	0	2.6093
Nat6	NM_019750	Mus musculus N-acetyltransferase 6 (Nat6), mRNA.	1449954_at	15586	0.0001	-4.2337	0.0052	-1.54991
Nav1	NM_173437	Mus musculus neuron navigator 1 (Nav1), mRNA.	1436907_at	215690	0.0001	-2.41604	0.0006	-1.62628
Ncald	NM_134094	Mus musculus neurocalcin delta (Ncald), mRNA.	1417568_at	52589	0	-5.24934	0.0001	-3.74672
Ncoa3	NM_008679	Mus musculus nuclear receptor coactivator 3 (Ncoa3), mRNA.	1448027_at	17979	0.0002	-2.36911	0	-1.7838
Ndn	NM_010882	Mus musculus necdin (Ndn), mRNA.	1455792_x_at	17984	0.0003	-4.9456	0.0031	-1.68095
Ndrg2	NM_013864	Mus musculus N-myc downstream regulated gene 2 (Ndrg2), mRNA.	1448154_at	29811	0.0026	-2.59943	0	-2.28258
Ndst1	NM_008306	Mus musculus N-deacetylase/N-sulfotransferase (heparan glucosaminyl) 1 (Ndst1), mRNA.	1428367_at	15531	0.0003	-2.5113	0.0026	-1.80865
Nebl	NM_028757	Mus musculus nebulette (Nebl), mRNA.	1438452_at	74103	0.0026	-2.73448	0.0001	-3.52113
Nfatc1	NM_198429	Mus musculus nuclear factor of activated T-cells, cytoplasmic, calcineurin-dependent 1 (Nfatc1), transcript variant 2, mRNA.	1428479_at	18018	0.0003	-2.01572	0.001	-1.4537
Nfkbia	NM_010907	Mus musculus nuclear factor of kappa light chain gene enhancer in B-cells inhibitor, alpha (Nfkbia), mRNA.	1448306_at	18035	0.0035	-2.28728	0.0013	-1.47016
Nfkbiz	NM_030612	Mus musculus nuclear factor of kappa light polypeptide gene enhancer in B-cells inhibitor, zeta (Nfkbiz), mRNA.	1457404_at	80859	0.015	-2.50188	0.0005	-1.60385
Nhlrc2	NM_025811	Mus musculus NHL repeat containing 2 (Nhlrc2), mRNA.	1453048_at	66866	0	-3.40252	0.0001	-1.71086
Nin	NM_008697	Mus musculus ninein (Nin), transcript variant 2, mRNA.	1428600_at	18080	0.0136	-2.72331	0	-2.33209
Nmnat2	NM_175460	Mus musculus nicotinamide nucleotide adenylyltransferase 2 (Nmnat2), mRNA.	1436155_at	226518	0.0003	-3.74392	0.0017	-1.79986
Nod1	NM_172729	Mus musculus nucleotide-binding oligomerization domain containing 1 (Nod1), mRNA.	1454733_at	107607	0.0045	-2.03666	0.0011	-1.25094
Nostrin	NM_181547	Mus musculus nitric oxide synthase trafficker (Nostrin), mRNA.	1441075_at	329416	0.0002	-5.19751	0	-5.97015
Notch3	NM_008716	Mus musculus Notch gene homolog 3 (Drosophila) (Notch3), mRNA.	1421964_at	18131	0.009	-3.367	0.0061	-1.76741
Notch4	NM_010929	Mus musculus Notch gene homolog 4 (Drosophila) (Notch4), mRNA.	1449146_at	18132	0	-6.85871	0.0001	-2.64901
Nox4	NM_015760	Mus musculus NADPH oxidase 4 (Nox4), mRNA.	1419161_a_at	50490	0.0066	-2.68097	0	-2.85063
Npal3	NM_028995	Mus musculus NIPA-like domain containing 3 (Npal3), mRNA.	1434315_at	74552	0.002	-2.06825	0.0022	-1.45582
Npnt	NM_033525	Mus musculus nephronectin (Npnt), transcript variant 1, mRNA.	1426561_a_at	114249	0.0001	-4.30478	0	-3.6914
Npr2	NM_173788	Mus musculus natriuretic peptide receptor 2 (Npr2), mRNA.	1427191_at	230103	0.0023	-2.39808	0	-1.81061
Npr3	NM_008728	Mus musculus natriuretic peptide receptor 3 (Npr3), transcript variant 1, mRNA.	1435184_at	18162	0.0001	-5.35619	0.0016	-6.99301
Nr2f1	NM_010151	Mus musculus nuclear receptor subfamily 2, group F, member 1 (Nr2f1), mRNA.	1418157_at	13865	0.0008	-5.50964	0.0003	-1.93424
Nr2f2	NM_009697	Mus musculus nuclear receptor subfamily 2, group F, member 2 (Nr2f2), transcript variant 1, mRNA.	1416159_at	11819	0.0011	-2.41488	0	-1.82249
Nrarp	NM_025980	Mus musculus Notch-regulated ankyrin repeat protein (Nrarp), mRNA.	1417985_at	67122	0.0004	-3.56379	0.0102	-1.41103
Nsg1	NM_010942	Mus musculus neuron specific gene family member 1 (Nsg1), mRNA.	1423055_at	18196	0	-4.71476	0	-4.96524
Nt5dc2	NM_027289	Mus musculus 5'-nucleotidase domain containing 2 (Nt5dc2), mRNA.	1424882_a_at	70021	0.0001	-5.87889	0	-3.13283
Ntf5	NM_198190	Mus musculus neurotrophin 5 (Ntf5), mRNA.	1440353_at	78405	0	3.0646	0.0001	1.9432
Ntn1	NM_008744	Mus musculus netrin 1 (Ntn1), mRNA.	1454974_at	18208	0.0002	-4.36681	0	-2.78087
Nuak1	NM_001004363	Mus musculus NUAK family, SNF1-like kinase, 1 (Nuak1), mRNA.	1438684_at	77976	0	-2.9824	0.0001	-2.40096
Nudt11	NM_021431	Mus musculus nudix (nucleoside diphosphate linked moiety X)-type motif 11 (Nudt11), mRNA.	1426887_at	58242	0.0001	3.6602	0.0076	2.663
Nudt4	NM_027722	Mus musculus nudix (nucleoside diphosphate linked moiety X)-type motif 4 (Nudt4), mRNA.	1418505_at	71207	0.0005	2.653	0.0003	1.8987
Numb	NM_010949	Mus musculus numb gene homolog (Drosophila) (Numb), mRNA.	1416891_at	18222	0	-2.14592	0.001	-1.94326
Nup210	NM_018815	Mus musculus nucleoporin 210 (Nup210), mRNA.	1417585_at	54563	0.0013	-2.56542	0.0078	-1.53633
Oasl2	NM_011854	Mus musculus 2'-5' oligoadenylate synthetase-like 2 (Oasl2), mRNA.	1453196_a_at	23962	0.0019	-2.55428	0	-1.53775
Ogn	NM_008760	Mus musculus osteoglycin (Ogn), mRNA.	1419662_at	18295	0	-37.7358	0.0001	-27.6243
Olfm1	NM_019498	Mus musculus olfactomedin 1 (Olfm1), transcript variant 1, mRNA.	1426562_a_at	56177	0.0013	-2.97796	0.0007	-1.39684
Olfml1	NM_172907	Mus musculus olfactomedin-like 1 (Olfml1), mRNA.	1455663_at	244198	0.0026	-3.28299	0	-2.33427
Olfml2b	NM_177068	Mus musculus olfactomedin-like 2B (Olfml2b), mRNA.	1423915_at	320078	0.0003	2.8566	0.0015	2.4844
Olfml3	NM_133859	Mus musculus olfactomedin-like 3 (Olfml3), mRNA.	1448475_at	99543	0	-3.06373	0	-2.06612
Orm1	NM_008768	Mus musculus orosomucoid 1 (Orm1), mRNA.	1451054_at	18405	0	28.1408	0.0001	7.9765
Otub2	NM_026580	Mus musculus OTU domain, ubiquitin aldehyde binding 2 (Otub2), mRNA.	1417575_at	68149	0	-2.4919	0.0004	-1.7307
Ovgp1	NM_007696	Mus musculus oviductal glycoprotein 1 (Ovgp1), mRNA.	1426526_s_at	12659	0.0007	3.0451	0.0016	2.4821
Pafah1b3	NM_008776	Mus musculus platelet-activating factor acetylhydrolase, isoform 1b, alpha1 subunit (Pafah1b3), mRNA.	1416410_at	18476	0.0037	2.6769	0	2.2725
Palmd	NM_023245	Mus musculus palmdelphin (Palmd), mRNA.	1417251_at	114301	0.0011	-4.20875	0	-5.29661
Papss2	NM_011864	Mus musculus 3'-phosphoadenosine 5'-phosphosulfate synthase 2 (Papss2), mRNA.	1434510_at	23972	0.0002	-4.77783	0	-4.38596
Paqr8	NM_028829	Mus musculus progestin and adipoQ receptor family member VIII (Paqr8), mRNA.	1428958_at	74229	0.0004	2.5587	0	2.3243
Pard6g	NM_053117	Mus musculus par-6 partitioning defective 6 homolog gamma (C. elegans) (Pard6g), mRNA.	1420851_at	93737	0	-3.8835	0	-3.50631
Parvb	NM_133167	Mus musculus parvin, beta (Parvb), mRNA.	1438672_at	170736	0.0004	-4.69484	0	-4.79846
Pcbd1	NM_025273	Mus musculus pterin 4 alpha carbinolamine dehydratase/dimerization cofactor of hepatocyte nuclear factor 1 alpha (TCF1) 1 (Pcbd1), mRNA.	1418713_at	13180	0.0052	3.8418	0.0013	5.4138
Pcbp3	NM_021568	Mus musculus poly(rC) binding protein 3 (Pcbp3), mRNA.	1437722_x_at	59093	0.0004	-3.28623	0.0002	-1.67504
Pcdh1	NM_029357	Mus musculus protocadherin 1 (Pcdh1), mRNA.	1452294_at	75599	0.0002	-6.11621	0.0002	-2.63574
Pcdh17	NM_001013753	Mus musculus protocadherin 17 (Pcdh17), mRNA.	1436920_at	219228	0.0084	-4.24088	0.0027	-1.83184
Pcdh18	NM_130448	Mus musculus protocadherin 18 (Pcdh18), mRNA.	1422889_at	73173	0.0002	-6.74309	0	-3.77358
Pcdha6	NM_007767	Mus musculus protocadherin alpha 6 (Pcdha6), mRNA.	1420798_s_at	116731	0	-29.9401	0.004	-1.13417
Pcnx	NM_018814	Mus musculus pecanex homolog (Drosophila) (Pcnx), mRNA.	1460580_at	54604	0.0011	-2.03335	0.0008	-1.66583
Pcolce2	NM_029620	Mus musculus procollagen C-endopeptidase enhancer 2 (Pcolce2), mRNA.	1451527_at	76477	0.0004	-19.1939	0	-10.917
Pdcd4	NM_011050	Mus musculus programmed cell death 4 (Pdcd4), mRNA.	1418840_at	18569	0.0062	-2.52016	0.0021	-1.87582
Pde7b	NM_013875	Mus musculus phosphodiesterase 7B (Pde7b), mRNA.	1445539_at	29863	0	2.1579	0	2.4935
Pde9a	NM_008804	Mus musculus phosphodiesterase 9A (Pde9a), mRNA.	1449403_at	18585	0	-8.1103	0	-4.00962
Pdgfa	NM_008808	Mus musculus platelet derived growth factor, alpha (Pdgfa), mRNA.	1418711_at	18590	0	-2.98329	0.0006	-1.72473
Pdgfb	NM_011057	Mus musculus platelet derived growth factor, B polypeptide (Pdgfb), mRNA.	1450414_at	18591	0.0001	-4.01445	0.0047	-2.19346
Pdgfra	NM_011058	Mus musculus platelet derived growth factor receptor, alpha polypeptide (Pdgfra), transcript variant 1, mRNA.	1438946_at	18595	0.0128	-3.9557	0	-3.50018
Pdgfrl	NM_026840	Mus musculus platelet-derived growth factor receptor-like (Pdgfrl), mRNA.	1428896_at	68797	0.0002	4.8257	0.0008	1.9343
Pdlim3	NM_016798	Mus musculus PDZ and LIM domain 3 (Pdlim3), mRNA.	1449178_at	53318	0	-5.42888	0.0003	-2.59673
Pea15a	NM_011063	Mus musculus phosphoprotein enriched in astrocytes 15A (Pea15a), transcript variant 2, mRNA.	1416406_at	18611	0	-2.47341	0	-1.73974
Pecam1	NM_008816	Mus musculus platelet/endothelial cell adhesion molecule 1 (Pecam1), transcript variant 1, mRNA.	1421287_a_at	18613	0	-5.40249	0	-3.62845
Pfkfb3	NM_133232	Mus musculus 6-phosphofructo-2-kinase/fructose-2,6-biphosphatase 3 (Pfkfb3), mRNA.	1416432_at	170768	0.0096	-3.18776	0	-1.90585
Pfkl	NM_008826	Mus musculus phosphofructokinase, liver, B-type (Pfkl), mRNA.	1439148_a_at	18641	0.0005	2.3177	0	2.3793
Pglyrp1	NM_009402	Mus musculus peptidoglycan recognition protein 1 (Pglyrp1), mRNA.	1449184_at	21946	0.0047	3.9345	0.0004	3.3188
Pgm3	NM_028352	Mus musculus phosphoglucomutase 3 (Pgm3), mRNA.	1428228_at	109785	0	2.0964	0	1.5949
Pgr	NM_008829	Mus musculus progesterone receptor (Pgr), mRNA.	1439527_at	18667	0	-7.13267	0.0008	-1.91644
Pgrmc1	NM_016783	Mus musculus progesterone receptor membrane component 1 (Pgrmc1), mRNA.	1423451_at	53328	0.0012	-2.92997	0	-3.84615
Phactr1	NM_198419	Mus musculus phosphatase and actin regulator 1 (Phactr1), transcript variant 1, mRNA.	1456606_a_at	218194	0.0002	-3.96983	0.0001	-2.94724
Phlda1	NM_009344	Mus musculus pleckstrin homology-like domain, family A, member 1 (Phlda1), mRNA.	1418835_at	21664	0.0001	2.6686	0.0043	1.5942
Phlda2	NM_009434	Mus musculus pleckstrin homology-like domain, family A, member 2 (Phlda2), mRNA.	1417837_at	22113	0.0039	4.0641	0.0081	1.4576
Phldb1	NM_153537	Mus musculus pleckstrin homology-like domain, family B, member 1 (Phldb1), mRNA.	1424467_at	102693	0.0055	-2.03791	0.0002	-1.5528
Pi4k2b	NM_025951	Mus musculus phosphatidylinositol 4-kinase type 2 beta (Pi4k2b), transcript variant 1, mRNA.	1449862_a_at	67073	0.0011	2.4083	0.0008	1.8418
Pik3cd	NM_008840	Mus musculus phosphatidylinositol 3-kinase catalytic delta polypeptide (Pik3cd), transcript variant 1, mRNA.	1453281_at	18707	0.0005	-2.31374	0.0002	-1.35962
Pip5k1b	NM_008846	Mus musculus phosphatidylinositol-4-phosphate 5-kinase, type 1 beta (Pip5k1b), mRNA.	1421834_at	18719	0.0013	2.4099	0.0025	2.1021
Pitpnc1	NM_145823	Mus musculus phosphatidylinositol transfer protein, cytoplasmic 1 (Pitpnc1), mRNA.	1431074_a_at	71795	0	-12.0337	0.0002	-5.10465
Piwil4	NM_177905	Mus musculus piwi-like homolog 4 (Drosophila) (Piwil4), mRNA.	1447564_x_at	330890	0.0036	3.0128	0.0009	1.7702
Pkd1	NM_013630	Mus musculus polycystic kidney disease 1 homolog (Pkd1), mRNA.	1460210_at	18763	0.0002	-2.42601	0.0044	-1.44907
Pkhd1	NM_153179	Mus musculus polycystic kidney and hepatic disease 1 (Pkhd1), mRNA.	1419820_at	241035	0.0012	24.1716	0	3.8644
Pkia	NM_008862	Mus musculus protein kinase inhibitor, alpha (Pkia), mRNA.	1420859_at	18767	0.0034	-3.43289	0.0005	-2.78707
Pknox2	NM_148950	Mus musculus Pbx/knotted 1 homeobox 2 (Pknox2), transcript variant 1, mRNA.	1433907_at	208076	0.0006	-4.84496	0.0001	-2.55428
Pla2g1b	NM_011107	Mus musculus phospholipase A2, group IB, pancreas (Pla2g1b), mRNA.	1416626_at	18778	0.014	3.437	0.0025	4.6157
Pla2g4b	NM_145378	Mus musculus phospholipase A2, group IVB (cytosolic) (Pla2g4b), mRNA.	1425045_at	211429	0.0008	2.5885	0.001	1.9284
Pla2g7	NM_013737	Mus musculus phospholipase A2, group VII (platelet-activating factor acetylhydrolase, plasma) (Pla2g7), mRNA.	1430700_a_at	27226	0.0006	4.4567	0.0001	3.9799
Pla2r1	NM_008867	Mus musculus phospholipase A2 receptor 1 (Pla2r1), mRNA.	1450144_at	18779	0.0006	-4.4405	0	-2.62605
Plcb1	NM_019677	Mus musculus phospholipase C, beta 1 (Plcb1), mRNA.	1435043_at	18795	0.0019	-3.92927	0.0004	-3.32336
Plcb4	NM_013829	Mus musculus phospholipase C, beta 4 (Plcb4), mRNA.	1435771_at	18798	0.001	-4.49236	0	-4.12882
Plcd1	NM_019676	Mus musculus phospholipase C, delta 1 (Plcd1), mRNA.	1416675_s_at	18799	0.0009	-2.42483	0.0011	-1.31337
Plcd3	NM_152813	Mus musculus phospholipase C, delta 3 (Plcd3), mRNA.	1431892_a_at	72469	0.0006	3.5394	0	1.6222
Plce1	NM_019588	Mus musculus phospholipase C, epsilon 1 (Plce1), mRNA.	1452398_at	74055	0	-3.64564	0	-3.10752
Plek2	NM_013738	Mus musculus pleckstrin 2 (Plek2), mRNA.	1449424_at	27260	0.0001	3.3622	0.0005	3.5048
Plekho1	NM_023320	Mus musculus pleckstrin homology domain containing, family O member 1 (Plekho1), mRNA.	1417128_at	67220	0.0004	-2.2553	0.0001	-1.82349
Plod2	NM_011961	Mus musculus procollagen lysine, 2-oxoglutarate 5-dioxygenase 2 (Plod2), mRNA.	1416687_at	26432	0.0024	-6.74309	0	-6.5703
Plscr2	NM_008880	Mus musculus phospholipid scramblase 2 (Plscr2), mRNA.	1448961_at	18828	0.0017	-4.31779	0.0007	-4.3956
Plscr4	NM_178711	Mus musculus phospholipid scramblase 4 (Plscr4), mRNA.	1443406_at	235527	0.0067	-4.88759	0	-3.6523
Pltp	NM_011125	Mus musculus phospholipid transfer protein (Pltp), mRNA.	1417963_at	18830	0	-7.53012	0	-5.09424
Plvap	NM_032398	Mus musculus plasmalemma vesicle associated protein (Plvap), mRNA.	1418090_at	84094	0.0002	-3.02206	0	-2.46914
Plxdc1	NM_028199	Mus musculus plexin domain containing 1 (Plxdc1), mRNA.	1424902_at	72324	0	-4.02414	0.0003	-2.26501
Plxdc2	NM_026162	Mus musculus plexin domain containing 2 (Plxdc2), mRNA.	1449270_at	67448	0.0023	-6.9541	0	-3.67647
Plxnb1	NM_172775	Mus musculus plexin B1 (Plxnb1), mRNA.	1435254_at	235611	0.0005	2.4875	0	2.7808
Pmaip1	NM_021451	Mus musculus phorbol-12-myristate-13-acetate-induced protein 1 (Pmaip1), mRNA.	1418203_at	58801	0.005	-2.34577	0.009	-1.22011
Pmp22	NM_008885	Mus musculus peripheral myelin protein (Pmp22), mRNA.	1417133_at	18858	0.0011	-3.90625	0	-3.29598
Pnkd	NM_001039509	Mus musculus paroxysmal nonkinesiogenic dyskinesia (Pnkd), transcript variant 3, mRNA.	1418746_at	56695	0.0009	-3.30469	0.0025	-1.42796
Podxl	NM_013723	Mus musculus podocalyxin-like (Podxl), mRNA.	1448688_at	27205	0.0001	-3.94789	0	-3.22789
Popdc2	NM_001081984	Mus musculus popeye domain containing 2 (Popdc2), transcript variant 1, mRNA.	1417806_at	64082	0.0086	-4.92611	0	-2.34742
Popdc3	NM_024286	Mus musculus popeye domain containing 3 (Popdc3), mRNA.	1423856_at	78977	0.0001	-10	0	-4.71698
Postn	NM_015784	Mus musculus periostin, osteoblast specific factor (Postn), mRNA.	1423606_at	50706	0.0002	-2.86862	0.0001	-2.26296
Pp11r	NM_008902	Mus musculus placental protein 11 related (Pp11r), mRNA.	1449937_at	19011	0.0015	-3.84172	0.0058	-1.5387
Ppap2a	NM_008903	Mus musculus phosphatidic acid phosphatase 2a (Ppap2a), transcript variant 2, mRNA.	1422619_at	19012	0.0036	-4.4843	0.0003	-4.04694
Ppap2b	NM_080555	Mus musculus phosphatidic acid phosphatase type 2B (Ppap2b), mRNA.	1448908_at	67916	0.0001	-4.52489	0.0008	-2.5113
Ppap2c	NM_015817	Mus musculus phosphatidic acid phosphatase type 2c (Ppap2c), mRNA.	1451210_at	50784	0.01	3.2518	0.0001	4.383
Ppbp	NM_023785	Mus musculus pro-platelet basic protein (Ppbp), mRNA.	1418480_at	57349	0.0004	-32.4675	0	-7.60456
Ppm1f	NM_176833	Mus musculus protein phosphatase 1F (PP2C domain containing) (Ppm1f), mRNA.	1454934_at	68606	0	-3.06466	0	-2.58866
Ppp1r13l	NM_001010836	Mus musculus protein phosphatase 1, regulatory (inhibitor) subunit 13 like (Ppp1r13l), mRNA.	1459592_a_at	333654	0.0011	2.4394	0.0012	1.3817
Ppp1r14a	NM_026731	Mus musculus protein phosphatase 1, regulatory (inhibitor) subunit 14A (Ppp1r14a), mRNA.	1418086_at	68458	0	-10.2669	0.0006	-3.31565
Ppp1r16b	NM_153089	Mus musculus protein phosphatase 1, regulatory (inhibitor) subunit 16B (Ppp1r16b), mRNA.	1455080_at	228852	0.0001	-6.13497	0.0002	-2.95334
Ppp1r9a	NM_181595	Mus musculus protein phosphatase 1, regulatory (inhibitor) subunit 9A (Ppp1r9a), mRNA.	1432037_at	243725	0.0007	3.598	0	2.5612
Ppp2r1b	NM_028614	Mus musculus protein phosphatase 2 (formerly 2A), regulatory subunit A (PR 65), beta isoform (Ppp2r1b), transcript variant 2, mRNA.	1428265_at	73699	0.0016	-2.52908	0.0012	-2.07297
Prdm1	NM_007548	Mus musculus PR domain containing 1, with ZNF domain (Prdm1), mRNA.	1420425_at	12142	0.0065	-2.35073	0.0004	-1.86951
Prelp	NM_054077	Mus musculus proline arginine-rich end leucine-rich repeat (Prelp), mRNA.	1416322_at	116847	0.0001	-4.07	0	-2.69906
Prkab1	NM_031869	Mus musculus protein kinase, AMP-activated, beta 1 non-catalytic subunit (Prkab1), mRNA.	1424119_at	19079	0	2.056	0	1.7673
Prkab2	NM_182997	Mus musculus protein kinase, AMP-activated, beta 2 non-catalytic subunit (Prkab2), mRNA.	1435875_at	108097	0.0021	-2.44439	0.0075	-1.41084
Prkar1b	NM_008923	Mus musculus protein kinase, cAMP dependent regulatory, type I beta (Prkar1b), mRNA.	1440132_s_at	19085	0.0002	-2.81532	0.0001	-1.86532
Prkce	NM_011104	Mus musculus protein kinase C, epsilon (Prkce), mRNA.	1437861_s_at	18754	0	-4.31779	0	-3.84025
Prkch	NM_008856	Mus musculus protein kinase C, eta (Prkch), mRNA.	1434248_at	18755	0.0007	-2.12224	0.0005	-2.78707
Prkcm	NM_008858	Mus musculus protein kinase C, mu (Prkcm), mRNA.	1447623_s_at	18760	0.0007	-3.4638	0	-2.72405
Prkcq	NM_008859	Mus musculus protein kinase C, theta (Prkcq), mRNA.	1426044_a_at	18761	0.0014	-5.87889	0	-2.20751
Prkg1	NM_001013833	Mus musculus protein kinase, cGMP-dependent, type I (Prkg1), transcript variant 1, mRNA.	1444232_at	19091	0.0011	-3.76932	0	-3.92465
Prkg2	NM_008926	Mus musculus protein kinase, cGMP-dependent, type II (Prkg2), mRNA.	1435162_at	19092	0	-19.305	0	-8.57633
Prokr1	NM_021381	Mus musculus prokineticin receptor 1 (Prokr1), mRNA.	1456543_at	58182	0.0001	6.1091	0.0001	2.3589
Prss12	NM_008939	Mus musculus protease, serine, 12 neurotrypsin (motopsin) (Prss12), mRNA.	1420388_at	19142	0.0001	-3.20718	0.0002	-1.38179
Prss22	NM_133731	Mus musculus protease, serine, 22 (Prss22), mRNA.	1420352_at	70835	0.0002	6.5752	0.0029	1.8763
Prss23	NM_029614	Mus musculus protease, serine, 23 (Prss23), mRNA.	1431057_a_at	76453	0.001	-2.70124	0.0014	-1.88288
Prx	NM_019412	Mus musculus periaxin (Prx), transcript variant 2, mRNA.	1423292_a_at	19153	0.0001	-10.846	0.0014	-2.86451
Psat1	NM_177420	Mus musculus phosphoserine aminotransferase 1 (Psat1), mRNA.	1451064_a_at	107272	0.0036	3.4245	0.0001	2.8067
Pscd3	NM_011182	Mus musculus pleckstrin homology, Sec7 and coiled-coil domains 3 (Pscd3), mRNA.	1418758_a_at	19159	0.0001	-3.73832	0	-3.9185
Ptch1	NM_008957	Mus musculus patched homolog 1 (Ptch1), mRNA.	1428853_at	19206	0.0005	-2.24065	0.0013	-1.64772
Ptgfr	ENSMUST00000029670	prostaglandin F receptor (Ptgfr), mRNA gene:ENSMUSG00000028036	1446331_at	19220	0.0049	-10.8932	0	-3.95413
Ptgis	NM_008968	Mus musculus prostaglandin I2 (prostacyclin) synthase (Ptgis), mRNA.	1448816_at	19223	0.0007	-4.51671	0.001	-3.08261
Pthlh	NM_008970	Mus musculus parathyroid hormone-like peptide (Pthlh), mRNA.	1427527_a_at	19227	0.0006	13.3855	0.003	3.4889
Ptp4a3	NM_008975	Mus musculus protein tyrosine phosphatase 4a3 (Ptp4a3), mRNA.	1418181_at	19245	0.0053	-2.06228	0.0003	-1.6176
Ptpdc1	NM_207232	Mus musculus expressed sequence AW456874 (AW456874), mRNA.	1437613_s_at	218232	0.0099	-2.40211	0	-1.66834
Ptprb	NM_029928	Mus musculus protein tyrosine phosphatase, receptor type, B (Ptprb), mRNA.	1427486_at	19263	0.0002	-8.31255	0	-6.53595
Ptprd	NM_011211	Mus musculus protein tyrosine phosphatase, receptor type, D (Ptprd), transcript variant b, mRNA.	1424886_at	19266	0.0002	-5.81734	0.0001	-3.78501
Ptpre	NM_011212	Mus musculus protein tyrosine phosphatase, receptor type, E (Ptpre), mRNA.	1418540_a_at	19267	0.0004	-2.6001	0	-2.21092
Ptprg	NM_008981	Mus musculus protein tyrosine phosphatase, receptor type, G (Ptprg), mRNA.	1429691_at	19270	0.0054	-2.29727	0.0001	-1.79986
Ptprn	NM_008985	Mus musculus protein tyrosine phosphatase, receptor type, N (Ptprn), mRNA.	1416588_at	19275	0	11.0371	0.0005	7.8569
Ptpru	NM_001083119	Mus musculus protein tyrosine phosphatase, receptor type, U (Ptpru), transcript variant 2, mRNA.	1416674_at	19273	0.0001	-2.80741	0	-1.59286
Ptrf	NM_008986	Mus musculus polymerase I and transcript release factor (Ptrf), mRNA.	1424130_a_at	19285	0.0005	-2.56871	0.0001	-2.27739
Pvrl4	NM_027893	Mus musculus poliovirus receptor-related 4 (Pvrl4), mRNA.	1428701_at	71740	0.0002	2.4018	0.0001	2.3656
Pwp1	NM_133993	Mus musculus PWP1 homolog (S. cerevisiae) (Pwp1), mRNA.	1417873_at	103136	0.0002	2.0907	0.0001	2.2211
Pygm	NM_011224	Mus musculus muscle glycogen phosphorylase (Pygm), mRNA.	1448602_at	19309	0.0051	-5.54017	0	-2.44738
Qk	NM_021881	Mus musculus quaking (Qk), mRNA.	1425597_a_at	19317	0.0011	-4.49035	0	-2.035
Qpct	NM_027455	Mus musculus glutaminyl-peptide cyclotransferase (glutaminyl cyclase) (Qpct), mRNA.	1426622_a_at	70536	0.0037	4.8488	0	4.6702
Rab15	NM_134050	Mus musculus RAB15, member RAS oncogene family (Rab15), mRNA.	1417829_a_at	104886	0.0005	3.8553	0.0001	5.0824
Rab20	NM_011227	Mus musculus RAB20, member RAS oncogene family (Rab20), mRNA.	1438097_at	19332	0.0002	2.6717	0	2.426
Rab38	NM_028238	Mus musculus Rab38, member of RAS oncogene family (Rab38), mRNA.	1439628_x_at	72433	0.0015	2.8665	0	2.6964
Rab3c	NM_023852	Mus musculus RAB3C, member RAS oncogene family (Rab3c), mRNA.	1449494_at	67295	0.0001	4.0471	0.0089	2.6824
Rab6b	NM_173781	Mus musculus RAB6B, member RAS oncogene family (Rab6b), mRNA.	1434914_at	270192	0.0016	-2.54647	0	-2.47893
Rai14	NM_030690	Mus musculus retinoic acid induced 14 (Rai14), mRNA.	1417400_at	75646	0.0001	2.0786	0.0003	2.3052
Ramp2	NM_019444	Mus musculus receptor (calcitonin) activity modifying protein 2 (Ramp2), mRNA.	1418187_at	54409	0.0001	-7.02741	0	-7.02741
Rap1gap	NM_001081155	Mus musculus Rap1 GTPase-activating protein (Rap1gap), mRNA.	1428443_a_at	110351	0.0002	4.8349	0	4.289
Rapgef3	NM_144850	Mus musculus Rap guanine nucleotide exchange factor (GEF) 3 (Rapgef3), mRNA.	1424471_at	223864	0	-5.4407	0.0001	-2.10526
Rapgef4	NM_019688	Mus musculus Rap guanine nucleotide exchange factor (GEF) 4 (Rapgef4), mRNA.	1425518_at	56508	0.0015	-3.02115	0.0001	-2.76167
Rapgef5	NM_175930	Mus musculus Rap guanine nucleotide exchange factor (GEF) 5 (Rapgef5), mRNA.	1455137_at	217944	0.0005	-2.06398	0.0005	-1.71468
Rarres2	NM_027852	Mus musculus retinoic acid receptor responder (tazarotene induced) 2 (Rarres2), mRNA.	1437902_s_at	71660	0	-3.37154	0	-2.85063
Rasgrf1	NM_011245	Mus musculus RAS protein-specific guanine nucleotide-releasing factor 1 (Rasgrf1), transcript variant 1, mRNA.	1424734_at	19417	0	4.7298	0	2.748
Rasgrp2	NM_011242	Mus musculus RAS, guanyl releasing protein 2 (Rasgrp2), mRNA.	1417804_at	19395	0	-9.32836	0	-2.76778
Rasgrp3	NM_207246	Mus musculus RAS, guanyl releasing protein 3 (Rasgrp3), mRNA.	1438030_at	240168	0.0002	-5.48246	0.0022	-3.33667
Rassf5	NM_018750	Mus musculus Ras association (RalGDS/AF-6) domain family 5 (Rassf5), mRNA.	1422637_at	54354	0.0044	-2.06016	0.0006	-1.37193
Rassf8	NM_027760	Mus musculus Ras association (RalGDS/AF-6) domain family 8 (Rassf8), mRNA.	1452283_at	71323	0.0067	-2.06143	0.0006	-1.82448
Rbm35a	NM_194055	Mus musculus RNA binding motif protein 35A (Rbm35a), mRNA.	1454681_at	207920	0.0003	2.5013	0.0001	3.0351
Rbm35b	NM_176838	Mus musculus RNA binding motif protein 35b (Rbm35b), mRNA.	1433683_at	77411	0.0004	2.3937	0	2.0297
Rbp4	NM_011255	Mus musculus retinol binding protein 4, plasma (Rbp4), mRNA.	1426225_at	19662	0.0022	5.5134	0.0008	5.3752
Rcan2	NM_207649	Mus musculus regulator of calcineurin 2 (Rcan2), transcript variant 1, mRNA.	1421425_a_at	53901	0.0002	-13.6054	0	-2.23314
Rcn1	NM_009037	Mus musculus reticulocalbin 1 (Rcn1), mRNA.	1417090_at	19672	0.0006	-2.38949	0	-2.49128
Rcsd1	NM_178593	Mus musculus RCSD domain containing 1 (Rcsd1), transcript variant 1, mRNA.	1424194_at	226594	0.0002	-4.74383	0.0001	-2.59269
Reck	NM_016678	Mus musculus reversion-inducing-cysteine-rich protein with kazal motifs (Reck), mRNA.	1450784_at	53614	0.0003	-5.27704	0	-3.31455
Reep6	NM_139292	Mus musculus receptor accessory protein 6 (Reep6), mRNA.	1430128_a_at	70335	0.0008	3.1786	0.0083	1.9779
Reps2	NM_178256	Mus musculus RALBP1 associated Eps domain containing protein 2 (Reps2), mRNA.	1435389_at	194590	0.0018	-2.24517	0	-1.98886
Rftn2	NM_028713	Mus musculus raftlin family member 2 (Rftn2), mRNA.	1428895_at	74013	0.0001	-3.21854	0	-2.61028
Rgl1	NM_016846	Mus musculus ral guanine nucleotide dissociation stimulator,-like 1 (Rgl1), mRNA.	1418535_at	19731	0.0002	-2.89939	0.0002	-2.50752
Rgs12	NM_173402	Mus musculus regulator of G-protein signaling 12 (Rgs12), mRNA.	1453129_a_at	71729	0	-6.23441	0.001	-3.13087
Rgs16	NM_011267	Mus musculus regulator of G-protein signaling 16 (Rgs16), mRNA.	1426037_a_at	19734	0.0007	9.1822	0.0001	2.4314
Rgs18	NM_022881	Mus musculus regulator of G-protein signaling 18 (Rgs18), mRNA.	1420398_at	64214	0	-7.13267	0.0002	-3.07125
Rgs2	NM_009061	Mus musculus regulator of G-protein signaling 2 (Rgs2), mRNA.	1447830_s_at	19735	0.0027	-3.02206	0.0002	-2.51446
Rgs9	NM_011268	Mus musculus regulator of G-protein signaling 9 (Rgs9), mRNA.	1418691_at	19739	0.0002	-2.94551	0	-3.13972
Rhbdl2	NM_183163	Mus musculus rhomboid, veinlet-like 2 (Drosophila) (Rhbdl2), mRNA.	1445233_at	230726	0.0008	4.6928	0.0005	4.166
Rhoj	NM_023275	Mus musculus ras homolog gene family, member J (Rhoj), mRNA.	1418892_at	80837	0.0018	-3.31126	0	-2.95247
Rin1	NM_145495	Mus musculus Ras and Rab interactor 1 (Rin1), mRNA.	1424507_at	225870	0.0001	2.3164	0	2.0066
Rin3	NM_177620	Mus musculus Ras and Rab interactor 3 (Rin3), mRNA.	1434684_at	217835	0.0007	-2.29674	0.0002	-2.09776
Ripk4	NM_023663	Mus musculus receptor-interacting serine-threonine kinase 4 (Ripk4), mRNA.	1418487_at	72388	0.0005	2.5645	0.0004	2.3364
Ripply3	NM_133229	Mus musculus Down syndrome critical region homolog 6 (human) (Dscr6), mRNA.	1420459_at	170765	0.0001	-8.31255	0.0015	-2.95247
Rnd1	NM_172612	Mus musculus Rho family GTPase 1 (Rnd1), mRNA.	1455197_at	223881	0.0001	-4.57247	0.0101	-1.91278
Rnf128	NM_023270	Mus musculus ring finger protein 128 (Rnf128), mRNA.	1418318_at	66889	0.0001	8.6155	0.0001	7.1796
Robo1	NM_019413	Mus musculus roundabout homolog 1 (Drosophila) (Robo1), mRNA.	1427231_at	19876	0.0005	-3.96354	0.0001	-3.16056
Robo4	NM_028783	Mus musculus roundabout homolog 4 (Drosophila) (Robo4), mRNA.	1426206_at	74144	0	-3.57782	0	-2.05465
Ros1	NM_011282	Mus musculus Ros1 proto-oncogene (Ros1), mRNA.	1425970_a_at	19886	0	8.5536	0.0001	13.7078
Rspo1	NM_138683	Mus musculus R-spondin homolog (Xenopus laevis) (Rspo1), mRNA.	1449319_at	192199	0.0008	-9.42507	0.0019	-1.40272
Rtn1	NM_153457	Mus musculus reticulon 1 (Rtn1), transcript variant 1, mRNA.	1429761_at	104001	0.0001	-6.46831	0.0028	-1.52602
Runx1t1	NM_009822	Mus musculus runt-related transcription factor 1; translocated to, 1 (cyclin D-related) (Runx1t1), mRNA.	1448785_at	12395	0.0001	-4.03551	0.0006	-2.64131
Rusc2	NM_001037709	Mus musculus RUN and SH3 domain containing 2 (Rusc2), transcript variant 2, mRNA.	1426791_at	100213	0.0004	-3.96983	0	-3.17158
S100a1	NM_011309	Mus musculus S100 calcium binding protein A1 (S100a1), mRNA.	1419814_s_at	20193	0	2.0676	0.0007	1.6403
S100a14	NM_025393	Mus musculus S100 calcium binding protein A14 (S100a14), mRNA.	1449166_at	66166	0	6.8494	0.0006	6.9533
S100a9	NM_009114	Mus musculus S100 calcium binding protein A9 (calgranulin B) (S100a9), mRNA.	1448756_at	20202	0.0082	-3.51989	0.0024	-6.57895
S100g	NM_009789	Mus musculus S100 calcium binding protein G (S100g), mRNA.	1448964_at	12309	0.0042	-2.53293	0.0006	-1.54202
Sacs	NM_172809	Mus musculus sacsin (Sacs), mRNA.	1434958_at	50720	0.0144	-2.23414	0.0107	-1.40885
Samd4	NM_001037221	Mus musculus sterile alpha motif domain containing 4 (Samd4), transcript variant 1, mRNA.	1436356_at	74480	0.0001	-2.94464	0.0001	-2.0028
Sash1	NM_175155	Mus musculus SAM and SH3 domain containing 1 (Sash1), mRNA.	1448005_at	70097	0.0021	-2.14362	0.0001	-2.05212
Satb1	NM_009122	Mus musculus special AT-rich sequence binding protein 1 (Satb1), mRNA.	1416007_at	20230	0	-5.54939	0.0005	-2.92398
Sc5d	NM_172769	Mus musculus sterol-C5-desaturase (fungal ERG3, delta-5-desaturase) homolog (S. cerevisae) (Sc5d), mRNA.	1434520_at	235293	0.0002	-2.39349	0.0003	-1.55376
Scara3	NM_172604	Mus musculus scavenger receptor class A, member 3 (Scara3), mRNA.	1427020_at	219151	0.0008	6.1525	0.0014	1.7382
Scarf1	NM_001004157	Mus musculus scavenger receptor class F, member 1 (Scarf1), mRNA.	1434490_at	380713	0.0001	-3.22893	0.0003	-1.50602
Scel	NM_022886	Mus musculus sciellin (Scel), mRNA.	1422837_at	64929	0.0017	-2.32558	0.0002	-1.77525
Schip1	NM_013928	Mus musculus schwannomin interacting protein 1 (Schip1), mRNA.	1423025_a_at	30953	0.0125	-2.65534	0	-2.0903
Scn3a	NM_018732	Mus musculus sodium channel, voltage-gated, type III, alpha (Scn3a), mRNA.	1439204_at	20269	0.0002	-45.6621	0	-5.14933
Scn3b	NM_153522	Mus musculus sodium channel, voltage-gated, type III, beta (Scn3b), transcript variant 1, mRNA.	1435767_at	235281	0.0023	-7.38007	0.0009	-3.25945
Scn7a	NM_009135	Mus musculus sodium channel, voltage-gated, type VII, alpha (Scn7a), mRNA.	1436043_at	20272	0	-9.14077	0	-5.35045
Scnn1b	NM_011325	Mus musculus sodium channel, nonvoltage-gated 1 beta (Scnn1b), mRNA.	1418475_at	20277	0.0013	-2.07168	0.0005	-1.67673
Scnn1g	NM_011326	Mus musculus sodium channel, nonvoltage-gated 1 gamma (Scnn1g), mRNA.	1419079_at	20278	0.0003	-3.79939	0	-3.22477
Scrn1	NM_027268	Mus musculus secernin 1 (Scrn1), mRNA.	1439500_at	69938	0	-5.54631	0	-4.59137
Scube2	NM_020052	Mus musculus signal peptide, CUB domain, EGF-like 2 (Scube2), mRNA.	1453486_a_at	56788	0.0002	-29.3255	0	-6.93481
Sdc1	NM_011519	Mus musculus syndecan 1 (Sdc1), mRNA.	1415943_at	20969	0.0009	2.3272	0	2.9019
Sdc2	NM_008304	Mus musculus syndecan 2 (Sdc2), mRNA.	1417011_at	15529	0	-2.6455	0.0008	-2.36016
Sdcbp2	NM_145535	Mus musculus syndecan binding protein (syntenin) 2 (Sdcbp2), mRNA.	1424090_at	228765	0.0002	6.868	0.0004	2.3084
Sdf4	NM_011341	Mus musculus stromal cell derived factor 4 (Sdf4), mRNA.	1455584_at	20318	0.0001	-2.2482	0.0018	-1.25094
Sdpr	NM_138741	Mus musculus serum deprivation response (Sdpr), mRNA.	1443832_s_at	20324	0.0001	-14.4928	0	-8.99281
Sell	NM_011346	Mus musculus selectin, lymphocyte (Sell), mRNA.	1419480_at	20343	0.0003	-8.60585	0	-3.50263
Selm	NM_053267	Mus musculus selenoprotein M (Selm), mRNA.	1424394_at	114679	0.0004	-2.62536	0.0016	-1.67112
Sema3a	NM_009152	Mus musculus sema domain, immunoglobulin domain (Ig), short basic domain, secreted, (semaphorin) 3A (Sema3a), mRNA.	1420416_at	20346	0.0001	-3.69413	0	-3.77929
Sema3b	NM_001042779	Mus musculus sema domain, immunoglobulin domain (Ig), short basic domain, secreted, (semaphorin) 3B (Sema3b), transcript variant 1, mRNA.	1448415_a_at	20347	0	-2.41721	0.0003	-1.63106
Sema3c	NM_013657	Mus musculus sema domain, immunoglobulin domain (Ig), short basic domain, secreted, (semaphorin) 3C (Sema3c), mRNA.	1429348_at	20348	0	-3.97614	0	-4.21408
Sema3e	NM_011348	Mus musculus sema domain, immunoglobulin domain (Ig), short basic domain, secreted, (semaphorin) 3E (Sema3e), mRNA.	1419717_at	20349	0.0006	-6.74764	0	-5.03271
Sema3f	NM_011349	Mus musculus sema domain, immunoglobulin domain (Ig), short basic domain, secreted, (semaphorin) 3 F (Sema3f), mRNA.	1420508_at	20350	0.001	-5.26316	0	-3.05064
Sema6a	NM_018744	Mus musculus sema domain, transmembrane domain (TM), and cytoplasmic domain, (semaphorin) 6A (Sema6a), mRNA.	1436458_at	20358	0.0001	-5.91017	0.0005	-4.83793
Sema6d	NM_172537	Mus musculus sema domain, transmembrane domain (TM), and cytoplasmic domain, (semaphorin) 6D (Sema6d), transcript variant 1, mRNA.	1453055_at	214968	0.0001	-4.83092	0.0013	-3.61795
Sema7a	NM_011352	Mus musculus sema domain, immunoglobulin domain (Ig), and GPI membrane anchor, (semaphorin) 7A (Sema7a), mRNA.	1459903_at	20361	0.0078	-2.59471	0.0001	-2.29305
Serinc2	NM_172702	Mus musculus serine incorporator 2 (Serinc2), mRNA.	1434382_at	230779	0.0001	2.9492	0	3.5048
Serpina3c	NM_008458	Mus musculus serine (or cysteine) peptidase inhibitor, clade A, member 3C (Serpina3c), mRNA.	1421564_at	16625	0.0071	-17.331	0	-5.33903
Serpind1	NM_008223	Mus musculus serine (or cysteine) peptidase inhibitor, clade D, member 1 (Serpind1), mRNA.	1418680_at	15160	0.0001	2.8309	0	2.0569
Sertad4	NM_198247	Mus musculus SERTA domain containing 4 (Sertad4), mRNA.	1454877_at	214791	0.002	4.4601	0	2.8141
Sesn1	NM_001013370	Mus musculus sestrin 1 (Sesn1), mRNA.	1433711_s_at	140742	0.0035	-2.02922	0	-1.57654
Sesn3	NM_030261	Mus musculus sestrin 3 (Sesn3), mRNA.	1449303_at	75747	0	2.2331	0.0003	2.5054
Sfxn1	NM_027324	Mus musculus sideroflexin 1 (Sfxn1), mRNA.	1417559_at	14057	0.0001	2.9162	0	3.1094
Sgip1	NM_144906	Mus musculus SH3-domain GRB2-like (endophilin) interacting protein 1 (Sgip1), mRNA.	1425181_at	73094	0.0006	-10.395	0	-3.30688
Sgtb	NM_144838	Mus musculus small glutamine-rich tetratricopeptide repeat (TPR)-containing, beta (Sgtb), mRNA.	1437977_at	218544	0.0015	-2.8393	0.0001	-2.18579
Sh2d3c	NM_013781	Mus musculus SH2 domain containing 3C (Sh2d3c), mRNA.	1415886_at	27387	0.0002	-3.07787	0.0001	-2.12089
Sh3bp4	NM_133816	Mus musculus SH3-domain binding protein 4 (Sh3bp4), mRNA.	1455250_at	98402	0.0027	-2.18436	0.0013	-1.37969
Sh3bp5	NM_011894	Mus musculus SH3-domain binding protein 5 (BTK-associated) (Sh3bp5), mRNA.	1421923_at	24056	0	-4.90436	0	-3.34001
Sh3glb1	NM_019464	Mus musculus SH3-domain GRB2-like B1 (endophilin) (Sh3glb1), mRNA.	1418011_a_at	54673	0.0015	-2.42365	0.001	-1.55618
Sh3kbp1	NM_021389	Mus musculus SH3-domain kinase binding protein 1 (Sh3kbp1), mRNA.	1460337_at	58194	0.0025	-2.17486	0	-2.36574
Sh3rf2	NM_172966	Mus musculus SH3 domain containing ring finger 2 (Sh3rf2), mRNA.	1456640_at	269016	0.009	-2.38777	0.006	-1.5873
Sh3tc1	NM_194344	Mus musculus SH3 domain and tetratricopeptide repeats 1 (Sh3tc1), mRNA.	1427619_a_at	231147	0.0004	-2.97265	0.0069	-1.33797
Sh3tc2	NM_172628	Mus musculus SH3 domain and tetratricopeptide repeats 2 (Sh3tc2), mRNA.	1456020_at	225608	0.0001	-18.7266	0	-2.31642
Shank3	NM_021423	Mus musculus SH3/ankyrin domain gene 3 (Shank3), mRNA.	1419137_at	58234	0	-5.95238	0.0001	-3.32005
She	NM_172530	Mus musculus src homology 2 domain-containing transforming protein E (She), mRNA.	1438227_at	214547	0.0005	-6.85871	0.0005	-3.16456
Shmt1	NM_009171	Mus musculus serine hydroxymethyltransferase 1 (soluble) (Shmt1), mRNA.	1425178_s_at	20425	0.0101	3.2136	0	3.4358
Sipa1	NM_011379	Mus musculus signal-induced proliferation associated gene 1 (Sipa1), mRNA.	1416206_at	20469	0	-3.31016	0	-1.78699
Sipa1l1	NM_172579	Mus musculus signal-induced proliferation-associated 1 like 1 (Sipa1l1), mRNA.	1434222_at	217692	0.0003	-2.23614	0.0003	-1.82083
Siva1	NM_013929	Mus musculus SIVA1, apoptosis-inducing factor (Siva1), mRNA.	1418377_a_at	30954	0.0032	2.5199	0.0005	2.4978
Slc12a2	NM_009194	Mus musculus solute carrier family 12, member 2 (Slc12a2), mRNA.	1417622_at	20496	0.0001	2.8122	0.0001	3.6643
Slc12a6	NM_133649	Mus musculus solute carrier family 12, member 6 (Slc12a6), transcript variant 2, mRNA.	1449878_a_at	107723	0.0051	-2.27998	0.0013	-1.42592
Slc15a2	NM_021301	Mus musculus solute carrier family 15 (H+/peptide transporter), member 2 (Slc15a2), mRNA.	1417600_at	57738	0.0003	3.3453	0.0001	3.1235
Slc16a6	NM_001029842	Mus musculus solute carrier family 16 (monocarboxylic acid transporters), member 6 (Slc16a6), transcript variant 1, mRNA.	1417884_at	104681	0.0007	2.8831	0.0004	2.0268
Slc16a9	NM_025807	Mus musculus solute carrier family 16 (monocarboxylic acid transporters), member 9 (Slc16a9), mRNA.	1429726_at	66859	0	-4.95786	0	-2.87439
Slc20a1	NM_015747	Mus musculus solute carrier family 20, member 1 (Slc20a1), mRNA.	1448568_a_at	20515	0.0002	-2.08333	0.0069	-1.37893
Slc22a3	NM_011395	Mus musculus solute carrier family 22 (organic cation transporter), member 3 (Slc22a3), mRNA.	1420444_at	20519	0.0054	-8	0.0004	-1.86359
Slc23a3	NM_194333	Mus musculus solute carrier family 23 (nucleobase transporters), member 3 (Slc23a3), mRNA.	1460042_at	22626	0	6.3051	0.0002	2.5243
Slc24a3	NM_053195	Mus musculus solute carrier family 24 (sodium/potassium/calcium exchanger), member 3 (Slc24a3), mRNA.	1424308_at	94249	0.0001	-5.30223	0	-3.15856
Slc2a1	NM_011400	Mus musculus solute carrier family 2 (facilitated glucose transporter), member 1 (Slc2a1), mRNA.	1426599_a_at	20525	0	2.4441	0	2.085
Slc2a12	NM_178934	Mus musculus solute carrier family 2 (facilitated glucose transporter), member 12 (Slc2a12), mRNA.	1435911_s_at	353169	0	-3.48797	0	-2.10571
Slc2a3	NM_011401	Mus musculus solute carrier family 2 (facilitated glucose transporter), member 3 (Slc2a3), mRNA.	1437052_s_at	20527	0	-7.4129	0.0001	-2.15703
Slc36a2	NM_153170	Mus musculus solute carrier family 36 (proton/amino acid symporter), member 2 (Slc36a2), mRNA.	1436521_at	246049	0.0001	-6.29723	0.0001	-2.82008
Slc38a5	NM_172479	Mus musculus solute carrier family 38, member 5 (Slc38a5), mRNA.	1454622_at	209837	0.0014	-23.753	0	-5.06329
Slc39a11	NM_027216	Mus musculus solute carrier family 39 (metal ion transporter), member 11 (Slc39a11), mRNA.	1424905_a_at	69806	0.0001	2.2472	0.0001	1.682
Slc39a6	NM_139143	Mus musculus solute carrier family 39 (metal ion transporter), member 6 (Slc39a6), mRNA.	1424674_at	106957	0.0001	-2.05804	0	-1.89789
Slc43a3	NM_021398	Mus musculus solute carrier family 43, member 3 (Slc43a3), mRNA.	1422788_at	58207	0.0004	-6.94927	0	-4.70367
Slc44a3	NM_145394	Mus musculus solute carrier family 44, member 3 (Slc44a3), mRNA.	1425109_at	213603	0	2.3259	0	2.1005
Slc4a4	NM_018760	Mus musculus solute carrier family 4 (anion exchanger), member 4 (Slc4a4), mRNA.	1421225_a_at	54403	0.0012	3.2368	0	3.3538
Slc6a2	NM_009209	Mus musculus solute carrier family 6 (neurotransmitter transporter, noradrenalin), member 2 (Slc6a2), mRNA.	1460129_at	20538	0.0124	-6.21891	0.0001	-3.15457
Slc6a4	NM_010484	Mus musculus solute carrier family 6 (neurotransmitter transporter, serotonin), member 4 (Slc6a4), mRNA.	1417150_at	15567	0.0014	-2.2482	0.0057	-1.29433
Slc7a10	NM_017394	Mus musculus solute carrier family 7 (cationic amino acid transporter, y+ system), member 10 (Slc7a10), mRNA.	1421093_at	53896	0.0001	-22.5734	0.0004	-3.92157
Slc9a3r2	NM_023055	Mus musculus solute carrier family 9 (sodium/hydrogen exchanger), isoform 3 regulator 2 (Slc9a3r2), transcript variant A, mRNA.	1439369_x_at	65962	0.0082	-2.65041	0.0031	-1.29618
Slfn5	NM_183201	Mus musculus schlafen 5 (Slfn5), mRNA.	1456288_at	327978	0.0002	-4.11184	0	-3.66435
Slpi	NM_011414	Mus musculus secretory leukocyte peptidase inhibitor (Slpi), mRNA.	1448377_at	20568	0	2.4568	0.0023	1.5633
Smad6	NM_008542	Mus musculus MAD homolog 6 (Drosophila) (Smad6), mRNA.	1422771_at	17130	0	-8.23045	0.001	-2.66312
Smad7	NM_001042660	Mus musculus MAD homolog 7 (Drosophila) (Smad7), mRNA.	1423389_at	17131	0	-2.72777	0.0018	-1.74338
Smarca2	NM_011416	Mus musculus SWI/SNF related, matrix associated, actin dependent regulator of chromatin, subfamily a, member 2 (Smarca2), transcript variant 1, mRNA.	1430526_a_at	67155	0.0004	-2.20946	0	-2.69251
Smtn	NM_013870	Mus musculus smoothelin (Smtn), mRNA.	1452469_a_at	29856	0.0037	-2.81294	0	-1.71851
Smurf1	NM_001038627	Mus musculus SMAD specific E3 ubiquitin protein ligase 1 (Smurf1), transcript variant 1, mRNA.	1428396_at	75788	0.0026	7.0488	0.0001	2.0374
Smyd5	NM_144918	Mus musculus SET and MYND domain containing 5 (Smyd5), mRNA.	1447749_at	232187	0.0089	3.8157	0.0003	1.4628
Snai2	NM_011415	Mus musculus snail homolog 2 (Drosophila) (Snai2), mRNA.	1447643_x_at	20583	0.0006	-4.995	0.0002	-2.44021
Sned1	NM_172463	Mus musculus sushi, nidogen and EGF-like domains 1 (Sned1), mRNA.	1435603_at	208777	0.0562	-2.59336	0.0004	-1.61031
Sod3	NM_011435	Mus musculus superoxide dismutase 3, extracellular (Sod3), mRNA.	1417633_at	20657	0.0001	-3.78931	0.0007	-2.12947
Sorbs1	NM_178362	Mus musculus sorbin and SH3 domain containing 1 (Sorbs1), transcript variant 2, mRNA.	1425826_a_at	20411	0.0021	-5.50964	0	-4.84027
Sorbs2	NM_172752	Mus musculus sorbin and SH3 domain containing 2 (Sorbs2), mRNA.	1437197_at	234214	0.0003	3.7374	0.0016	3.3485
Sox11	NM_009234	Mus musculus SRY-box containing gene 11 (Sox11), mRNA.	1436790_a_at	20666	0.0005	-80.6452	0.0066	-1.50648
Sox13	NM_011439	Mus musculus SRY-box containing gene 13 (Sox13), mRNA.	1450191_a_at	20668	0	-4.36491	0	-1.75377
Sox17	NM_011441	Mus musculus SRY-box containing gene 17 (Sox17), mRNA.	1429177_x_at	20671	0.0021	-3.89257	0.0001	-2.65745
Sox18	NM_009236	Mus musculus SRY-box containing gene 18 (Sox18), mRNA.	1449135_at	20672	0.0001	-3.78788	0.0002	-2.06398
Sox7	NM_011446	Mus musculus SRY-box containing gene 7 (Sox7), mRNA.	1416564_at	20680	0	-4.98753	0.0001	-4.43066
Specc1l	NM_153406	Mus musculus SPECC1-like (Specc1l), mRNA.	1428300_at	74392	0.0001	-2.81452	0.001	-2.29516
Spin4	ENSMUST00000096367	RIKEN cDNA 9630042H07 gene (9630042H07Rik), mRNA gene:ENSMUSG00000071722	1427985_at	270624	0.0003	-2.27946	0.0066	-1.41383
Spint1	NM_016907	Mus musculus serine protease inhibitor, Kunitz type 1 (Spint1), mRNA.	1416627_at	20732	0	3.0424	0	3.169
Spnb2	NM_009260	Mus musculus spectrin beta 2 (Spnb2), transcript variant 2, mRNA.	1451830_a_at	20742	0.0247	-3.77786	0	-1.96348
Spock2	NM_052994	Mus musculus sparc/osteonectin, cwcv and kazal-like domains proteoglycan 2 (Spock2), mRNA.	1435026_at	94214	0	-8.37521	0	-4.85201
Spon1	NM_145584	Mus musculus spondin 1, (f-spondin) extracellular matrix protein (Spon1), mRNA.	1441226_at	233744	0	-5.78035	0	-3.66435
Spred1	NM_033524	Mus musculus sprouty protein with EVH-1 domain 1, related sequence (Spred1), mRNA.	1423161_s_at	114715	0.0002	2.5191	0	2.1007
Sprr1a	NM_009264	Mus musculus small proline-rich protein 1A (Sprr1a), mRNA.	1449133_at	20753	0.0001	8.226	0	4.9519
Srd5a1	NM_175283	Mus musculus steroid 5 alpha-reductase 1 (Srd5a1), mRNA.	1454649_at	78925	0.0003	2.8195	0.0004	2.1906
Srpx2	NM_026838	Mus musculus sushi-repeat-containing protein, X-linked 2 (Srpx2), transcript variant 1, mRNA.	1427919_at	68792	0.0111	-2.53936	0.01	-1.29099
Sspn	NM_010656	Mus musculus sarcospan (Sspn), mRNA.	1417644_at	16651	0.0014	-3.27761	0.0013	-2.36239
Sstr4	NM_009219	Mus musculus somatostatin receptor 4 (Sstr4), mRNA.	1457440_at	20608	0	-3.72995	0.0044	-1.47995
St14	NM_011176	Mus musculus suppression of tumorigenicity 14 (colon carcinoma) (St14), mRNA.	1418076_at	19143	0.0005	2.8239	0.0001	2.3747
St3gal2	NM_178048	Mus musculus ST3 beta-galactoside alpha-2,3-sialyltransferase 2 (St3gal2), transcript variant 2, mRNA.	1421892_at	20444	0.0003	-3.34336	0.0005	-1.79921
St5	NM_001001326	Mus musculus suppression of tumorigenicity 5 (St5), transcript variant 1, mRNA.	1428372_at	76954	0.0002	-2.19925	0.0083	-1.61082
St8sia2	NM_009181	Mus musculus ST8 alpha-N-acetyl-neuraminide alpha-2,8-sialyltransferase 2 (St8sia2), mRNA.	1420377_at	20450	0.0001	-5.53403	0	-1.78158
St8sia4	ENSMUST00000043336	ST8 alpha-N-acetyl-neuraminide alpha-2,8-sialyltransferase 4 (St8sia4), mRNA gene:ENSMUSG00000040710	1419186_a_at	20452	0.001	-4.24088	0.0035	-2.50941
St8sia6	NM_145838	Mus musculus ST8 alpha-N-acetyl-neuraminide alpha-2,8-sialyltransferase 6 (St8sia6), mRNA.	1456147_at	241230	0	7.6593	0.0025	7.7275
Stab1	NM_138672	Mus musculus stabilin 1 (Stab1), mRNA.	1450199_a_at	192187	0.0003	-2.69397	0.0014	-1.86289
Stard13	NM_146258	Mus musculus serologically defined colon cancer antigen 13 (Stard13), mRNA.	1452604_at	243362	0.0001	-3.47102	0	-2.56082
Stard8	NM_199018	Mus musculus START domain containing 8 (Stard8), mRNA.	1427072_at	236920	0.0054	-2.25632	0.0063	-1.42025
Stk39	NM_016866	Mus musculus serine/threonine kinase 39, STE20/SPS1 homolog (yeast) (Stk39), mRNA.	1419551_s_at	53416	0.0053	4.7873	0.0005	5.4626
Stk4	NM_021420	Mus musculus serine/threonine kinase 4 (Stk4), mRNA.	1421107_at	58231	0.0006	-2.07426	0.0059	-1.73792
Stmn2	NM_025285	Mus musculus stathmin-like 2 (Stmn2), mRNA.	1423281_at	20257	0.0001	-7.24113	0.0001	-6.74764
Stox2	NM_175162	Mus musculus storkhead box 2 (Stox2), mRNA.	1447624_s_at	71069	0.0027	-2.41955	0.0094	-1.62787
Stx19	NM_026588	Mus musculus syntaxin 19 (Stx19), mRNA.	1425290_at	68159	0.0014	2.629	0.0015	2.0626
Stx3	NM_152220	Mus musculus syntaxin 3 (Stx3), transcript variant A, mRNA.	1425530_a_at	20908	0.0001	-2.54647	0.0012	-1.42735
Stxbp1	NM_009295	Mus musculus syntaxin binding protein 1 (Stxbp1), mRNA.	1420505_a_at	20910	0.0001	-3.72162	0.0001	-2.40211
Stxbp6	NM_144552	Mus musculus syntaxin binding protein 6 (amisyn) (Stxbp6), mRNA.	1435396_at	217517	0	-10.3842	0	-5.46448
Sult2b1	NM_017465	Mus musculus sulfotransferase family, cytosolic, 2B, member 1 (Sult2b1), mRNA.	1417335_at	54200	0.0003	4.9335	0.0003	2.4432
Sult5a1	NM_020564	Mus musculus sulfotransferase family 5A, member 1 (Sult5a1), mRNA.	1449816_at	57429	0.0018	-2.22074	0.0037	-1.56961
Susd2	NM_027890	Mus musculus sushi domain containing 2 (Susd2), mRNA.	1426511_at	71733	0.0025	10.4059	0	4.3524
Svep1	NM_022814	Mus musculus sushi, von Willebrand factor type A, EGF and pentraxin domain containing 1 (Svep1), mRNA.	1419182_at	64817	0.0001	-3.44234	0.0001	-2.3663
Swap70	NM_009302	Mus musculus SWA-70 protein (Swap70), mRNA.	1434225_at	20947	0.0002	-2.35793	0.0001	-1.68606
Syne1	NM_001079686	Mus musculus synaptic nuclear envelope 1 (Syne1), transcript variant 3, mRNA.	1455493_at	64009	0.0098	-3.89864	0	-3.00571
Syt12	NM_134164	Mus musculus synaptotagmin XII (Syt12), mRNA.	1422878_at	171180	0.0001	7.495	0.0001	2.3957
Sytl4	NM_013757	Mus musculus synaptotagmin-like 4 (Sytl4), mRNA.	1417336_a_at	27359	0.0003	-2.66028	0.006	-1.21286
Tacstd1	NM_008532	Mus musculus tumor-associated calcium signal transducer 1 (Tacstd1), mRNA.	1416579_a_at	17075	0.0012	2.6354	0.0036	2.9408
Tacstd2	NM_020047	Mus musculus tumor-associated calcium signal transducer 2 (Tacstd2), mRNA.	1423323_at	56753	0.0002	2.9036	0.0001	3.3405
Tal1	NM_011527	Mus musculus T-cell acute lymphocytic leukemia 1 (Tal1), mRNA.	1449389_at	21349	0.0001	-3.47102	0.0031	-1.31079
Tanc2	NM_181071	Mus musculus tetratricopeptide repeat, ankyrin repeat and coiled-coil containing 2 (Tanc2), mRNA.	1436513_at	77097	0.001	2.6527	0.0002	1.9814
Tatdn1	NM_175151	Mus musculus TatD DNase domain containing 1 (Tatdn1), mRNA.	1458679_a_at	69694	0.0022	2.7451	0.0028	1.6867
Tbkbp1	NM_198100	Mus musculus TBK1 binding protein 1 (Tbkbp1), mRNA.	1435183_at	73174	0.0001	-2.09996	0.0007	-1.63132
Tbx2	NM_009324	Mus musculus T-box 2 (Tbx2), mRNA.	1422545_at	21385	0.0001	-4.61467	0.0003	-2.6476
Tbx3	NM_011535	Mus musculus T-box 3 (Tbx3), transcript variant 1, mRNA.	1448029_at	21386	0	-9.74659	0	-4.77327
Tbx4	NM_011536	Mus musculus T-box 4 (Tbx4), mRNA.	1456033_at	21387	0.0001	-2.93513	0	-2.19925
Tcf21	NM_011545	Mus musculus transcription factor 21 (Tcf21), mRNA.	1417447_at	21412	0	-17.7305	0.0005	-8.31255
Tcf4	NM_001083967	Mus musculus transcription factor 4 (Tcf4), transcript variant 2, mRNA.	1416724_x_at	21413	0.0084	-2.57931	0.0061	-1.86185
Tcf7	NM_009331	Mus musculus transcription factor 7, T-cell specific (Tcf7), mRNA.	1433471_at	21414	0.0001	-4.38789	0.0012	-1.67168
Tek	NM_013690	Mus musculus endothelial-specific receptor tyrosine kinase (Tek), mRNA.	1418788_at	21687	0.0003	-9.26784	0	-6.07903
Tfpi	NM_011576	Mus musculus tissue factor pathway inhibitor (Tfpi), mRNA.	1438530_at	21788	0.0085	-2.78242	0.0013	-2.00401
Tgfb1i1	NM_009365	Mus musculus transforming growth factor beta 1 induced transcript 1 (Tgfb1i1), mRNA.	1418136_at	21804	0	-3.48068	0.0002	-1.84332
Tgfb2	NM_009367	Mus musculus transforming growth factor, beta 2 (Tgfb2), mRNA.	1450923_at	21808	0.0001	-3.43879	0.0001	-1.83117
Tgfbr3	NM_011578	Mus musculus transforming growth factor, beta receptor III (Tgfbr3), mRNA.	1433795_at	21814	0	-2.35793	0.0002	-1.97981
Tgm1	NM_019984	Mus musculus transglutaminase 1, K polypeptide (Tgm1), mRNA.	1451416_a_at	21816	0.0002	2.9001	0.0002	1.7442
Tgoln1	NM_009443	Mus musculus trans-golgi network protein (Tgoln1), mRNA.	1423308_at	22134	0.0002	3.2927	0.0001	1.4632
Thbd	NM_009378	Mus musculus thrombomodulin (Thbd), mRNA.	1448529_at	21824	0.0002	-5.39084	0	-6.15006
Thra	NM_178060	Mus musculus thyroid hormone receptor alpha (Thra), mRNA.	1426997_at	21833	0.0002	-2.32612	0.0002	-1.86359
Thsd4	NM_001040426	Mus musculus thrombospondin, type I, domain containing 4 (Thsd4), transcript variant 1, mRNA.	1455262_at	207596	0	2.0753	0	2.4478
Tiam1	NM_009384	Mus musculus T-cell lymphoma invasion and metastasis 1 (Tiam1), mRNA.	1418057_at	21844	0.0007	-3.50631	0.0005	-1.62206
Tie1	NM_011587	Mus musculus tyrosine kinase receptor 1 (Tie1), mRNA.	1416238_at	21846	0	-6.56168	0.0003	-3.14961
Timp1	NM_011593	Mus musculus tissue inhibitor of metalloproteinase 1 (Timp1), transcript variant 2, mRNA.	1460227_at	21857	0	2.9477	0.0018	2.1704
Timp3	NM_011595	Mus musculus tissue inhibitor of metalloproteinase 3 (Timp3), mRNA.	1419089_at	21859	0.0004	-2.67237	0.0036	-1.67813
Tinag	NM_012033	Mus musculus tubulointerstitial nephritis antigen (Tinag), mRNA.	1419314_at	26944	0.008	-2.84414	0.0014	-1.71321
Tle4	NM_011600	Mus musculus transducin-like enhancer of split 4, homolog of Drosophila E(spl) (Tle4), mRNA.	1450853_at	21888	0.0003	-3.03582	0.0006	-2.24266
Tm4sf1	NM_008536	Mus musculus transmembrane 4 superfamily member 1 (Tm4sf1), mRNA.	1439925_at	17112	0.0003	-6.06428	0	-2.67523
Tmcc2	NM_178874	Mus musculus transmembrane and coiled-coil domains 2 (Tmcc2), mRNA.	1452666_a_at	68875	0.0001	-21.7865	0	-6.57895
Tmcc3	NM_172051	Mus musculus transmembrane and coiled coil domains 3 (Tmcc3), mRNA.	1434252_at	319880	0.0001	-4.86145	0	-3.74953
Tmeff1	NM_021436	Mus musculus transmembrane protein with EGF-like and two follistatin-like domains 1 (Tmeff1), mRNA.	1426649_at	230157	0.0006	-6.60939	0	-6.26174
Tmeff2	NM_019790	Mus musculus transmembrane protein with EGF-like and two follistatin-like domains 2 (Tmeff2), mRNA.	1419073_at	56363	0	-6.46831	0.0002	-3.84911
Tmem100	ENSMUST00000092788	transmembrane protein 100 (Tmem100), mRNA gene:ENSMUSG00000069763	1449533_at	67888	0.0004	-23.8095	0	-11.5207
Tmem108	ENSMUST00000049452	transmembrane protein 108 (Tmem108), mRNA gene:ENSMUSG00000042757	1454729_at	81907	0.0103	-2.37248	0.0043	-1.58078
Tmem119	ENSMUST00000067853	transmembrane protein 119 (Tmem119), mRNA gene:ENSMUSG00000054675	1451344_at	231633	0.0001	-3.04599	0	-2.01776
Tmem139	NM_175408	Mus musculus transmembrane protein 139 (Tmem139), mRNA.	1436556_at	109218	0	2.8516	0.0025	3.0533
Tmem140	ENSMUST00000074949	transmembrane protein 140 (Tmem140), mRNA gene:ENSMUSG00000057137	1424354_at	68487	0	-2.77624	0.0001	-2.145
Tmem16a	NM_178642	Mus musculus transmembrane protein 16A (Tmem16a), mRNA.	1459713_s_at	101772	0	2.1504	0	2.0732
Tmem178	NM_026516	Mus musculus transmembrane protein 178 (Tmem178), mRNA.	1429175_at	68027	0.0032	-2.64131	0	-1.70911
Tmem2	NM_031997	Mus musculus transmembrane protein 2 (Tmem2), transcript variant 1, mRNA.	1445918_at	83921	0.0017	-4.5208	0	-2.63158
Tmem44	NM_172614	Mus musculus transmembrane protein 44 (Tmem44), mRNA.	1455044_at	224090	0.0064	-7.84314	0	-2.24871
Tmem46	NM_145463	Mus musculus transmembrane protein 46 (Tmem46), mRNA.	1423852_at	219134	0.0013	-13.5685	0.0079	-1.30924
Tmem47	NM_175771	Mus musculus transmembrane protein 47 (Tmem47), mRNA.	1420514_at	192216	0.0038	-5.21105	0	-3.61664
Tmem54	NM_025452	Mus musculus transmembrane protein 54 (Tmem54), mRNA.	1417895_a_at	66260	0	8.8367	0.0002	4.557
Tmepai	NM_022995	Mus musculus transmembrane, prostate androgen induced RNA (Tmepai), mRNA.	1422706_at	65112	0	2.2206	0.0103	1.5494
Tmod1	NM_021883	Mus musculus tropomodulin 1 (Tmod1), mRNA.	1422754_at	21916	0.0005	-2.31214	0	-2.61165
Tmod2	NM_016711	Mus musculus tropomodulin 2 (Tmod2), transcript variant 2, mRNA.	1435060_at	50876	0.0009	-6.98812	0	-5.55556
Tmprss13	NM_001013373	Mus musculus transmembrane protease, serine 13 (Tmprss13), mRNA.	1427477_at	214531	0.0001	4.2097	0.0011	1.8862
Tmprss4	NM_145403	Mus musculus transmembrane protease, serine 4 (Tmprss4), mRNA.	1426302_at	214523	0	2.1386	0	2.2778
Tmtc1	NM_198967	Mus musculus transmembrane and tetratricopeptide repeat containing 1 (Tmtc1), mRNA.	1439855_at	387314	0.0003	-3.31455	0	-3.16957
Tmtc2	NM_177368	Mus musculus transmembrane and tetratricopeptide repeat containing 2 (Tmtc2), mRNA.	1429809_at	278279	0	-7.29395	0.0003	-3.62056
Tnfaip8l1	NM_025566	Mus musculus tumor necrosis factor, alpha-induced protein 8-like 1 (Tnfaip8l1), mRNA.	1449125_at	66443	0.0009	2.8663	0.0016	1.8782
Tnfrsf12a	NM_013749	Mus musculus tumor necrosis factor receptor superfamily, member 12a (Tnfrsf12a), mRNA.	1418572_x_at	27279	0.0039	3.9612	0.0009	2.4493
Tnfrsf19	NM_013869	Mus musculus tumor necrosis factor receptor superfamily, member 19 (Tnfrsf19), mRNA.	1448147_at	29820	0.0032	-5.22739	0.0001	-3.41297
Tnfrsf21	NM_178589	Mus musculus tumor necrosis factor receptor superfamily, member 21 (Tnfrsf21), mRNA.	1450731_s_at	94185	0.0003	3.5157	0.0005	3.2381
Tnfsf10	NM_009425	Mus musculus tumor necrosis factor (ligand) superfamily, member 10 (Tnfsf10), mRNA.	1459913_at	22035	0	-5.78035	0.0014	-4.31779
Tnfsf13b	NM_033622	Mus musculus tumor necrosis factor (ligand) superfamily, member 13b (Tnfsf13b), mRNA.	1460255_at	24099	0.0012	-2.27946	0.0002	-1.58755
Tnfsf9	NM_009404	Mus musculus tumor necrosis factor (ligand) superfamily, member 9 (Tnfsf9), mRNA.	1422924_at	21950	0.0002	8.0983	0.0004	8.2855
Tnxb	NM_031176	Mus musculus tenascin XB (Tnxb), mRNA.	1450798_at	81877	0.0005	-3.0553	0.006	-1.82515
Tom1l1	NM_028011	Mus musculus target of myb1-like 1 (chicken) (Tom1l1), mRNA.	1451117_a_at	71943	0	3.1721	0.004	2.4194
Tox3	NM_172913	Mus musculus TOX high mobility group box family member 3 (Tox3), mRNA.	1436600_at	244579	0	-5.13875	0.0003	-2.04666
Tpcn1	NM_145853	Mus musculus two pore channel 1 (Tpcn1), mRNA.	1434930_at	252972	0.0001	-2.67451	0.0014	-1.95236
Tpi1	NM_009415	Mus musculus triosephosphate isomerase 1 (Tpi1), mRNA.	1452927_x_at	21991	0	2.5603	0.0004	3.1285
Tppp	NM_182839	Mus musculus tubulin polymerization promoting protein (Tppp), mRNA.	1452766_at	72948	0.0102	-7.35835	0	-2.35793
Tppp3	NM_026481	Mus musculus tubulin polymerization-promoting protein family member 3 (Tppp3), mRNA.	1416713_at	67971	0.0003	-7.46826	0	-3.67512
Tpst1	NM_013837	Mus musculus protein-tyrosine sulfotransferase 1 (Tpst1), mRNA.	1421733_a_at	22021	0.0001	-3.48918	0.0004	-2.38379
Tpst2	NM_009419	Mus musculus protein-tyrosine sulfotransferase 2 (Tpst2), mRNA.	1416086_at	22022	0.0002	-2.46366	0	-1.63212
Traf5	NM_011633	Mus musculus Tnf receptor-associated factor 5 (Traf5), mRNA.	1448861_at	22033	0	-2.14316	0.0014	-1.81422
Treml4	NM_172623	Mus musculus triggering receptor expressed on myeloid cells-like 4 (Treml4), transcript variant 2, mRNA.	1460014_at	224840	0.0002	-7.48503	0.0021	-2.07814
Trf	NM_133977	Mus musculus transferrin (Trf), mRNA.	1425546_a_at	22041	0.0002	3.7469	0.0001	3.2704
Trib2	NM_144551	Mus musculus tribbles homolog 2 (Drosophila) (Trib2), mRNA.	1426640_s_at	217410	0.0001	-3.30907	0	-2.69542
Trim16	NM_053169	Mus musculus tripartite motif protein 16 (Trim16), mRNA.	1460629_at	94092	0	-3.91083	0	-2.30256
Trpc1	NM_011643	Mus musculus transient receptor potential cation channel, subfamily C, member 1 (Trpc1), mRNA.	1421096_at	22063	0.0052	-6.06796	0.0001	-2.7894
Trpc3	NM_019510	Mus musculus transient receptor potential cation channel, subfamily C, member 3 (Trpc3), mRNA.	1417577_at	22065	0.0123	-2.76855	0.0001	-2.46914
Trpc6	NM_013838	Mus musculus transient receptor potential cation channel, subfamily C, member 6 (Trpc6), mRNA.	1449431_at	22068	0.0036	-2.73523	0	-2.1631
Tspan1	NM_133681	Mus musculus tetraspanin 1 (Tspan1), mRNA.	1417958_at	66805	0.0005	2.8767	0.0097	3.0249
Tspan11	NM_026743	Mus musculus tetraspanin 11 (Tspan11), mRNA.	1430310_at	68498	0.0012	3.3709	0.0028	2.6068
Tspan13	NM_025359	Mus musculus tetraspanin 13 (Tspan13), mRNA.	1418643_at	66109	0	-7.38552	0.0001	-4.3611
Tspan18	NM_183180	Mus musculus tetraspanin 18 (Tspan18), mRNA.	1442174_at	241556	0	-7.02741	0	-10.6838
Tspan7	NM_019634	Mus musculus tetraspanin 7 (Tspan7), mRNA.	1448737_at	21912	0	-9.87167	0	-13.2979
Ttc22	NM_177667	Mus musculus tetratricopeptide repeat domain 22 (Ttc22), mRNA.	1457149_at	230576	0.0003	3.2934	0.0002	1.6766
Ttpa	NM_015767	Mus musculus tocopherol (alpha) transfer protein (Ttpa), mRNA.	1427284_a_at	50500	0.0023	-2.35849	0	-1.58856
Ttyh3	NM_175274	Mus musculus tweety homolog 3 (Drosophila) (Ttyh3), mRNA.	1454978_at	78339	0.0007	-2.57003	0.0007	-1.66917
Tubb4	NM_009451	Mus musculus tubulin, beta 4 (Tubb4), mRNA.	1423221_at	22153	0	-8.87311	0	-2.76625
Tusc5	NM_177709	Mus musculus tumor suppressor candidate 5 (Tusc5), mRNA.	1441096_at	237858	0.0007	-4.1425	0	-2.7049
Tyki	NM_020557	Mus musculus thymidylate kinase family LPS-inducible member (Tyki), mRNA.	1450484_a_at	22169	0.0003	-2.90107	0.0005	-1.44592
Unc5c	NM_009472	Mus musculus unc-5 homolog C (C. elegans) (Unc5c), mRNA.	1449522_at	22253	0.0008	-4.63607	0.0006	-2.73673
Upk1b	NM_178924	Mus musculus uroplakin 1B (Upk1b), mRNA.	1435831_at	22268	0.0008	-9.0009	0	-4.78011
Upk3b	NM_175309	Mus musculus uroplakin 3B (Upk3b), mRNA.	1454881_s_at	100647	0	-67.5676	0.0023	-1.82815
Ushbp1	NM_181418	Mus musculus Usher syndrome 1C binding protein 1 (Ushbp1), mRNA.	1451500_at	234395	0.0002	-5.89971	0.0004	-2.21092
Utrn	NM_011682	Mus musculus utrophin (Utrn), mRNA.	1452222_at	22288	0	-2.28102	0	-1.86916
Vav3	NM_020505	Mus musculus vav 3 oncogene (Vav3), transcript variant 1, mRNA.	1417122_at	57257	0.0009	-3.43643	0	-3.35008
Vcl	NM_009502	Mus musculus vinculin (Vcl), mRNA.	1416156_at	22330	0	-2.66951	0.0008	-2.0008
Vegfa	NM_001025250	Mus musculus vascular endothelial growth factor A (Vegfa), transcript variant 1, mRNA.	1420909_at	22339	0.0052	-2.39006	0	-1.9558
Vegfc	NM_009506	Mus musculus vascular endothelial growth factor C (Vegfc), mRNA.	1419417_at	22341	0.0006	-3.44947	0	-2.76855
Vill	NM_011700	Mus musculus villin-like (Vill), mRNA.	1426022_a_at	22351	0.0001	4.2136	0.0001	3.1411
Vsnl1	NM_012038	Mus musculus visinin-like 1 (Vsnl1), mRNA.	1420955_at	26950	0	-19.9601	0	-8.35422
Vtn	NM_011707	Mus musculus vitronectin (Vtn), mRNA.	1420484_a_at	22370	0	-11.3895	0	-4.18235
Vwf	NM_011708	Mus musculus Von Willebrand factor homolog (Vwf), mRNA.	1435386_at	22371	0.0019	-3.23729	0	-3.32226
Wasf3	NM_145155	Mus musculus WAS protein family, member 3 (Wasf3), mRNA.	1455722_at	245880	0.0015	-4.9505	0.0001	-2.17628
Wdfy1	NM_027057	Mus musculus WD repeat and FYVE domain containing 1 (Wdfy1), mRNA.	1437358_at	69368	0	2.1445	0	1.9323
Wisp2	NM_016873	Mus musculus WNT1 inducible signaling pathway protein 2 (Wisp2), mRNA.	1419015_at	22403	0.0001	-5.62114	0.0086	-1.56568
Wnk4	NM_175638	Mus musculus WNK lysine deficient protein kinase 4 (Wnk4), mRNA.	1427196_at	69847	0.0007	3.5698	0	2.2039
Wnt2	NM_023653	Mus musculus wingless-related MMTV integration site 2 (Wnt2), mRNA.	1449425_at	22413	0	-13.8122	0.0001	-6.60502
Wscd1	NM_177618	Mus musculus WSC domain containing 1 (Wscd1), mRNA.	1455845_at	216881	0.0017	-9.88142	0	-2.63574
X99384	NM_013753	Mus musculus cDNA sequence X99384 (X99384), mRNA.	1448134_at	27355	0	-2.78164	0.0008	-1.66251
Zdhhc14	NM_146073	Mus musculus zinc finger, DHHC domain containing 14 (Zdhhc14), mRNA.	1438619_x_at	224454	0.0009	-3.75235	0.0001	-1.86567
Zdhhc17	NM_172554	Mus musculus zinc finger, DHHC domain containing 17 (Zdhhc17), mRNA.	1434397_at	320150	0.0009	-2.07727	0.0004	-1.41743
Zdhhc3	NM_026917	Mus musculus zinc finger, DHHC domain containing 3 (Zdhhc3), mRNA.	1423646_at	69035	0.0039	2.4466	0	2.4557
Zeb1	NM_011546	Mus musculus zinc finger E-box binding homeobox 1 (Zeb1), mRNA.	1418926_at	21417	0	-4.84027	0	-3.4638
Zfp365	NM_178679	Mus musculus zinc finger protein 365 (Zfp365), mRNA.	1433583_at	216049	0.017	-5.85138	0.0001	-2.55754
Zmat3	NM_009517	Mus musculus zinc finger matrin type 3 (Zmat3), mRNA.	1449353_at	22401	0	2.7272	0	2.1216
Zyx	NM_011777	Mus musculus zyxin (Zyx), mRNA.	1417240_at	22793	0.0001	-2.82725	0.0002	-1.86776
