# Supplementary material for: A Cross-Platform Comparison of Genome-Wide Expression Changes of Laser Microdissected Lung Tissue of C-Raf Transgenic Mice Using 3′IVT and Exon Array
Source: PLoS One. 2012 Jul 16;7(7):e40778. doi: 10.1371/journal.pone.0040778 (PMC3397940; doi:10.1371/journal.pone.0040778)
Supplement: File S20 — List of common genes found when same platform of ArrayTrack software used for comparison between 3′IVT and exon array for comparing groups tumor vs non-transgenic. For 3′IVT array differential gene expression fold change obtained with parameters as false detection rate (FDR) of <0.05, fold change of ≥2, mean channel intensity (MCI) of 100, bad flag of 5. For exon array differential gene expression fold change obtained at core probeset level with parameters as false detection rate (FDR) of <0.05, mean channel intensity (MCI) of 100, bad flag of 4. (XLS) [file pone.0040778.s025.xls]

## Sheet: Sheet1
Gene symbol	NCBI annotation	gene discription	GEN_ID_MFR 3'IVT	LOCUSID 3'IVT	p value 3'IVT	fold change 3'IVT array	p value exon array for gene expression	fold change exon array_core probeset level by ArrayTrack
1100001G20Rik	NM_183249	Mus musculus RIKEN cDNA 1100001G20 gene (1100001G20Rik), mRNA.	1434484_at	66107	0.0002	4.4174	0.0041	1.4556
1110008P14Rik	BC049639	Mus musculus RIKEN cDNA 1110008P14 gene, mRNA (cDNA clone MGC:58399 IMAGE:6590746), complete cds.	1459890_s_at	73737	0.0006	3.3302	0.0041	1.9017
1110032E23Rik	NM_133187	Mus musculus RIKEN cDNA 1110032E23 gene (1110032E23Rik), mRNA.	1416805_at	68659	0.0007	-6.02047	0	-5.23286
1190003J15Rik	NM_029821	Mus musculus RIKEN cDNA 1190003J15 gene (1190003J15Rik), mRNA.	1431786_s_at	76974	0	2.6731	0.0015	1.9535
1200009O22Rik	NM_025817	Mus musculus RIKEN cDNA 1200009O22 gene (1200009O22Rik), mRNA.	1428922_at	66873	0	-8.84173	0	-3.07787
1300014I06Rik	NM_025831	Mus musculus RIKEN cDNA 1300014I06 gene (1300014I06Rik), mRNA.	1428851_at	66895	0.0001	-4.12201	0.0002	-3.48311
1700019G17Rik	AK006120	Mus musculus adult male testis cDNA, RIKEN full-length enriched library, clone:1700019G17 product:weakly similar to PUTATIVE N-ACETYLTRANSFERASE CAMELLO 2 [Rattus norvegicus], full insert sequence.	1436669_at	75541	0.0001	2.8709	0.0014	1.9134
1810011O10Rik	NM_026931	Mus musculus RIKEN cDNA 1810011O10 gene (1810011O10Rik), mRNA.	1435595_at	69068	0.0088	-2.77162	0.0002	-3.82702
1810019J16Rik	NM_001083916	Mus musculus RIKEN cDNA 1810019J16 gene (1810019J16Rik), transcript variant 1, mRNA.	1417798_at	69073	0.0003	2.3876	0.0005	1.8676
2310008H09Rik	BC055941	Mus musculus RIKEN cDNA 2310008H09 gene, mRNA (cDNA clone MGC:68377 IMAGE:4009257), complete cds.	1420548_a_at	66356	0	2.2694	0.0023	1.2318
2310016C08Rik	NM_023516	Mus musculus RIKEN cDNA 2310016C08 gene (2310016C08Rik), mRNA.	1421031_a_at	69573	0	-10.8932	0	-5.82751
2310040A07Rik	BC021944	Mus musculus RIKEN cDNA 2310040A07 gene, mRNA (cDNA clone IMAGE:5097248), complete cds.	1452893_s_at	69638	0.0007	-7.24638	0	-2.28938
2310056P07Rik	NM_027342	Mus musculus RIKEN cDNA 2310056P07 gene (2310056P07Rik), mRNA.	1451385_at	70186	0.005	2.7793	0.0004	1.9069
2310066E14Rik	NM_001081241	Mus musculus RIKEN cDNA 2310066E14 gene (2310066E14Rik), mRNA.	1424239_at	75687	0.0001	-2.55037	0	-2.09205
2600010E01Rik	NM_001083810	Mus musculus RIKEN cDNA 2600010E01 gene (2600010E01Rik), transcript variant 1, mRNA.	1452834_at	72446	0.0003	-2.43784	0.0002	-1.61734
2610204M08Rik	NM_198411	Mus musculus RIKEN cDNA 2610204M08 gene (2610204M08Rik), mRNA.	1436216_s_at	70435	0.0003	2.3944	0.0002	1.7122
2810003C17Rik	NM_145144	Mus musculus RIKEN cDNA 2810003C17 gene (2810003C17Rik), mRNA.	1451287_s_at	108897	0.0001	2.2254	0.0005	1.4293
2810022L02Rik	BC014764	Mus musculus RIKEN cDNA 2810022L02 gene, mRNA (cDNA clone MGC:25892 IMAGE:4217648), complete cds.	1455566_s_at	67198	0.0001	-4.28449	0.0002	-2.9036
2810453I06Rik	BC085297	Mus musculus RIKEN cDNA 2810453I06 gene, mRNA (cDNA clone IMAGE:6308580), complete cds.	1418389_at	67238	0.0003	-2.55624	0	-2.2007
3110049J23Rik	NM_026085	Mus musculus RIKEN cDNA 3110049J23 gene (3110049J23Rik), mRNA.	1449462_at	67307	0.0001	8.6854	0	2.7309
4631427C17Rik	NM_021414	Mus musculus RIKEN cDNA 4631427C17 gene (4631427C17Rik), mRNA.	1452703_at	74340	0.0041	2.6045	0	2.0779
4632428N05Rik	NM_028732	Mus musculus RIKEN cDNA 4632428N05 gene (4632428N05Rik), mRNA.	1416619_at	74048	0.001	-2.74499	0.0005	-2.30734
4732435N03Rik	NM_172753	Mus musculus RIKEN cDNA 4732435N03 gene (4732435N03Rik), mRNA.	1452366_at	234356	0	-6.78426	0	-5.73394
4930486L24Rik	NM_178098	Mus musculus RIKEN cDNA 4930486L24 gene (4930486L24Rik), mRNA.	1430051_at	214639	0	-4.07166	0.0001	-4.12031
4933406E20Rik	NM_028944	Mus musculus RIKEN cDNA 4933406E20 gene (4933406E20Rik), mRNA.	1428211_at	74443	0.0094	-3.86997	0.0014	-1.61473
4933428G20Rik	NM_021493	Mus musculus RIKEN cDNA 4933428G20 gene (4933428G20Rik), mRNA.	1419745_at	58996	0.0005	-2.89101	0	-1.65563
5730410E15Rik	NM_178765	Mus musculus RIKEN cDNA 5730410E15 gene (5730410E15Rik), transcript variant c, mRNA.	1438667_at	319613	0.0001	-3.53857	0.0113	-1.27097
9230104L09Rik	NM_029960	Mus musculus RIKEN cDNA 9230104L09 gene (9230104L09Rik), mRNA.	1432531_at	77705	0.0052	-8.74891	0	-11.4025
9530077C05Rik	BC039998	Mus musculus RIKEN cDNA 9530077C05 gene, mRNA (cDNA clone MGC:48244 IMAGE:3326047), complete cds.	1452963_at	68283	0.0023	9.4835	0.0001	2.3919
A4galt	NM_001004150	Mus musculus alpha 1,4-galactosyltransferase (A4galt), mRNA.	1455338_at	239559	0.0143	-2.72851	0	-2.63574
AA409316	ENSMUST00000060807	expressed sequence AA409316 (AA409316), mRNA gene:ENSMUSG00000046761	1452273_at	105732	0.0016	2.3373	0	1.9214
AA467197	ENSMUST00000047498	expressed sequence AA467197 (AA467197), mRNA gene:ENSMUSG00000033213	1434046_at	433470	0.0011	4.3785	0.0053	1.6713
AA536749	NM_201245	Mus musculus expressed sequence AA536749 (AA536749), transcript variant 1, mRNA.	1456763_at	26936	0	-2.65182	0.0002	-1.63639
AA986860	ENSMUST00000039323	expressed sequence AA986860 (AA986860), mRNA gene:ENSMUSG00000042510	1433610_at	212439	0.0003	2.202	0.0006	1.8469
Aard	NM_175503	Mus musculus alanine and arginine rich domain containing protein (Aard), mRNA.	1434528_at	239435	0	-15.6495	0.0002	-2.84495
Aass	NM_013930	Mus musculus aminoadipate-semialdehyde synthase (Aass), nuclear gene encoding mitochondrial protein, mRNA.	1423523_at	30956	0.0117	-2.49314	0.0001	-2.28206
Abca5	NM_147219	Mus musculus ATP-binding cassette, sub-family A (ABC1), member 5 (Abca5), mRNA.	1434474_at	217265	0.0035	-3.8373	0	-4.0568
Abca8a	NM_153145	Mus musculus ATP-binding cassette, sub-family A (ABC1), member 8a (Abca8a), mRNA.	1427371_at	217258	0.003	-6.07533	0.0001	-7.95545
Abcb1a	NM_011076	Mus musculus ATP-binding cassette, sub-family B (MDR/TAP), member 1A (Abcb1a), mRNA.	1419759_at	18671	0.0022	-4.71254	0	-4.81464
Abcg3	NM_030239	Mus musculus ATP-binding cassette, sub-family G (WHITE), member 3 (Abcg3), mRNA.	1421168_at	27405	0.0012	-15.949	0	-3.95257
Abhd2	NM_018811	Mus musculus abhydrolase domain containing 2 (Abhd2), mRNA.	1440447_at	54608	0.0049	3.0922	0	2.0316
Abi3	NM_025659	Mus musculus ABI gene family, member 3 (Abi3), mRNA.	1452928_at	66610	0	-5.07614	0	-3.27011
Abi3bp	NM_001014423	Mus musculus ABI gene family, member 3 (NESH) binding protein (Abi3bp), transcript variant 5, mRNA.	1427053_at	320712	0.0013	-14.0056	0	-7.93021
Ablim1	NM_178688	Mus musculus actin-binding LIM protein 1 (Ablim1), mRNA.	1454708_at	226251	0.0013	-3.01114	0	-2.40964
Ablim3	NM_198649	Mus musculus actin binding LIM protein family, member 3 (Ablim3), mRNA.	1434013_at	319713	0.0006	-5.75043	0	-4.60405
Acadl	NM_007381	Mus musculus acyl-Coenzyme A dehydrogenase, long-chain (Acadl), mRNA.	1448987_at	11363	0	2.3633	0.0003	1.5863
Ace	NM_207624	Mus musculus angiotensin I converting enzyme (peptidyl-dipeptidase A) 1 (Ace), transcript variant 1, mRNA.	1427034_at	11421	0.0014	-4.60405	0	-3.1407
Ace2	NM_027286	Mus musculus angiotensin I converting enzyme (peptidyl-dipeptidase A) 2 (Ace2), mRNA.	1452138_a_at	70008	0.0005	3.4889	0.0097	4.7144
Aco1	NM_007386	Mus musculus aconitase 1 (Aco1), mRNA.	1423644_at	11428	0	2.2565	0.0002	2.23
Acoxl	NM_028765	Mus musculus acyl-Coenzyme A oxidase-like (Acoxl), mRNA.	1460470_at	74121	0.0017	-8.13008	0	-2.99312
Acp5	NM_007388	Mus musculus acid phosphatase 5, tartrate resistant (Acp5), mRNA.	1431609_a_at	11433	0.0005	3.7633	0.0057	2.2082
Acpl2	NM_153420	Mus musculus acid phosphatase-like 2 (Acpl2), mRNA.	1456735_x_at	235534	0.0023	2.7478	0.0022	1.6668
Acsl3	NM_028817	Mus musculus acyl-CoA synthetase long-chain family member 3 (Acsl3), transcript variant 1, mRNA.	1452771_s_at	74205	0	2.4644	0.0033	1.841
Acsl4	NM_207625	Mus musculus acyl-CoA synthetase long-chain family member 4 (Acsl4), transcript variant 1, mRNA.	1433531_at	50790	0.0026	2.5589	0.0004	2.7084
Acss2	NM_019811	Mus musculus acyl-CoA synthetase short-chain family member 2 (Acss2), mRNA.	1422478_a_at	60525	0.019	-2.28206	0.0063	-1.94137
Actn1	NM_134156	Mus musculus actinin, alpha 1 (Actn1), mRNA.	1452415_at	109711	0.0017	2.3891	0.007	1.4583
Acvr2b	NM_007397	Mus musculus activin receptor IIB (Acvr2b), mRNA.	1419140_at	11481	0.0007	-2.40906	0.0108	-1.30668
Acvrl1	NM_009612	Mus musculus activin A receptor, type II-like 1 (Acvrl1), mRNA.	1451604_a_at	11482	0	-14.5349	0	-5.41712
Ada	NM_007398	Mus musculus adenosine deaminase (Ada), mRNA.	1417976_at	11486	0.0165	-2.04666	0	-1.99283
Adam19	NM_009616	Mus musculus a disintegrin and metallopeptidase domain 19 (meltrin beta) (Adam19), mRNA.	1418402_at	11492	0.0001	2.2089	0	2.3508
Adam1a	NM_172126	Mus musculus a disintegrin and metallopeptidase domain 1a (Adam1a), mRNA.	1443378_s_at	280668	0.002	-2.22173	0.0087	-1.4403
Adamts10	NM_172619	Mus musculus a disintegrin-like and metallopeptidase (reprolysin type) with thrombospondin type 1 motif, 10 (Adamts10), mRNA.	1427139_at	224697	0.0019	-2.30415	0.0044	-1.60539
Adamts8	NM_013906	Mus musculus a disintegrin-like and metallopeptidase (reprolysin type) with thrombospondin type 1 motif, 8 (Adamts8), mRNA.	1418270_at	30806	0.0102	-6.21891	0	-2.93858
Adamtsl2	NM_029981	Mus musculus ADAMTS-like 2 (Adamtsl2), mRNA.	1429214_at	77794	0.0019	-2.13447	0.0027	-1.6889
Adamtsl4	NM_144899	Mus musculus ADAMTS-like 4 (Adamtsl4), mRNA.	1451932_a_at	229595	0.0026	-2.54388	0.0001	-1.72028
Adarb1	NM_001024840	Mus musculus adenosine deaminase, RNA-specific, B1 (Adarb1), transcript variant 4, mRNA.	1434932_at	110532	0	-2.86451	0	-3.52609
Adcy2	NM_153534	Mus musculus adenylate cyclase 2 (Adcy2), mRNA.	1455462_at	210044	0.0001	-2.6137	0	-2.3546
Adcy4	NM_080435	Mus musculus adenylate cyclase 4 (Adcy4), mRNA.	1418098_at	104110	0	-4.49843	0	-4.87567
Adcy5	NM_001012765	Mus musculus adenylate cyclase 5 (Adcy5), mRNA.	1455296_at	224129	0	-3.68053	0.0004	-2.75103
Adcy8	NM_009623	Mus musculus adenylate cyclase 8 (Adcy8), mRNA.	1418754_at	11514	0	-26.6667	0	-9.38086
Adcy9	NM_009624	Mus musculus adenylate cyclase 9 (Adcy9), mRNA.	1418586_at	11515	0.0003	-2.33372	0	-2.36016
Adcyap1	NM_009625	Mus musculus adenylate cyclase activating polypeptide 1 (Adcyap1), mRNA.	1423427_at	11516	0.0026	5.6948	0	3.0728
Add3	NM_013758	Mus musculus adducin 3 (gamma) (Add3), mRNA.	1423298_at	27360	0.0002	-3.66435	0	-3.84763
Adh1	NM_007409	Mus musculus alcohol dehydrogenase 1 (class I) (Adh1), mRNA.	1416225_at	11522	0.0027	-3.61141	0.0001	-3.21958
Adhfe1	NM_175236	Mus musculus alcohol dehydrogenase, iron containing, 1 (Adhfe1), mRNA.	1424393_s_at	76187	0.0413	-3.63636	0.0018	-2.12766
Adora1	NM_001008533	Mus musculus adenosine A1 receptor (Adora1), transcript variant 1, mRNA.	1435495_at	11539	0	7.4041	0.0001	2.799
Adrb1	NM_007419	Mus musculus adrenergic receptor, beta 1 (Adrb1), mRNA.	1423420_at	11554	0	-4.02576	0	-3.52237
Adrb2	NM_007420	Mus musculus adrenergic receptor, beta 2 (Adrb2), mRNA.	1437302_at	11555	0	-2.89017	0.0001	-3.69276
Adrbk2	NM_177078	Mus musculus adrenergic receptor kinase, beta 2 (Adrbk2), transcript variant 1, mRNA.	1434450_s_at	320129	0	2.2319	0	1.7299
Adssl1	NM_007421	Mus musculus adenylosuccinate synthetase like 1 (Adssl1), mRNA.	1449383_at	11565	0	8.4864	0	5.6639
Afap1l2	NM_146102	Mus musculus actin filament associated protein 1-like 2 (Afap1l2), mRNA.	1436870_s_at	226250	0.0024	-2.35128	0.003	-1.55715
Aff2	NM_008032	Mus musculus AF4/FMR2 family, member 2 (Aff2), mRNA.	1443847_x_at	14266	0.0002	-7.99361	0	-3.08928
Aff3	BC052061	Mus musculus AF4/FMR2 family, member 3, mRNA (cDNA clone MGC:62452 IMAGE:5702935), complete cds.	1433939_at	16764	0.0004	-18.4502	0	-5.73066
Agpat4	NM_026644	Mus musculus 1-acylglycerol-3-phosphate O-acyltransferase 4 (lysophosphatidic acid acyltransferase, delta) (Agpat4), mRNA.	1436640_x_at	68262	0	-6.16143	0	-4.07166
Agpat5	NM_026792	Mus musculus 1-acylglycerol-3-phosphate O-acyltransferase 5 (lysophosphatidic acid acyltransferase, epsilon) (Agpat5), mRNA.	1434287_at	52123	0.0153	-2.69107	0	-2.01005
Agtr1a	NM_177322	Mus musculus angiotensin II receptor, type 1a (Agtr1a), mRNA.	1436739_at	11607	0.0005	-7.45712	0	-7.87402
Ahnak	NM_009643	Mus musculus AHNAK nucleoprotein (desmoyokin) (Ahnak), transcript variant 1, mRNA.	1428058_at	66395	0.0088	-2.00723	0.0004	-2.86123
AI428936	NM_153577	Mus musculus expressed sequence AI428936 (AI428936), mRNA.	1427176_s_at	233066	0.0006	3.8833	0.0027	1.5163
Aifm3	NM_175178	Mus musculus apoptosis-inducing factor, mitochondrion-associated 3 (Aifm3), mRNA.	1434742_s_at	72168	0	3.7406	0.0049	1.4743
AK129302	NM_001003916	Mus musculus cDNA sequence AK129302 (AK129302), mRNA.	1434729_at	245522	0	-2.19925	0.0001	-1.8315
Akap12	NM_031185	Mus musculus A kinase (PRKA) anchor protein (gravin) 12 (Akap12), mRNA.	1419706_a_at	83397	0.0008	-13.5685	0.0067	-2.28519
Akap2	NM_001035533	Mus musculus A kinase (PRKA) anchor protein 2 (Akap2), transcript variant 1, mRNA.	1449168_a_at	11641	0.0092	-8.92857	0	-6.96379
Akr1b7	NM_009731	Mus musculus aldo-keto reductase family 1, member B7 (Akr1b7), mRNA.	1423556_at	11997	0.0008	-3.18674	0	-2.75862
Akr1b8	NM_008012	Mus musculus aldo-keto reductase family 1, member B8 (Akr1b8), mRNA.	1448894_at	14187	0.0003	5.9824	0	5.9765
Akr1c14	NM_134072	Mus musculus aldo-keto reductase family 1, member C14 (Akr1c14), mRNA.	1418979_at	105387	0.0053	-3.65097	0.0003	-4.7259
Akr1c19	NM_001013785	Mus musculus aldo-keto reductase family 1, member C19 (Akr1c19), mRNA.	1455454_at	432720	0	5.8497	0	4.5169
Akt3	NM_011785	Mus musculus thymoma viral proto-oncogene 3 (Akt3), mRNA.	1435879_at	23797	0.0001	-3.71333	0	-4.37254
Alas2	NM_009653	Mus musculus aminolevulinic acid synthase 2, erythroid (Alas2), mRNA.	1451675_a_at	11656	0.001	-15.9236	0	-14.0845
Alb	NM_009654	Mus musculus albumin (Alb), mRNA.	1425260_at	11657	0.0295	4.173	0	4.4447
Aldh1a1	NM_013467	Mus musculus aldehyde dehydrogenase family 1, subfamily A1 (Aldh1a1), mRNA.	1416468_at	11668	0	-5.0226	0	-5.84112
Aldh2	NM_009656	Mus musculus aldehyde dehydrogenase 2, mitochondrial (Aldh2), mRNA.	1437410_at	11669	0.0042	-2.65322	0.0032	-1.52486
Aldoa	NM_007438	Mus musculus aldolase 1, A isoform (Aldoa), mRNA.	1433604_x_at	11674	0	2.3069	0.007	1.6079
Alox12	NM_007440	Mus musculus arachidonate 12-lipoxygenase (Alox12), mRNA.	1422699_at	11684	0.0001	-3.19183	0.0001	-3.35008
Amdhd2	NM_172935	Mus musculus amidohydrolase domain containing 2 (Amdhd2), mRNA.	1434855_at	245847	0.0001	2.6132	0.0105	1.6406
Amigo2	NM_178114	Mus musculus adhesion molecule with Ig like domain 2 (Amigo2), mRNA.	1434601_at	105827	0.0216	-2.58465	0	-2.76855
Amot	NM_153319	Mus musculus angiomotin (Amot), mRNA.	1454890_at	27494	0.0003	-3.35121	0	-1.79921
Amph	NM_175007	Mus musculus amphiphysin (Amph), mRNA.	1427044_a_at	218038	0.0003	-46.729	0	-7.26744
Anapc1	NM_008569	Mus musculus anaphase promoting complex subunit 1 (Anapc1), mRNA.	1434443_at	17222	0.0028	-2.07426	0.0041	-1.38466
Angpt1	NM_009640	Mus musculus angiopoietin 1 (Angpt1), mRNA.	1439066_at	11600	0	-9.86193	0	-6.77966
Angpt2	NM_007426	Mus musculus angiopoietin 2 (Angpt2), mRNA.	1448831_at	11601	0.0013	-4.56621	0	-4.38982
Angptl2	NM_011923	Mus musculus angiopoietin-like 2 (Angptl2), mRNA.	1455090_at	26360	0	-5.44366	0.0002	-2.74499
Ank2	NM_178655	Mus musculus ankyrin 2, brain (Ank2), transcript variant 2, mRNA.	1434265_s_at	109676	0.0002	-5.09944	0.0001	-1.7094
Ankrd1	NM_013468	Mus musculus ankyrin repeat domain 1 (cardiac muscle) (Ankrd1), mRNA.	1420992_at	107765	0.0001	-10.5932	0	-5.60852
Ankrd22	NM_024204	Mus musculus ankyrin repeat domain 22 (Ankrd22), mRNA.	1453239_a_at	52024	0	53.5155	0	21.5489
Ankrd37	NM_001039562	Mus musculus ankyrin repeat domain 37 (Ankrd37), mRNA.	1436538_at	654824	0.0001	10.0446	0.0004	2.4002
Ankrd38	NM_172872	Mus musculus ankyrin repeat domain 38 (Ankrd38), mRNA.	1436425_at	242553	0.0001	-11.0375	0	-4.40529
Ankrd47	NM_030697	Mus musculus ankyrin repeat domain 47 (Ankrd47), mRNA.	1456629_at	80880	0	-5.78369	0	-2.81136
Ankrd56	NM_175270	Mus musculus ankyrin repeat domain 56 (Ankrd56), mRNA.	1438408_at	78088	0	4.3741	0.0019	2.3878
Anpep	NM_008486	Mus musculus alanyl (membrane) aminopeptidase (Anpep), mRNA.	1421424_a_at	16790	0.0018	-2.14179	0	-2.06654
Antxr2	NM_133738	Mus musculus anthrax toxin receptor 2 (Antxr2), mRNA.	1426708_at	71914	0	-2.89939	0	-2.29358
Anxa4	NM_013471	Mus musculus annexin A4 (Anxa4), mRNA.	1424176_a_at	11746	0.0001	2.6481	0	1.701
Aox3	NM_023617	Mus musculus aldehyde oxidase 3 (Aox3), mRNA.	1418858_at	71724	0.001	3.609	0.0032	1.904
Ap1m2	NM_009678	Mus musculus adaptor protein complex AP-1, mu 2 subunit (Ap1m2), mRNA.	1460190_at	11768	0.0005	2.6514	0.0002	2.0179
Ap1s2	NM_026887	Mus musculus adaptor-related protein complex 1, sigma 2 subunit (Ap1s2), mRNA.	1447903_x_at	108012	0.0099	-2.82566	0.0003	-2.93427
Ap3m2	NM_029505	Mus musculus adaptor-related protein complex 3, mu 2 subunit (Ap3m2), mRNA.	1417527_at	64933	0.0004	-2.03915	0	-1.82882
Apbb2	NM_009686	Mus musculus amyloid beta (A4) precursor protein-binding, family B, member 2 (Apbb2), mRNA.	1452342_at	11787	0.0002	-2.03046	0.0034	-1.48832
Apcdd1	NM_133237	Mus musculus adenomatosis polyposis coli down-regulated 1 (Apcdd1), mRNA.	1418382_at	494504	0.0002	-2.72183	0.0003	-2.47097
Aph1b	NM_177583	Mus musculus anterior pharynx defective 1b homolog (C. elegans) (Aph1b), mRNA.	1456500_at	208117	0.0032	-4.30478	0.0033	-1.77904
Aqp1	NM_007472	Mus musculus aquaporin 1 (Aqp1), mRNA.	1416203_at	11826	0.0005	-3.90472	0	-4.59982
Aqp3	NM_016689	Mus musculus aquaporin 3 (Aqp3), mRNA.	1450460_at	11828	0.004	2.8808	0.0005	1.9537
Ar	NM_013476	Mus musculus androgen receptor (Ar), mRNA.	1437064_at	11835	0.0003	-6.07533	0	-3.34784
Areg	NM_009704	Mus musculus amphiregulin (Areg), mRNA.	1421134_at	11839	0	41.7888	0	12.8185
Arf6	NM_007481	Mus musculus ADP-ribosylation factor 6 (Arf6), mRNA.	1434312_at	11845	0.0004	2.1271	0.001	1.5157
Arg2	NM_009705	Mus musculus arginase type II (Arg2), mRNA.	1438841_s_at	11847	0.0002	10.5203	0	5.8969
Arhgap15	NM_153820	Mus musculus Rho GTPase activating protein 15 (Arhgap15), transcript variant 1, mRNA.	1435959_at	76117	0	-2.15193	0	-2.37417
Arhgap20	NM_175535	Mus musculus Rho GTPase activating protein 20 (Arhgap20), mRNA.	1429918_at	244867	0	-8.57633	0	-3.99202
Arhgap21	NM_001081364	Mus musculus Rho GTPase activating protein 21 (Arhgap21), mRNA.	1428368_at	71435	0.0004	-2.28728	0.0002	-2.09249
Arhgap28	NM_172964	Mus musculus Rho GTPase activating protein 28 (Arhgap28), mRNA.	1434809_at	268970	0.0026	-2.18579	0	-2.2119
Arhgap29	NM_172525	Mus musculus Rho GTPase activating protein 29 (Arhgap29), mRNA.	1454745_at	214137	0.0001	-2.48077	0	-2.93945
Arhgef10	NM_172751	Mus musculus Rho guanine nucleotide exchange factor (GEF) 10 (Arhgef10), transcript variant 1, mRNA.	1452302_at	234094	0.0004	-6.32511	0	-3.85208
Arhgef15	NM_177566	Mus musculus Rho guanine nucleotide exchange factor (GEF) 15 (Arhgef15), mRNA.	1455522_at	442801	0.0002	-10.7411	0	-3.75799
Arhgef3	NM_027871	Mus musculus Rho guanine nucleotide exchange factor (GEF) 3 (Arhgef3), mRNA.	1424250_a_at	71704	0.0012	-5.15996	0	-5.57414
Arl15	NM_172595	Mus musculus ADP-ribosylation factor-like 15 (Arl15), mRNA.	1433642_at	218639	0	-3.16556	0.0001	-2.67809
Arl2bp	NM_024191	Mus musculus ADP-ribosylation factor-like 2 binding protein (Arl2bp), transcript variant 1, mRNA.	1417112_at	107566	0.0007	-2.05846	0.0003	-1.88608
Armcx1	NM_030066	Mus musculus armadillo repeat containing, X-linked 1 (Armcx1), mRNA.	1425914_a_at	78248	0	-4.89716	0.0009	-3.885
Armcx2	NM_026139	Mus musculus armadillo repeat containing, X-linked 2 (Armcx2), mRNA.	1415780_a_at	67416	0	-4.43262	0	-2.83206
Armcx3	NM_027870	Mus musculus armadillo repeat containing, X-linked 3 (Armcx3), mRNA.	1460359_at	71703	0.0095	-2.18436	0	-1.7313
Arnt2	NM_007488	Mus musculus aryl hydrocarbon receptor nuclear translocator 2 (Arnt2), mRNA.	1434028_at	11864	0.0035	4.3191	0.0047	1.4342
Arpc1b	NM_023142	Mus musculus actin related protein 2/3 complex, subunit 1B (Arpc1b), mRNA.	1416227_at	11867	0.0001	2.2719	0.0001	1.6931
Arsa	NM_009713	Mus musculus arylsulfatase A (Arsa), mRNA.	1460346_at	11883	0	-2.24871	0	-2.0024
Art3	NM_181728	Mus musculus ADP-ribosyltransferase 3 (Art3), mRNA.	1452474_a_at	109979	0.0007	-12.5945	0.0011	-3.72995
Art4	NM_026639	Mus musculus ADP-ribosyltransferase 4 (Art4), mRNA.	1449174_at	109978	0.0058	-3.1348	0.0001	-2.48694
Arvcf	NM_033474	Mus musculus armadillo repeat gene deleted in velo-cardio-facial syndrome (Arvcf), mRNA.	1423061_at	11877	0	-3.42583	0	-1.68862
Asah3l	NM_139306	Mus musculus N-acylsphingosine amidohydrolase 3-like (Asah3l), mRNA.	1451355_at	230379	0.0003	-6.2422	0	-8.62813
Aspa	NM_023113	Mus musculus aspartoacylase (aminoacylase) 2 (Aspa), mRNA.	1418472_at	11484	0.0072	-2.42895	0.001	-2.15146
Atad4	NM_146026	Mus musculus ATPase family, AAA domain containing 4 (Atad4), mRNA.	1433870_at	217138	0	2.948	0.0086	1.8387
Atf5	NM_030693	Mus musculus activating transcription factor 5 (Atf5), mRNA.	1425927_a_at	107503	0.0037	-2.95946	0	-1.99681
Atoh8	NM_153778	Mus musculus atonal homolog 8 (Drosophila) (Atoh8), mRNA.	1426418_at	71093	0.0443	-3.14169	0.002	-1.47929
Atp11a	NM_015804	Mus musculus ATPase, class VI, type 11A (Atp11a), mRNA.	1421167_at	50770	0.0031	3.0516	0	2.241
Atp13a4	NM_172613	Mus musculus ATPase type 13A4 (Atp13a4), mRNA.	1438707_at	224079	0	22.9795	0	18.0693
Atp1a1	NM_144900	Mus musculus ATPase, Na+/K+ transporting, alpha 1 polypeptide (Atp1a1), mRNA.	1423653_at	11928	0	2.235	0	1.6992
Atp1a2	NM_178405	Mus musculus ATPase, Na+/K+ transporting, alpha 2 polypeptide (Atp1a2), mRNA.	1427465_at	98660	0.0001	-16.1031	0	-7.0028
Atp1b1	NM_009721	Mus musculus ATPase, Na+/K+ transporting, beta 1 polypeptide (Atp1b1), mRNA.	1423890_x_at	11931	0.0001	3.0593	0.0015	2.7365
Atp2a3	NM_016745	Mus musculus ATPase, Ca++ transporting, ubiquitous (Atp2a3), mRNA.	1421129_a_at	53313	0.0015	-2.84738	0.0001	-2.16216
Atp6v0a1	NM_016920	Mus musculus ATPase, H+ transporting, lysosomal V0 subunit A1 (Atp6v0a1), mRNA.	1417632_at	11975	0.0001	2.1727	0	2.2665
Atp6v0a4	NM_080467	Mus musculus ATPase, H+ transporting, lysosomal V0 subunit A4 (Atp6v0a4), mRNA.	1422030_at	140494	0.0002	55.1108	0	10.8258
Atp6v0d2	NM_175406	Mus musculus ATPase, H+ transporting, lysosomal V0 subunit D2 (Atp6v0d2), mRNA.	1444176_at	242341	0.0034	3.8706	0.0008	2.3463
Atp8b1	NM_001001488	Mus musculus ATPase, class I, type 8B, member 1 (Atp8b1), mRNA.	1455396_at	54670	0.0013	2.84	0	1.6365
Avpi1	NM_027106	Mus musculus arginine vasopressin-induced 1 (Avpi1), mRNA.	1423122_at	69534	0.0003	3.3522	0	2.2683
AW061290	ENSMUST00000040368	expressed sequence AW061290 (AW061290), mRNA gene:ENSMUSG00000036368	1455063_at	381110	0.0003	3.0577	0	1.7174
Axin2	NM_015732	Mus musculus axin2 (Axin2), mRNA.	1436845_at	12006	0.0001	-2.06356	0	-1.638
Azin1	NM_018745	Mus musculus antizyme inhibitor 1 (Azin1), mRNA.	1450714_at	54375	0.0002	3.3964	0	3.2106
B3galnt1	NM_020026	Mus musculus UDP-GalNAc:betaGlcNAc beta 1,3-galactosaminyltransferase, polypeptide 1 (B3galnt1), mRNA.	1418736_at	26879	0.0074	-2.48694	0.0012	-1.75009
B430119L13Rik	NM_177303	Mus musculus RIKEN cDNA B430119L13 gene (B430119L13Rik), mRNA.	1435648_at	320974	0.0007	-6.50618	0.001	-2.76167
B4galnt1	NM_008080	Mus musculus beta-1,4-N-acetyl-galactosaminyl transferase 1 (B4galnt1), mRNA.	1425363_at	14421	0.0011	2.8297	0	2.5306
B4galt4	NM_019804	Mus musculus UDP-Gal:betaGlcNAc beta 1,4-galactosyltransferase, polypeptide 4 (B4galt4), mRNA.	1425934_a_at	56375	0.0032	-3.06466	0	-3.57654
B4galt6	NM_019737	Mus musculus UDP-Gal:betaGlcNAc beta 1,4-galactosyltransferase, polypeptide 6 (B4galt6), mRNA.	1450913_at	56386	0.0012	4.6723	0	5.8842
Bace2	NM_019517	Mus musculus beta-site APP-cleaving enzyme 2 (Bace2), mRNA.	1416673_at	56175	0.0003	-2.00321	0.0044	-2.1777
Bach2	NM_007521	Mus musculus BTB and CNC homology 2 (Bach2), mRNA.	1437667_a_at	12014	0.0007	-4.63392	0	-2.76932
Bag2	NM_145392	Mus musculus Bcl2-associated athanogene 2 (Bag2), mRNA.	1423948_at	213539	0.0019	3.5657	0.0007	2.1106
BB146404	NM_178908	Mus musculus expressed sequence BB146404 (BB146404), mRNA.	1424680_at	103511	0.0013	-4.29	0.001	-3.19285
BC006779	NM_183162	Mus musculus cDNA sequence BC006779 (BC006779), mRNA.	1435454_a_at	229003	0.0056	-2.01126	0.0008	-1.56299
BC023055	NM_198108	Mus musculus cDNA sequence BC023055 (BC023055), mRNA.	1434943_at	226123	0.0006	-2.71076	0.003	-1.39024
BC035537	NM_153535	Mus musculus cDNA sequence BC035537 (BC035537), mRNA.	1437950_at	212326	0.0235	-2.60281	0.0005	-1.65426
BC048546	NM_001001179	Mus musculus cDNA sequence BC048546 (BC048546), mRNA.	1436503_at	232400	0.0071	16.9469	0.0026	4.3859
BC055107	NM_183187	Mus musculus cDNA sequence BC055107 (BC055107), mRNA.	1434202_a_at	268709	0.0015	-6.45995	0.0029	-3.07598
BC063749	NM_001001738	Mus musculus cDNA sequence BC063749 (BC063749), mRNA.	1433943_at	414801	0.0002	-3.79651	0.0001	-2.25632
Bche	AK052200	Mus musculus 13 days embryo heart cDNA, RIKEN full-length enriched library, clone:D330006P10 product:butyrylcholinesterase, full insert sequence.	1436098_at	12038	0.0026	-14.6199	0.0001	-6.06061
Bcl2	NM_009741	Mus musculus B-cell leukemia/lymphoma 2 (Bcl2), transcript variant 1, mRNA.	1437122_at	12043	0.0024	-2.39521	0.0002	-1.72206
Bcl6b	NM_007528	Mus musculus B-cell CLL/lymphoma 6, member B (Bcl6b), mRNA.	1418421_at	12029	0	-6.04961	0	-3.06373
Bhlhb2	NM_011498	Mus musculus basic helix-loop-helix domain containing, class B2 (Bhlhb2), mRNA.	1418025_at	20893	0	3.0907	0.0001	2.2974
Bin1	NM_009668	Mus musculus bridging integrator 1 (Bin1), transcript variant 1, mRNA.	1425532_a_at	30948	0.0003	-2.33918	0.0001	-1.33833
Blr1	NM_007551	Mus musculus Burkitt lymphoma receptor 1 (Blr1), mRNA.	1422003_at	12145	0.0002	-6.10501	0	-2.99133
Bmp1	NM_009755	Mus musculus bone morphogenetic protein 1 (Bmp1), mRNA.	1426238_at	12153	0.0005	2.4747	0	2.7531
Bmper	NM_028472	Mus musculus BMP-binding endothelial regulator (Bmper), mRNA.	1429273_at	73230	0.0012	-3.29598	0.0001	-2.64131
Bmpr2	NM_007561	Mus musculus bone morphogenic protein receptor, type II (serine/threonine kinase) (Bmpr2), mRNA.	1441652_at	12168	0	-3.93082	0	-3.14268
Bnc2	NM_172870	Mus musculus basonuclin 2 (Bnc2), mRNA.	1438861_at	242509	0	-5.07099	0	-3.55872
Bnipl	NM_134253	Mus musculus BCL2/adenovirus E1B 19kD interacting protein like (Bnipl), mRNA.	1420683_at	171388	0	6.4662	0.0004	2.3558
Boc	NM_172506	Mus musculus biregional cell adhesion molecule-related/down-regulated by oncogenes (Cdon) binding protein (Boc), mRNA.	1426869_at	117606	0.0002	-3.07314	0.0002	-2.11015
Bpgm	NM_007563	Mus musculus 2,3-bisphosphoglycerate mutase (Bpgm), mRNA.	1415864_at	12183	0.0018	-2.04207	0.0033	-1.75254
Brd7	NM_012047	Mus musculus bromodomain containing 7 (Brd7), mRNA.	1448521_at	26992	0	2.3382	0	1.8551
Brunol4	NM_133195	Mus musculus bruno-like 4, RNA binding protein (Drosophila) (Brunol4), mRNA.	1426929_at	108013	0.0032	3.3347	0.0004	2.4568
Bspry	NM_138653	Mus musculus B-box and SPRY domain containing (Bspry), mRNA.	1450131_a_at	192120	0.0015	2.4547	0.0004	2.2263
Bst2	NM_198095	Mus musculus bone marrow stromal cell antigen 2 (Bst2), mRNA.	1424921_at	57261	0.01	-2.51572	0.0001	-2.2553
Btbd11	NM_028709	Mus musculus BTB (POZ) domain containing 11 (Btbd11), transcript variant 1, mRNA.	1428377_at	74007	0	3.8051	0.0067	2.1582
Btbd3	NM_145534	Mus musculus BTB (POZ) domain containing 3 (Btbd3), transcript variant 1, mRNA.	1433868_at	228662	0	-2.64271	0	-2.7137
Btc	NM_007568	Mus musculus betacellulin, epidermal growth factor family member (Btc), mRNA.	1435541_at	12223	0	4.1651	0.0035	2.0839
Btla	NM_001037719	Mus musculus B and T lymphocyte associated (Btla), transcript variant 1, mRNA.	1455656_at	208154	0.0004	-2.52781	0	-2.292
C1qa	NM_007572	Mus musculus complement component 1, q subcomponent, alpha polypeptide (C1qa), mRNA.	1417381_at	12259	0.0001	3.2398	0.0007	2.3608
C1qb	NM_009777	Mus musculus complement component 1, q subcomponent, beta polypeptide (C1qb), mRNA.	1417063_at	12260	0.0001	4.4237	0.0013	2.1833
C1qc	NM_007574	Mus musculus complement component 1, q subcomponent, C chain (C1qc), mRNA.	1449401_at	12262	0	2.9257	0.0066	2.167
C1qtnf2	NM_026979	Mus musculus C1q and tumor necrosis factor related protein 2 (C1qtnf2), mRNA.	1431079_at	69183	0	-8.57633	0	-5.18403
C1qtnf7	NM_175425	Mus musculus C1q and tumor necrosis factor related protein 7 (C1qtnf7), mRNA.	1460163_at	109323	0.0045	-3.51865	0	-3.07787
C2	NM_013484	Mus musculus complement component 2 (within H-2S) (C2), mRNA.	1457664_x_at	12263	0.0302	-2.65675	0.0062	-2.14362
C330016O10Rik	NM_145974	Mus musculus RIKEN cDNA C330016O10 gene (C330016O10Rik), mRNA.	1451123_at	212706	0.0005	-2.13675	0.0001	-1.65098
C76566	NM_178879	Mus musculus expressed sequence C76566 (C76566), mRNA.	1435468_at	97440	0.0002	-2.27169	0.0011	-1.43988
Cacna1d	NM_001083616	Mus musculus calcium channel, voltage-dependent, L type, alpha 1D subunit (Cacna1d), transcript variant 2, mRNA.	1427974_s_at	12289	0	-10.929	0	-5.64016
Calcrl	NM_018782	Mus musculus calcitonin receptor-like (Calcrl), mRNA.	1418489_a_at	54598	0	-14.2045	0	-6.00962
Camk2d	NM_001025439	Mus musculus calcium/calmodulin-dependent protein kinase II, delta (Camk2d), transcript variant 1, mRNA.	1427763_a_at	108058	0	3.2996	0	1.9843
Camkk2	NM_145358	Mus musculus calcium/calmodulin-dependent protein kinase kinase 2, beta (Camkk2), mRNA.	1424475_at	207565	0	-2.34357	0	-1.54919
Car14	NM_011797	Mus musculus carbonic anhydrase 14 (Car14), mRNA.	1450725_s_at	23831	0	-6.37755	0.0001	-6.3857
Card10	NM_130859	Mus musculus caspase recruitment domain family, member 10 (Card10), mRNA.	1449491_at	105844	0	-2.88268	0	-1.56031
Casc4	NM_177054	Mus musculus cancer susceptibility candidate 4 (Casc4), transcript variant 1, mRNA.	1433779_at	319996	0.0003	-6.3857	0	-3.8835
Cask	NM_009806	Mus musculus calcium/calmodulin-dependent serine protein kinase (MAGUK family) (Cask), mRNA.	1455406_at	12361	0.0001	2.2315	0.0001	1.5698
Caskin2	NM_080643	Mus musculus cask-interacting protein 2 (Caskin2), mRNA.	1450691_at	140721	0.0001	-2.82406	0.0001	-2.07771
Cav1	NM_007616	Mus musculus caveolin, caveolae protein 1 (Cav1), mRNA.	1449145_a_at	12389	0.0008	-3.89257	0	-6.21504
Cav2	NM_016900	Mus musculus caveolin 2 (Cav2), mRNA.	1425955_at	12390	0.0039	-4.1876	0	-3.31236
Cbln1	NM_019626	Mus musculus cerebellin 1 precursor protein (Cbln1), mRNA.	1423288_s_at	12404	0.0001	10.9928	0	23.0684
Cbr2	NM_007621	Mus musculus carbonyl reductase 2 (Cbr2), mRNA.	1418509_at	12409	0.0024	-2.82008	0.0088	-2.49875
Ccbe1	NM_178793	Mus musculus collagen and calcium binding EGF domains 1 (Ccbe1), mRNA.	1437385_at	320924	0.0098	-3.19591	0.0037	-1.98886
Ccbl1	NM_172404	Mus musculus cysteine conjugate-beta lyase 1 (Ccbl1), mRNA.	1452678_a_at	70266	0.0001	2.2138	0.0006	1.8908
Ccbp2	NM_021609	Mus musculus chemokine binding protein 2 (Ccbp2), mRNA.	1422112_at	59289	0.0006	-5.78035	0	-5.52486
Ccdc100	NM_178686	Mus musculus coiled-coil domain containing 100 (Ccdc100), mRNA.	1434023_at	225523	0.0048	-2.05592	0.0003	-1.74186
Ccdc120	NM_207202	Mus musculus coiled-coil domain containing 120 (Ccdc120), mRNA.	1428066_at	54648	0.0004	3.1362	0	2.1017
Ccdc122	NM_175369	Mus musculus coiled-coil domain containing 122 (Ccdc122), mRNA.	1458438_at	108811	0.0004	3.0208	0.0001	2.2676
Ccdc28b	NM_025455	Mus musculus coiled coil domain containing 28B (Ccdc28b), mRNA.	1459840_s_at	66264	0.0066	-2.7533	0.0024	-1.57456
Ccdc68	NM_201362	Mus musculus coiled-coil domain containing 68 (Ccdc68), mRNA.	1439109_at	381175	0.0027	-2.0816	0.0001	-2.09644
Ccdc85a	NM_181577	Mus musculus coiled-coil domain containing 85A (Ccdc85a), mRNA.	1427157_at	216613	0	-9.57854	0	-4.86855
Ccl5	NM_013653	Mus musculus chemokine (C-C motif) ligand 5 (Ccl5), mRNA.	1418126_at	20304	0.0065	-3.4002	0.0003	-3.20307
Ccl6	BC002073	Mus musculus chemokine (C-C motif) ligand 6, mRNA (cDNA clone MGC:6215 IMAGE:3492808), complete cds.	1417266_at	20305	0.0002	2.4931	0.0087	2.2955
Ccnd1	NM_007631	Mus musculus cyclin D1 (Ccnd1), mRNA.	1448698_at	12443	0.0001	2.4876	0.0023	2.1711
Ccny	NM_026484	Mus musculus cyclin Y (Ccny), mRNA.	1432352_at	67974	0.0128	-2.48385	0.0046	-1.42066
Ccr1	NM_009912	Mus musculus chemokine (C-C motif) receptor 1 (Ccr1), mRNA.	1419609_at	12768	0.0019	3.0751	0.0014	1.5804
Ccr2	NM_009915	Mus musculus chemokine (C-C motif) receptor 2 (Ccr2), mRNA.	1421186_at	12772	0.0006	-2.86287	0.0018	-1.78412
Ccr7	NM_007719	Mus musculus chemokine (C-C motif) receptor 7 (Ccr7), mRNA.	1423466_at	12775	0.0003	-3.67377	0.0003	-2.39923
Ccrl2	NM_017466	Mus musculus chemokine (C-C motif) receptor-like 2 (Ccrl2), mRNA.	1427736_a_at	54199	0	-5.20562	0	-5.32481
Ccrn4l	NM_009834	Mus musculus CCR4 carbon catabolite repression 4-like (S. cerevisiae) (Ccrn4l), mRNA.	1425837_a_at	12457	0	2.8091	0.0005	1.5552
Cd14	NM_009841	Mus musculus CD14 antigen (Cd14), mRNA.	1417268_at	12475	0	8.9014	0.0026	3.5711
Cd177	NM_026862	Mus musculus CD177 antigen (Cd177), mRNA.	1424509_at	68891	0.0001	36.0427	0	19.6375
Cd19	NM_009844	Mus musculus CD19 antigen (Cd19), mRNA.	1450570_a_at	12478	0.0017	-8.12348	0.0006	-2.39177
Cd209a	NM_133238	Mus musculus CD209a antigen (Cd209a), mRNA.	1426172_a_at	170786	0.009	-5.58659	0.0017	-2.45881
Cd276	NM_133983	Mus musculus CD276 antigen (Cd276), mRNA.	1417599_at	102657	0.0012	2.7635	0.0006	1.5427
Cd300lg	NM_027987	Mus musculus CD300 antigen like family member G (Cd300lg), mRNA.	1453131_at	52685	0.1005	-2.65111	0.0001	-2.77008
Cd34	NM_133654	Mus musculus CD34 antigen (Cd34), mRNA.	1416072_at	12490	0.0015	-2.45459	0	-1.7584
Cd37	NM_007645	Mus musculus CD37 antigen (Cd37), mRNA.	1419206_at	12493	0.0421	-2.95858	0	-1.85563
Cd3d	NM_013487	Mus musculus CD3 antigen, delta polypeptide (Cd3d), mRNA.	1422828_at	12500	0.0115	-2.38607	0.0032	-1.49388
Cd40	NM_170701	Mus musculus CD40 antigen (Cd40), transcript variant 3, mRNA.	1460415_a_at	21939	0.0002	-4.06339	0.0001	-1.85014
Cd68	NM_009853	Mus musculus CD68 antigen (Cd68), mRNA.	1449164_at	12514	0	3.5441	0	2.5952
Cd79a	NM_007655	Mus musculus CD79A antigen (immunoglobulin-associated alpha) (Cd79a), mRNA.	1418830_at	12518	0.0008	-4.63822	0.0074	-2.67237
Cd93	NM_010740	Mus musculus CD93 antigen (Cd93), mRNA.	1456046_at	17064	0.0001	-4.89237	0	-4.77783
Cd97	NM_011925	Mus musculus CD97 antigen (Cd97), mRNA.	1418394_a_at	26364	0.0001	-6.93963	0	-5.38213
Cda	NM_028176	Mus musculus cytidine deaminase (Cda), mRNA.	1427357_at	72269	0.0001	3.1653	0.0074	1.4243
Cdadc1	NM_027986	Mus musculus cytidine and dCMP deaminase domain containing 1 (Cdadc1), mRNA.	1425662_at	71891	0.0062	-2.13447	0	-1.21359
Cdc42ep1	NM_027219	Mus musculus CDC42 effector protein (Rho GTPase binding) 1 (Cdc42ep1), mRNA.	1424376_at	104445	0.0016	-2.32504	0.0001	-2.34577
Cdc42ep2	NM_026772	Mus musculus CDC42 effector protein (Rho GTPase binding) 2 (Cdc42ep2), mRNA.	1428750_at	104252	0	-3.21337	0.0002	-3.14762
Cdca7l	NM_146040	Mus musculus cell division cycle associated 7 like (Cdca7l), mRNA.	1451306_at	217946	0.0011	-2.55624	0.0002	-1.74917
Cdh11	NM_009866	Mus musculus cadherin 11 (Cdh11), mRNA.	1450757_at	12552	0.0043	-2.74876	0.0004	-2.60824
Cdh13	NM_019707	Mus musculus cadherin 13 (Cdh13), mRNA.	1434115_at	12554	0.0004	-2.36574	0	-2.70636
Cdh2	NM_007664	Mus musculus cadherin 2 (Cdh2), mRNA.	1418815_at	12558	0.0395	-6.36132	0	-2.18484
Cdh5	NM_009868	Mus musculus cadherin 5 (Cdh5), mRNA.	1433956_at	12562	0.0002	-9.93049	0	-5.2687
Cdk6	NM_009873	Mus musculus cyclin-dependent kinase 6 (Cdk6), mRNA.	1455287_at	12571	0.0003	-2.66809	0	-3.15159
Cdkn1a	NM_007669	Mus musculus cyclin-dependent kinase inhibitor 1A (P21) (Cdkn1a), mRNA.	1424638_at	12575	0.0002	4.0023	0	2.7077
Cdkn2a	NM_009877	Mus musculus cyclin-dependent kinase inhibitor 2A (Cdkn2a), transcript variant 1, mRNA.	1450140_a_at	12578	0	5.9365	0.0015	1.6746
Cdkn2c	NM_007671	Mus musculus cyclin-dependent kinase inhibitor 2C (p18, inhibits CDK4) (Cdkn2c), mRNA.	1416868_at	12580	0.0002	-2.7027	0	-2.48385
Cdo1	NM_033037	Mus musculus cysteine dioxygenase 1, cytosolic (Cdo1), mRNA.	1448842_at	12583	0.0012	-6.98812	0	-16.1551
Cdr2	NM_007672	Mus musculus cerebellar degeneration-related 2 (Cdr2), mRNA.	1417430_at	12585	0	-6.37349	0	-5.28821
Cds2	NM_138651	Mus musculus CDP-diacylglycerol synthase (phosphatidate cytidylyltransferase) 2 (Cds2), mRNA.	1452832_s_at	110911	0.0002	-2.15239	0.0003	-1.755
Cebpa	NM_007678	Mus musculus CCAAT/enhancer binding protein (C/EBP), alpha (Cebpa), mRNA.	1418982_at	12606	0	3.2341	0	2.5847
Celsr1	NM_009886	Mus musculus cadherin EGF LAG seven-pass G-type receptor 1 (Celsr1), mRNA.	1418925_at	12614	0	5.333	0.0003	3.4838
Centd3	NM_139206	Mus musculus centaurin, delta 3 (Centd3), mRNA.	1419833_s_at	106952	0	-12.2549	0	-5.24384
Ces3	NM_053200	Mus musculus carboxylesterase 3 (Ces3), mRNA.	1449081_at	104158	0.0018	-2.17817	0.0005	-2.30256
Cfi	NM_007686	Mus musculus complement component factor i (Cfi), mRNA.	1418724_at	12630	0.0016	2.3272	0.0002	1.7657
Cftr	NM_021050	Mus musculus cystic fibrosis transmembrane conductance regulator homolog (Cftr), mRNA.	1420579_s_at	12638	0.0002	-11.0865	0	-5.78035
Ch25h	NM_009890	Mus musculus cholesterol 25-hydroxylase (Ch25h), mRNA.	1449227_at	12642	0.0002	5.0248	0.0001	3.4488
Chchd7	NM_181391	Mus musculus coiled-coil-helix-coiled-coil-helix domain containing 7 (Chchd7), mRNA.	1444318_at	66433	0.0022	-2.22272	0.0015	-1.95046
Chdh	NM_175343	Mus musculus choline dehydrogenase (Chdh), mRNA.	1455435_s_at	218865	0.009	5.5856	0.0007	1.7597
Chia	NM_023186	Mus musculus chitinase, acidic (Chia), mRNA.	1416456_a_at	81600	0.0062	5.2537	0.0025	5.7694
Chl1	NM_007697	Mus musculus cell adhesion molecule with homology to L1CAM (Chl1), mRNA.	1435190_at	12661	0.0004	50.7558	0	11.5736
Chn1	NM_175752	Mus musculus chimerin (chimaerin) 1 (Chn1), transcript variant 1, mRNA.	1420545_a_at	108699	0.0003	-2.18866	0.0001	-1.84366
Chn2	NM_023543	Mus musculus chimerin (chimaerin) 2 (Chn2), mRNA.	1428573_at	69993	0.0002	-3.04414	0	-2.29938
Chrdl1	NM_031258	Mus musculus chordin-like 1 (Chrdl1), mRNA.	1434201_at	83453	0.0003	-17.7936	0	-7.05716
Chrnb1	NM_009601	Mus musculus cholinergic receptor, nicotinic, beta polypeptide 1 (muscle) (Chrnb1), mRNA.	1420682_at	11443	0	2.4157	0	2.5361
Chst1	NM_023850	Mus musculus carbohydrate (keratan sulfate Gal-6) sulfotransferase 1 (Chst1), mRNA.	1449147_at	76969	0	-15.2207	0.0011	-3.20205
Chst11	NM_021439	Mus musculus carbohydrate sulfotransferase 11 (Chst11), mRNA.	1456606_a_at	218194	0.0002	-4.27168	0.0019	-2.48139
Chst12	NM_021528	Mus musculus carbohydrate sulfotransferase 12 (Chst12), mRNA.	1448477_at	59031	0.0025	-2.12359	0.0003	-1.92382
Chst2	NM_018763	Mus musculus carbohydrate sulfotransferase 2 (Chst2), mRNA.	1422758_at	54371	0.0002	-4.54339	0.0022	-1.64636
Chst7	NM_021715	Mus musculus carbohydrate (N-acetylglucosamino) sulfotransferase 7 (Chst7), mRNA.	1449402_at	60322	0	-4.25894	0.0002	-2.24618
Cideb	NM_009894	Mus musculus cell death-inducing DNA fragmentation factor, alpha subunit-like effector B (Cideb), mRNA.	1418976_s_at	12684	0.0001	8.0336	0	2.7639
Ckmt1	NM_009897	Mus musculus creatine kinase, mitochondrial 1, ubiquitous (Ckmt1), mRNA.	1432418_a_at	12716	0.0003	13.0376	0.0005	6.7303
Cks1b	NM_016904	Mus musculus CDC28 protein kinase 1b (Cks1b), mRNA.	1416698_a_at	54124	0.0034	3.3632	0.0017	1.8172
Cldn2	NM_016675	Mus musculus claudin 2 (Cldn2), mRNA.	1417231_at	12738	0	123.473	0	23.5574
Cldn3	NM_009902	Mus musculus claudin 3 (Cldn3), mRNA.	1434651_a_at	12739	0.0007	5.2684	0.0002	3.9949
Cldn5	NM_013805	Mus musculus claudin 5 (Cldn5), mRNA.	1417839_at	12741	0.001	-11.5607	0	-8.98473
Cldn7	NM_016887	Mus musculus claudin 7 (Cldn7), mRNA.	1448393_at	53624	0.0043	3.5193	0.0057	2.6295
Clec14a	NM_025809	Mus musculus C-type lectin domain family 14, member a (Clec14a), mRNA.	1419468_at	66864	0.0013	-14.1243	0	-11.0865
Clec1a	NM_175526	Mus musculus C-type lectin domain family 1, member a (Clec1a), mRNA.	1460039_at	243653	0.0002	-17.6991	0	-10.8696
Clec2d	NM_053109	Mus musculus C-type lectin domain family 2, member d (Clec2d), mRNA.	1419477_at	93694	0.0032	-3.11915	0	-3.39789
Clec3b	NM_011606	Mus musculus C-type lectin domain family 3, member b (Clec3b), mRNA.	1449466_at	21922	0.0001	-21.5983	0.0019	-2.77624
Clec5a	NM_001038604	Mus musculus C-type lectin domain family 5, member a (Clec5a), transcript variant 1, mRNA.	1421366_at	23845	0.0009	3.2484	0.0045	2.8334
Clic4	NM_013885	Mus musculus chloride intracellular channel 4 (mitochondrial) (Clic4), mRNA.	1423392_at	29876	0.0007	-2.48385	0	-2.34687
Clic5	NM_172621	Mus musculus chloride intracellular channel 5 (Clic5), mRNA.	1439505_at	224796	0.0005	-2.63852	0	-2.46245
Clip4	NM_030179	Mus musculus CAP-GLY domain containing linker protein family, member 4 (Clip4), mRNA.	1427278_at	78785	0	4.8231	0	3.9047
Clmn	NM_053155	Mus musculus calmin (Clmn), transcript variant 1, mRNA.	1425321_a_at	94040	0.0002	3.215	0	2.109
Clstn2	NM_022319	Mus musculus calsyntenin 2 (Clstn2), mRNA.	1441165_s_at	64085	0	-4.78469	0	-3.2175
Clu	NM_013492	Mus musculus clusterin (Clu), mRNA.	1437689_x_at	12759	0.0001	4.4586	0.0002	4.9982
Cmklr1	NM_008153	Mus musculus chemokine-like receptor 1 (Cmklr1), mRNA.	1456887_at	14747	0.0005	-3.9093	0	-3.45901
Cnn3	NM_028044	Mus musculus calponin 3, acidic (Cnn3), mRNA.	1456380_x_at	71994	0.0128	-3.35233	0	-3.35683
Col12a1	NM_007730	Mus musculus procollagen, type XII, alpha 1 (Col12a1), mRNA.	1434411_at	12816	0.0153	-2.41721	0.0009	-1.65098
Col13a1	NM_007731	Mus musculus procollagen, type XIII, alpha 1 (Col13a1), mRNA.	1422866_at	12817	0.0001	-10.8932	0.0002	-1.75469
Col15a1	NM_009928	Mus musculus procollagen, type XV (Col15a1), mRNA.	1448755_at	12819	0.0046	15.9367	0	5.7593
Col23a1	NM_153393	Mus musculus procollagen, type XXIII, alpha 1 (Col23a1), mRNA.	1429209_at	237759	0.0018	-2.94811	0.0002	-1.66556
Col4a3	NM_007734	Mus musculus procollagen, type IV, alpha 3 (Col4a3), mRNA.	1438779_at	12828	0.0002	-3.73832	0	-2.55689
Col4a4	NM_007735	Mus musculus procollagen, type IV, alpha 4 (Col4a4), mRNA.	1425772_at	12829	0.0002	-2.83126	0.0012	-1.79953
Col4a5	NM_007736	Mus musculus procollagen, type IV, alpha 5 (Col4a5), mRNA.	1425476_at	12830	0.0009	-2.4432	0.0002	-1.62866
Col6a2	NM_146007	Mus musculus procollagen, type VI, alpha 2 (Col6a2), mRNA.	1452250_a_at	12834	0.0024	-2.77778	0	-2.38379
Coq7	NM_009940	Mus musculus demethyl-Q 7 (Coq7), mRNA.	1416665_at	12850	0.0005	2.2851	0.0014	1.7538
Coro1a	NM_009898	Mus musculus coronin, actin binding protein 1A (Coro1a), mRNA.	1455269_a_at	12721	0.0005	-2.15796	0.0034	-1.47863
Cox4i2	NM_053091	Mus musculus cytochrome c oxidase subunit IV isoform 2 (Cox4i2), mRNA.	1421373_at	84682	0	-10.3199	0.0001	-3.99202
Cp	NM_007752	Mus musculus ceruloplasmin (Cp), transcript variant 2, mRNA.	1448735_at	12870	0.0308	-2.75482	0.0002	-2.26193
Cpd	NM_007754	Mus musculus carboxypeptidase D (Cpd), mRNA.	1442212_at	12874	0.0212	-2.15889	0	-2.05677
Cpe	NM_013494	Mus musculus carboxypeptidase E (Cpe), mRNA.	1415949_at	12876	0.0265	-2.70636	0.0025	-2.06186
Cpeb3	NM_198300	Mus musculus cytoplasmic polyadenylation element binding protein 3 (Cpeb3), mRNA.	1455372_at	208922	0.0049	2.7825	0.0003	1.81
Cr2	ENSMUST00000082321	complement receptor 2 (Cr2), mRNA gene:ENSMUSG00000026616	1425289_a_at	12902	0.0016	-3.56252	0	-3.34784
Crb3	NM_177638	Mus musculus crumbs homolog 3 (Drosophila) (Crb3), mRNA.	1424809_at	224912	0.0011	2.5402	0.0005	1.7224
Crispld2	NM_030209	Mus musculus cysteine-rich secretory protein LCCL domain containing 2 (Crispld2), mRNA.	1437056_x_at	78892	0.0029	-8.90472	0	-4.02414
Crry	NM_013499	Mus musculus complement receptor related protein (Crry), mRNA.	1430131_at	12946	0.0175	-2.54323	0.008	-1.34971
Cryab	NM_009964	Mus musculus crystallin, alpha B (Cryab), mRNA.	1416455_a_at	12955	0.0002	-2.59	0.0007	-1.85874
Csf1	NM_007778	Mus musculus colony stimulating factor 1 (macrophage) (Csf1), mRNA.	1460220_a_at	12977	0.0012	-4.3592	0	-3.23102
Csf2	NM_009969	Mus musculus colony stimulating factor 2 (granulocyte-macrophage) (Csf2), mRNA.	1427429_at	12981	0.0024	2.8054	0	2.174
Csf2rb	NM_007780	Mus musculus colony stimulating factor 2 receptor, beta, low-affinity (granulocyte-macrophage) (Csf2rb), mRNA.	1421326_at	12983	0.0004	3.6481	0	1.8698
Csf3r	NM_007782	Mus musculus colony stimulating factor 3 receptor (granulocyte) (Csf3r), mRNA.	1418806_at	12986	0	-3.76932	0	-2.91715
Cspg4	NM_139001	Mus musculus chondroitin sulfate proteoglycan 4 (Cspg4), mRNA.	1423341_at	121021	0	-4.19111	0.0011	-1.63693
Csrp2	NM_007792	Mus musculus cysteine and glycine-rich protein 2 (Csrp2), mRNA.	1420731_a_at	13008	0.0004	-2.21092	0	-2.23864
Cst8	NM_009978	Mus musculus cystatin 8 (cystatin-related epididymal spermatogenic) (Cst8), mRNA.	1424479_at	13012	0	-4.08497	0	-3.44471
Cstb	NM_007793	Mus musculus cystatin B (Cstb), mRNA.	1422507_at	13014	0.0001	3.3195	0.0001	2.4231
Ctla2a	NM_007796	Mus musculus cytotoxic T lymphocyte-associated protein 2 alpha (Ctla2a), mRNA.	1416811_s_at	13024	0.0011	-4.12882	0	-4.06174
Ctnnd1	NM_007615	Mus musculus catenin (cadherin associated protein), delta 1 (Ctnnd1), transcript variant 1, mRNA.	1422450_at	12388	0.0061	-2.01939	0.0001	-1.51653
Ctps	NM_016748	Mus musculus cytidine 5'-triphosphate synthase (Ctps), mRNA.	1416563_at	51797	0	2.6523	0.0001	1.8705
Ctsb	NM_007798	Mus musculus cathepsin B (Ctsb), mRNA.	1448732_at	13030	0.0026	2.4548	0.0108	1.4271
Ctsc	NM_009982	Mus musculus cathepsin C (Ctsc), mRNA.	1416382_at	13032	0.0014	2.3108	0	2.3698
Ctsd	NM_009983	Mus musculus cathepsin D (Ctsd), mRNA.	1448118_a_at	13033	0	2.1724	0.0109	1.9951
Ctsh	NM_007801	Mus musculus cathepsin H (Ctsh), mRNA.	1443814_x_at	13036	0	3.7172	0	4.2023
Ctsk	NM_007802	Mus musculus cathepsin K (Ctsk), mRNA.	1450652_at	13038	0.0004	5.7267	0.0003	2.6853
Ctsz	NM_022325	Mus musculus cathepsin Z (Ctsz), mRNA.	1417870_x_at	64138	0.0001	2.4108	0.0001	1.9978
Cttnbp2nl	NM_030249	Mus musculus CTTNBP2 N-terminal like (Cttnbp2nl), mRNA.	1449300_at	80281	0.0024	-2.07297	0	-2.35073
Cugbp2	NM_010160	Mus musculus CUG triplet repeat, RNA binding protein 2 (Cugbp2), mRNA.	1439777_at	14007	0.0037	-3.94789	0.0008	-2.71887
Cxcl1	NM_008176	Mus musculus chemokine (C-X-C motif) ligand 1 (Cxcl1), mRNA.	1457644_s_at	14825	0.0127	3.8211	0.011	1.6989
Cxcl14	NM_019568	Mus musculus chemokine (C-X-C motif) ligand 14 (Cxcl14), mRNA.	1418456_a_at	57266	0.0258	-2.13129	0.0037	-1.54727
Cxcl9	NM_008599	Mus musculus chemokine (C-X-C motif) ligand 9 (Cxcl9), mRNA.	1418652_at	17329	0.0006	5.6964	0	3.1644
Cxcr4	NM_009911	Mus musculus chemokine (C-X-C motif) receptor 4 (Cxcr4), mRNA.	1448710_at	12767	0.0002	-3.70782	0.0009	-2.34632
Cxx1c	NM_028375	Mus musculus CAAX box 1 homolog C (human) (Cxx1c), mRNA.	1450080_at	72865	0.0013	-3.05717	0.0002	-2.85388
Cyfip2	NM_133769	Mus musculus cytoplasmic FMR1 interacting protein 2 (Cyfip2), mRNA.	1428347_at	76884	0.0057	-2.19877	0	-1.92419
Cyp27a1	NM_024264	Mus musculus cytochrome P450, family 27, subfamily a, polypeptide 1 (Cyp27a1), mRNA.	1417590_at	104086	0.0002	-4.26439	0	-3.09502
Cyp2b10	NM_009999	Mus musculus cytochrome P450, family 2, subfamily b, polypeptide 10 (Cyp2b10), transcript variant 2, mRNA.	1451787_at	13088	0.0221	-2.54001	0	-5.55247
Cyp2d22	NM_019823	Mus musculus cytochrome P450, family 2, subfamily d, polypeptide 22 (Cyp2d22), mRNA.	1419040_at	56448	0.0001	-5.96659	0	-4.97265
Cyp2e1	NM_021282	Mus musculus cytochrome P450, family 2, subfamily e, polypeptide 1 (Cyp2e1), mRNA.	1415994_at	13106	0.0102	-2.87853	0.0056	-2.09952
Cyp2j9	NM_028979	Mus musculus cytochrome P450, family 2, subfamily j, polypeptide 9 (Cyp2j9), mRNA.	1424677_at	74519	0.0008	-6.49351	0	-4.05022
Cyp4b1	NM_007823	Mus musculus cytochrome P450, family 4, subfamily b, polypeptide 1 (Cyp4b1), mRNA.	1416194_at	13120	0.0005	-9.84252	0	-12.5628
Cyp4f39	NM_177307	Mus musculus cytochrome P450, family 4, subfamily f, polypeptide 39 (Cyp4f39), mRNA.	1457700_at	320997	0.0004	-2.1427	0.0017	-1.56814
D030011O10Rik	NM_177192	Mus musculus RIKEN cDNA D030011O10 gene (D030011O10Rik), mRNA.	1455340_at	320560	0.0009	-4.46828	0	-4.3592
D10Ertd610e	NM_028027	Mus musculus DNA segment, Chr 10, ERATO Doi 610, expressed (D10Ertd610e), mRNA.	1419978_s_at	52666	0	-2.31054	0.0025	-1.39256
D530005L17Rik	NM_177385	Mus musculus RIKEN cDNA D530005L17 gene (D530005L17Rik), transcript variant 2, mRNA.	1451469_at	338349	0.0005	-2.10084	0.0003	-1.29099
Dach1	NM_007826	Mus musculus dachshund 1 (Drosophila) (Dach1), transcript variant 1, mRNA.	1433743_at	13134	0.0001	-9.03342	0	-4.56413
Ddah1	NM_026993	Mus musculus dimethylarginine dimethylaminohydrolase 1 (Ddah1), mRNA.	1429298_at	69219	0	-10.7875	0	-6.29723
Ddc	NM_016672	Mus musculus dopa decarboxylase (Ddc), mRNA.	1426215_at	13195	0.0002	-11.1607	0.0027	-2.13174
Ddr2	NM_022563	Mus musculus discoidin domain receptor family, member 2 (Ddr2), mRNA.	1422738_at	18214	0.0178	-3.33556	0	-2.30787
Dennd2a	NM_172477	Mus musculus DENN/MADD domain containing 2A (Dennd2a), mRNA.	1433500_at	209773	0.0029	-3.43525	0	-2.9163
Dennd2c	NM_177857	Mus musculus DENN/MADD domain containing 2C (Dennd2c), mRNA.	1456891_at	329727	0.0024	-2.02143	0.0001	-1.43143
Dennd2d	NM_001093754	Mus musculus DENN/MADD domain containing 2D (Dennd2d), transcript variant 2, mRNA.	1451363_a_at	72121	0	2.8692	0	2.3634
Des	NM_010043	Mus musculus desmin (Des), mRNA.	1426731_at	13346	0.0001	-4.63607	0	-4.01768
Dfna5h	NM_018769	Mus musculus deafness, autosomal dominant 5 homolog (human) (Dfna5h), mRNA.	1421534_at	54722	0.0029	2.4689	0	2.3314
Dgke	NM_019505	Mus musculus diacylglycerol kinase, epsilon (Dgke), mRNA.	1436547_at	56077	0.0002	-2.2899	0	-1.80799
Dgkg	NM_138650	Mus musculus diacylglycerol kinase, gamma (Dgkg), mRNA.	1431167_at	110197	0.0001	-5.52486	0.0005	-1.48876
Dhh	NM_007857	Mus musculus desert hedgehog (Dhh), mRNA.	1434959_at	13363	0.0085	-2.07814	0.0092	-1.39723
Diras2	NM_001024474	Mus musculus DIRAS family, GTP-binding RAS-like 2 (Diras2), mRNA.	1455436_at	68203	0.0003	-8.83392	0.0087	-1.99481
Disp2	NM_170593	Mus musculus dispatched homolog 2 (Drosophila) (Disp2), mRNA.	1435404_at	214240	0.0001	-4.08497	0	-2.849
Dkk2	NM_020265	Mus musculus dickkopf homolog 2 (Xenopus laevis) (Dkk2), mRNA.	1420512_at	56811	0.0001	29.0669	0	3.3101
Dlc1	NM_015802	Mus musculus deleted in liver cancer 1 (Dlc1), mRNA.	1460602_at	50768	0.0001	-3.39559	0	-2.76472
Dlk1	NM_010052	Mus musculus delta-like 1 homolog (Drosophila) (Dlk1), mRNA.	1449939_s_at	13386	0.0005	65.8058	0	4.8191
Dll1	NM_007865	Mus musculus delta-like 1 (Drosophila) (Dll1), mRNA.	1419204_at	13388	0	-3.39098	0	-2.28415
Dll4	NM_019454	Mus musculus delta-like 4 (Drosophila) (Dll4), mRNA.	1421826_at	54485	0.0023	-8.67303	0	-4.57247
Dmd	NM_007868	Mus musculus dystrophin, muscular dystrophy (Dmd), mRNA.	1448665_at	13405	0.0118	-2.98775	0.0026	-2.47097
Dmn	NM_201639	Mus musculus desmuslin (Dmn), transcript variant 1, mRNA.	1457275_at	233335	0.0155	-6.72043	0	-2.52334
Dmpk	NM_032418	Mus musculus dystrophia myotonica-protein kinase (Dmpk), mRNA.	1434944_at	13400	0.0001	-3.09215	0	-2.15378
Dnahc8	NM_013811	Mus musculus dynein, axonemal, heavy chain 8 (Dnahc8), mRNA.	1424936_a_at	13417	0	-12.0048	0.0071	-1.19947
Dock6	NM_177030	Mus musculus dedicator of cytokinesis 6 (Dock6), mRNA.	1427240_at	319899	0.0005	-3.18878	0.0001	-2.19877
Dpep1	NM_007876	Mus musculus dipeptidase 1 (renal) (Dpep1), mRNA.	1435943_at	13479	0.0004	-23.0947	0	-14.0252
Dpf2	NM_011262	Mus musculus D4, zinc and double PHD fingers family 2 (Dpf2), mRNA.	1429903_at	19708	0.0005	-2.04248	0.0003	-1.42816
Dpp8	NM_028906	Mus musculus dipeptidylpeptidase 8 (Dpp8), mRNA.	1428698_at	74388	0	-2.36686	0.0001	-1.4497
Dpt	NM_019759	Mus musculus dermatopontin (Dpt), mRNA.	1418511_at	56429	0.0001	-5.97015	0	-5.54631
Dpyd	NM_170778	Mus musculus dihydropyrimidine dehydrogenase (Dpyd), mRNA.	1427946_s_at	99586	0.0011	-5.52792	0	-3.1211
Dpysl3	NM_009468	Mus musculus dihydropyrimidinase-like 3 (Dpysl3), mRNA.	1438789_s_at	22240	0.0046	-2.79174	0	-2.22816
Dst	NM_134448	Mus musculus dystonin (Dst), transcript variant b, mRNA.	1423626_at	13518	0.0006	-2.10305	0.001	-1.63934
Dtx4	NM_172442	Mus musculus deltex 4 homolog (Drosophila) (Dtx4), mRNA.	1455711_at	207521	0.0012	2.361	0.0003	1.7317
Dusp1	NM_013642	Mus musculus dual specificity phosphatase 1 (Dusp1), mRNA.	1448830_at	19252	0.0012	-2.20604	0.0002	-2.15889
Dusp4	NM_176933	Mus musculus dual specificity phosphatase 4 (Dusp4), mRNA.	1428834_at	319520	0.0004	2.4137	0.0001	1.9704
Dusp8	NM_008748	Mus musculus dual specificity phosphatase 8 (Dusp8), mRNA.	1418714_at	18218	0.0048	-4.13394	0.0016	-2.51256
Dync1li2	NM_001013380	Mus musculus dynein, cytoplasmic 1 light intermediate chain 2 (Dync1li2), mRNA.	1433925_at	234663	0.0012	-2.22717	0.0017	-1.41203
Dyrk3	NM_145508	Mus musculus dual-specificity tyrosine-(Y)-phosphorylation regulated kinase 3 (Dyrk3), mRNA.	1424229_at	226419	0.0008	7.9408	0.0066	2.2534
Ebf1	NM_007897	Mus musculus early B-cell factor 1 (Ebf1), mRNA.	1416301_a_at	13591	0.0016	-6.30517	0	-2.6824
Ecm2	NM_001012324	Mus musculus extracellular matrix protein 2, female organ and adipocyte specific (Ecm2), mRNA.	1440096_at	407800	0.0001	-12.987	0	-5.43774
Edg1	NM_007901	Mus musculus endothelial differentiation sphingolipid G-protein-coupled receptor 1 (Edg1), mRNA.	1423571_at	13609	0.0007	-4.5106	0	-6.05694
Edg2	NM_010336	Mus musculus endothelial differentiation, lysophosphatidic acid G-protein-coupled receptor, 2 (Edg2), mRNA.	1448606_at	14745	0.0231	-3.42583	0.0001	-2.8777
Edg3	NM_010101	Mus musculus endothelial differentiation, sphingolipid G-protein-coupled receptor, 3 (Edg3), mRNA.	1438658_a_at	13610	0.0003	-7.77001	0.0001	-6.09385
Edg4	NM_020028	Mus musculus endothelial differentiation, lysophosphatidic acid G-protein-coupled receptor 4 (Edg4), mRNA.	1442291_at	53978	0.0059	2.6824	0.0009	1.7666
Edg6	NM_010102	Mus musculus endothelial differentiation, G-protein-coupled receptor 6 (Edg6), mRNA.	1451024_at	13611	0.0001	-5.1573	0.0067	-2.57202
Edil3	NM_010103	Mus musculus EGF-like repeats and discoidin I-like domains 3 (Edil3), transcript variant 2, mRNA.	1433474_at	13612	0.0018	-22.3714	0	-6.31313
Edn1	NM_010104	Mus musculus endothelin 1 (Edn1), mRNA.	1451924_a_at	13614	0.011	-4.23191	0.0001	-4.81696
Ednra	NM_010332	Mus musculus endothelin receptor type A (Ednra), mRNA.	1451691_at	13617	0.0115	-2.72257	0	-2.20507
Ednrb	NM_007904	Mus musculus endothelin receptor type B (Ednrb), mRNA.	1437347_at	13618	0.0003	-25.0627	0	-14.3472
Efemp1	NM_146015	Mus musculus epidermal growth factor-containing fibulin-like extracellular matrix protein 1 (Efemp1), mRNA.	1427183_at	216616	0.0004	-8.7108	0	-6.16523
Efnb2	NM_010111	Mus musculus ephrin B2 (Efnb2), mRNA.	1419639_at	13642	0.0002	-5.12033	0	-4.06504
EG654432	NR_002700	Mus musculus predicted gene, EG654432 (EG654432) on chromosome 17.	1449007_at	12228	0.0014	2.199	0.0022	1.5616
Egflam	NM_178748	Mus musculus EGF-like, fibronectin type III and laminin G domains (Egflam), mRNA.	1434647_at	268780	0.0003	-4.48229	0	-3.45901
Egfr	NM_207655	Mus musculus epidermal growth factor receptor (Egfr), transcript variant 1, mRNA.	1435888_at	13649	0.0034	-4.05844	0	-3.63504
Egr1	NM_007913	Mus musculus early growth response 1 (Egr1), mRNA.	1417065_at	13653	0.0005	5.7349	0.0001	2.9091
Egr2	NM_010118	Mus musculus early growth response 2 (Egr2), mRNA.	1427682_a_at	13654	0.0006	2.777	0.001	1.4891
Ehd1	NM_010119	Mus musculus EH-domain containing 1 (Ehd1), mRNA.	1416012_at	13660	0	-3.44234	0	-2.8547
Ehd2	NM_153068	Mus musculus EH-domain containing 2 (Ehd2), mRNA.	1459823_at	259300	0.0001	-2.61233	0	-1.40568
Ehd4	NM_133838	Mus musculus EH-domain containing 4 (Ehd4), mRNA.	1449852_a_at	98878	0	-3.25415	0	-3.19081
Ehf	NM_007914	Mus musculus ets homologous factor (Ehf), mRNA.	1419475_a_at	13661	0.0011	3.6971	0.0001	3.5006
Eif4e3	NM_025829	Mus musculus eukaryotic translation initiation factor 4E member 3 (Eif4e3), mRNA.	1417978_at	66892	0.0022	-3.18066	0	-2.405
Ela1	NM_033612	Mus musculus elastase 1, pancreatic (Ela1), mRNA.	1423693_at	109901	0	4.1422	0.0045	1.5974
Elf3	NM_007921	Mus musculus E74-like factor 3 (Elf3), mRNA.	1416916_at	13710	0	2.9721	0.0011	2.6358
Elf5	NM_010125	Mus musculus E74-like factor 5 (Elf5), mRNA.	1419555_at	13711	0	5.6612	0.001	4.169
Ell2	NM_138953	Mus musculus elongation factor RNA polymerase II 2 (Ell2), mRNA.	1450744_at	192657	0.001	2.324	0.0001	2.033
Elmo3	NM_172760	Mus musculus engulfment and cell motility 3, ced-12 homolog (C. elegans) (Elmo3), mRNA.	1434489_at	234683	0	2.1483	0.0001	1.8392
Eln	NM_007925	Mus musculus elastin (Eln), mRNA.	1420855_at	13717	0.0026	4.0757	0.0006	2.7279
Elovl7	NM_029001	Mus musculus ELOVL family member 7, elongation of long chain fatty acids (yeast) (Elovl7), mRNA.	1440354_at	74559	0.0023	2.2829	0.0008	2.4576
Eltd1	NM_133222	Mus musculus EGF, latrophilin seven transmembrane domain containing 1 (Eltd1), mRNA.	1418059_at	170757	0.0007	-4.87329	0	-5.28821
Emcn	NM_016885	Mus musculus endomucin (Emcn), mRNA.	1425582_a_at	59308	0.0024	-2.69469	0	-2.58532
Enah	NM_010135	Mus musculus enabled homolog (Drosophila) (Enah), transcript variant 1, mRNA.	1424800_at	13800	0.0014	-2.11015	0.0022	-1.98807
Enc1	NM_007930	Mus musculus ectodermal-neural cortex 1 (Enc1), mRNA.	1450061_at	13803	0.0016	2.3983	0	2.3811
Eng	NM_007932	Mus musculus endoglin (Eng), mRNA.	1432176_a_at	13805	0.0002	-6.83995	0	-4.80077
Eno3	NM_007933	Mus musculus enolase 3, beta muscle (Eno3), mRNA.	1417951_at	13808	0.0017	-2.0145	0	-1.78476
Enpp2	NM_015744	Mus musculus ectonucleotide pyrophosphatase/phosphodiesterase 2 (Enpp2), mRNA.	1448136_at	18606	0.0052	-2.59943	0	-3.0021
Entpd2	NM_009849	Mus musculus ectonucleoside triphosphate diphosphohydrolase 2 (Entpd2), mRNA.	1418259_a_at	12496	0	2.5856	0.0003	1.4838
Epb4.1l2	NM_013511	Mus musculus erythrocyte protein band 4.1-like 2 (Epb4.1l2), mRNA.	1433490_s_at	13822	0.0005	-3.51989	0	-3.27225
Epb4.1l3	NM_013813	Mus musculus erythrocyte protein band 4.1-like 3 (Epb4.1l3), mRNA.	1419062_at	13823	0.0013	-9.05797	0	-5.10725
Epb4.9	NM_013514	Mus musculus erythrocyte protein band 4.9 (Epb4.9), mRNA.	1460223_a_at	13829	0	-3.75375	0	-2.05465
Epdr1	NM_134065	Mus musculus ependymin related protein 1 (zebrafish) (Epdr1), mRNA.	1450380_at	105298	0.0001	4.0505	0.0045	2.0271
Ephb4	NM_010144	Mus musculus Eph receptor B4 (Ephb4), mRNA.	1449845_a_at	13846	0.0001	-2.80978	0	-2.18007
Epn2	NM_010148	Mus musculus epsin 2 (Epn2), mRNA.	1427226_at	13855	0.001	-2.77546	0	-2.1097
Erbb3	NM_010153	Mus musculus v-erb-b2 erythroblastic leukemia viral oncogene homolog 3 (avian) (Erbb3), mRNA.	1434606_at	13867	0	2.7026	0.0007	2.8443
Erc2	NM_177814	Mus musculus ELKS/RAB6-interacting/CAST family member 2 (Erc2), mRNA.	1434582_at	238988	0.0041	-3.26477	0.0006	-1.52625
Ereg	NM_007950	Mus musculus epiregulin (Ereg), mRNA.	1419431_at	13874	0.0002	598.105	0	30.4236
Erg	NM_133659	Mus musculus avian erythroblastosis virus E-26 (v-ets) oncogene related (Erg), mRNA.	1440244_at	13876	0.0014	-5.14403	0	-4.69263
Errfi1	NM_133753	Mus musculus ERBB receptor feedback inhibitor 1 (Errfi1), mRNA.	1419816_s_at	74155	0.0138	3.2548	0.0063	1.6286
Esm1	NM_023612	Mus musculus endothelial cell-specific molecule 1 (Esm1), mRNA.	1449280_at	71690	0.002	-4.34783	0.0056	-2.45339
Ets1	NM_011808	Mus musculus E26 avian leukemia oncogene 1, 5' domain (Ets1), transcript variant 1, mRNA.	1452163_at	23871	0.0002	-4.12031	0	-3.68596
Ets2	NM_011809	Mus musculus E26 avian leukemia oncogene 2, 3' domain (Ets2), mRNA.	1447685_x_at	23872	0.0031	-2.12044	0.0001	-1.93986
Evc	NM_021292	Mus musculus Ellis van Creveld gene homolog (human) (Evc), mRNA.	1448876_at	59056	0.0003	-3.49406	0.0001	-1.63106
Evc2	NM_145920	Mus musculus Ellis van Creveld syndrome 2 homolog (human) (Evc2), mRNA.	1429447_at	68525	0.0001	-3.6036	0.0003	-1.5873
Exoc3l	NM_177788	Mus musculus exocyst complex component 3-like (Exoc3l), mRNA.	1436536_at	277978	0.0525	-2.95421	0.0025	-1.74764
Eya1	NM_010164	Mus musculus eyes absent 1 homolog (Drosophila) (Eya1), mRNA.	1457424_at	14048	0.0022	-2.63574	0.0006	-1.3403
F10	NM_007972	Mus musculus coagulation factor X (F10), mRNA.	1449305_at	14058	0.003	3.0133	0.0071	1.2042
F13a1	NM_028784	Mus musculus coagulation factor XIII, A1 subunit (F13a1), mRNA.	1448929_at	74145	0.0546	-3.1027	0	-6.10874
Fabp3	NM_010174	Mus musculus fatty acid binding protein 3, muscle and heart (Fabp3), mRNA.	1416023_at	14077	0.0003	-3.663	0	-3.95883
Faim2	NM_028224	Mus musculus Fas apoptotic inhibitory molecule 2 (Faim2), transcript variant 1, mRNA.	1429518_at	72393	0	-4.07	0	-8.56898
Fancb	NM_175027	Mus musculus Fanconi anemia, complementation group B (Fancb), mRNA.	1437780_at	237211	0.0128	-2.29043	0	-2.13402
Fancc	NM_001042673	Mus musculus Fanconi anemia, complementation group C (Fancc), transcript variant 2, mRNA.	1450861_at	14088	0.0007	-2.62674	0	-2.34962
Fas	NM_007987	Mus musculus Fas (TNF receptor superfamily member) (Fas), mRNA.	1460251_at	14102	0.0018	-2.41955	0.0002	-2.69034
Fasn	NM_007988	Mus musculus fatty acid synthase (Fasn), mRNA.	1423828_at	14104	0	2.0298	0.0005	2.1983
Fbln1	NM_010180	Mus musculus fibulin 1 (Fbln1), mRNA.	1422540_at	14114	0.0004	-3.73552	0.0002	-2.20653
Fbln5	NM_011812	Mus musculus fibulin 5 (Fbln5), mRNA.	1416164_at	23876	0	-4.06835	0.0002	-2.56345
Fbp2	NM_007994	Mus musculus fructose bisphosphatase 2 (Fbp2), mRNA.	1449088_at	14120	0.0003	9.7966	0.0017	2.3202
Fbxo30	NM_027968	Mus musculus F-box protein 30 (Fbxo30), mRNA.	1436550_at	71865	0.0001	-4.28633	0	-2.76472
Fbxo4	NM_134099	Mus musculus F-box protein 4 (Fbxo4), mRNA.	1427121_at	106052	0.0047	2.5268	0.0004	1.5312
Fcgr1	NM_010186	Mus musculus Fc receptor, IgG, high affinity I (Fcgr1), mRNA.	1417876_at	14129	0.0003	2.4589	0.0094	1.6481
Fcgr2b	NM_001077189	Mus musculus Fc receptor, IgG, low affinity IIb (Fcgr2b), transcript variant 1, mRNA.	1435476_a_at	14130	0.0076	2.8555	0.0013	1.7766
Fcgr3	NM_010188	Mus musculus Fc receptor, IgG, low affinity III (Fcgr3), mRNA.	1448620_at	14131	0.0001	2.7514	0.0003	1.818
Fcrla	NM_145141	Mus musculus Fc receptor-like A (Fcrla), mRNA.	1419907_s_at	98752	0.0005	-4.02091	0	-2.25938
Fetub	NM_021564	Mus musculus fetuin beta (Fetub), transcript variant 1, mRNA.	1449555_a_at	59083	0	78.9125	0.0003	31.3894
Fez2	NM_199448	Mus musculus fasciculation and elongation protein zeta 2 (zygin II) (Fez2), mRNA.	1434348_at	225020	0.0004	-2.91206	0	-2.9985
Fga	NM_010196	Mus musculus fibrinogen, alpha polypeptide (Fga), mRNA.	1424279_at	14161	0.004	25.1418	0.0001	2.4008
Fgd5	NM_172731	Mus musculus FYVE, RhoGEF and PH domain containing 5 (Fgd5), mRNA.	1460578_at	232237	0.0005	-3.77074	0.0001	-2.9753
Fgf1	NM_010197	Mus musculus fibroblast growth factor 1 (Fgf1), mRNA.	1441042_at	14164	0.0138	-2.44798	0.0001	-1.43102
Fgf18	NM_008005	Mus musculus fibroblast growth factor 18 (Fgf18), mRNA.	1449545_at	14172	0.0057	-2.42424	0.0001	-1.91461
Fgf7	NM_008008	Mus musculus fibroblast growth factor 7 (Fgf7), mRNA.	1438405_at	14178	0.0002	-6.42261	0.0004	-7.32064
Fgfbp1	NM_008009	Mus musculus fibroblast growth factor binding protein 1 (Fgfbp1), mRNA.	1419086_at	14181	0.0135	-2.15332	0.0099	-1.98926
Fgfr4	NM_008011	Mus musculus fibroblast growth factor receptor 4 (Fgfr4), mRNA.	1418596_at	14186	0	-18.6567	0	-5.01002
Fgg	NM_133862	Mus musculus fibrinogen, gamma polypeptide (Fgg), mRNA.	1416025_at	99571	0	13.1669	0.0004	5.8851
Fgl1	NM_145594	Mus musculus fibrinogen-like protein 1 (Fgl1), mRNA.	1424599_at	234199	0.0003	47.9955	0	4.6203
Fhl1	NM_001077361	Mus musculus four and a half LIM domains 1 (Fhl1), transcript variant 1, mRNA.	1417872_at	14199	0.0004	-3.50508	0	-5.39084
Fhod1	NM_177699	Mus musculus formin homology 2 domain containing 1 (Fhod1), mRNA.	1435557_at	234686	0	-2.02758	0.0002	-1.65344
Figf	NM_010216	Mus musculus c-fos induced growth factor (Figf), mRNA.	1449528_at	14205	0	-30.3951	0	-14.8368
Fkbp7	NM_010222	Mus musculus FK506 binding protein 7 (Fkbp7), mRNA.	1416803_at	14231	0	-2.62674	0	-2.52653
Fli1	NM_008026	Mus musculus Friend leukemia integration 1 (Fli1), mRNA.	1433512_at	14247	0.0312	-2.53614	0	-2.92654
Flrt3	NM_178382	Mus musculus fibronectin leucine rich transmembrane protein 3 (Flrt3), mRNA.	1429310_at	71436	0	-3.8956	0.0001	-2.82326
Flt1	NM_010228	Mus musculus FMS-like tyrosine kinase 1 (Flt1), mRNA.	1419300_at	14254	0.0006	-3.05157	0	-2.2805
Fmnl2	NM_172409	Mus musculus formin-like 2 (Fmnl2), mRNA.	1428579_at	71409	0.0001	-3.26052	0	-3.61402
Fmo1	NM_010231	Mus musculus flavin containing monooxygenase 1 (Fmo1), mRNA.	1417429_at	14261	0.0002	-24.0964	0	-14.4718
Fmo2	NM_018881	Mus musculus flavin containing monooxygenase 2 (Fmo2), mRNA.	1422904_at	55990	0.0321	-4.63392	0	-5.2687
Fmo5	NM_010232	Mus musculus flavin containing monooxygenase 5 (Fmo5), mRNA.	1450332_s_at	14263	0.0003	-5.65611	0	-3.23206
Fos	NM_010234	Mus musculus FBJ osteosarcoma oncogene (Fos), mRNA.	1423100_at	14281	0.0017	2.6357	0.0071	1.6952
Foxa3	NM_008260	Mus musculus forkhead box A3 (Foxa3), mRNA.	1431900_a_at	15377	0.0001	12.1529	0.0095	1.4406
Foxf1a	NM_010426	Mus musculus forkhead box F1a (Foxf1a), mRNA.	1434939_at	15227	0	-10.8342	0	-7.54148
Foxf2	NM_010225	Mus musculus forkhead box F2 (Foxf2), mRNA.	1418220_at	14238	0.0001	-3.59842	0.0001	-2.67523
Foxn3	NM_183186	Mus musculus forkhead box N3 (Foxn3), mRNA.	1438255_at	71375	0.0074	-2.64061	0.0001	-1.84162
Foxp2	NM_053242	Mus musculus forkhead box P2 (Foxp2), transcript variant 1, mRNA.	1458191_at	114142	0.0038	2.6722	0	3.7237
Foxq1	NM_008239	Mus musculus forkhead box Q1 (Foxq1), mRNA.	1422735_at	15220	0	5.1048	0.0004	2.8289
Frk	NM_010237	Mus musculus fyn-related kinase (Frk), mRNA.	1436413_at	14302	0.0013	3.6087	0	2.9864
Frmd4a	NM_172475	Mus musculus FERM domain containing 4A (Frmd4a), mRNA.	1434285_at	209630	0.001	-2.03004	0	-1.79083
Frmd6	NM_028127	Mus musculus FERM domain containing 6 (Frmd6), mRNA.	1451264_at	319710	0.0006	-2.5641	0	-1.8352
Frzb	NM_011356	Mus musculus frizzled-related protein (Frzb), mRNA.	1416658_at	20378	0.0031	8.4186	0.0001	4.3179
Fst	NM_008046	Mus musculus follistatin (Fst), mRNA.	1421365_at	14313	0.001	5.1209	0	2.8879
Fuca1	NM_024243	Mus musculus fucosidase, alpha-L- 1, tissue (Fuca1), mRNA.	1456155_x_at	71665	0.0017	2.4809	0.0024	1.3686
Fut2	NM_018876	Mus musculus fucosyltransferase 2 (Fut2), mRNA.	1434862_at	14344	0	7.6088	0	9.2896
Fxyd1	NM_052992	Mus musculus FXYD domain-containing ion transport regulator 1 (Fxyd1), transcript variant 3, mRNA.	1421374_a_at	56188	0.0001	-7.62195	0.0002	-3.28299
Fxyd4	NM_033648	Mus musculus FXYD domain-containing ion transport regulator 4 (Fxyd4), mRNA.	1418207_at	108017	0	8.1688	0.0045	1.221
Fyn	NM_008054	Mus musculus Fyn proto-oncogene (Fyn), mRNA.	1417558_at	14360	0	-3.61925	0	-3.26797
Fzd4	NM_008055	Mus musculus frizzled homolog 4 (Drosophila) (Fzd4), mRNA.	1419301_at	14366	0.0001	-2.73973	0	-2.75103
G0s2	NM_008059	Mus musculus G0/G1 switch gene 2 (G0s2), mRNA.	1448700_at	14373	0	-12.7226	0	-6.0241
Gadd45b	NM_008655	Mus musculus growth arrest and DNA-damage-inducible 45 beta (Gadd45b), mRNA.	1449773_s_at	17873	0.0002	-3.15756	0.0003	-2.17486
Gadd45g	NM_011817	Mus musculus growth arrest and DNA-damage-inducible 45 gamma (Gadd45g), mRNA.	1453851_a_at	23882	0.0027	2.4544	0.0002	1.8357
Galc	NM_008079	Mus musculus galactosylceramidase (Galc), mRNA.	1452907_at	14420	0	2.3017	0.001	1.8248
Galnt12	NM_172693	Mus musculus UDP-N-acetyl-alpha-D-galactosamine:polypeptide N-acetylgalactosaminyltransferase 12 (Galnt12), mRNA.	1437760_at	230145	0.0001	4.0831	0.0028	1.5821
Galnt3	NM_015736	Mus musculus UDP-N-acetyl-alpha-D-galactosamine:polypeptide N-acetylgalactosaminyltransferase 3 (Galnt3), mRNA.	1417588_at	14425	0.0002	2.702	0.0007	2.7329
Galntl2	NM_030166	Mus musculus UDP-N-acetyl-alpha-D-galactosamine:polypeptide N-acetylgalactosaminyltransferase-like 2 (Galntl2), mRNA.	1429236_at	78754	0.0022	-2.57998	0	-2.55297
Galntl4	NM_173739	Mus musculus UDP-N-acetyl-alpha-D-galactosamine:polypeptide N-acetylgalactosaminyltransferase-like 4 (Galntl4), mRNA.	1454780_at	233733	0	-5.26316	0	-3.55492
Gap43	NM_008083	Mus musculus growth associated protein 43 (Gap43), mRNA.	1423537_at	14432	0.0001	-15.0376	0.0001	-2.82008
Gas1	NM_008086	Mus musculus growth arrest specific 1 (Gas1), mRNA.	1416855_at	14451	0.0007	-4.64468	0.0099	-1.71792
Gata2	NM_008090	Mus musculus GATA binding protein 2 (Gata2), mRNA.	1428816_a_at	14461	0.0001	-7.66284	0	-6.8306
Gata3	NM_008091	Mus musculus GATA binding protein 3 (Gata3), mRNA.	1448886_at	14462	0.0004	-12.7714	0	-2.99043
Gata5	NM_008093	Mus musculus GATA binding protein 5 (Gata5), mRNA.	1450125_at	14464	0	-3.26371	0.0001	-2.39464
Gatm	NM_025961	Mus musculus glycine amidinotransferase (L-arginine:glycine amidinotransferase) (Gatm), mRNA.	1423569_at	67092	0.0003	2.768	0.0001	2.2319
Gbp2	NM_010260	Mus musculus guanylate nucleotide binding protein 2 (Gbp2), mRNA.	1418240_at	14469	0.0013	-2.43132	0.0008	-2.31428
Gbp3	NM_018734	Mus musculus guanylate nucleotide binding protein 3 (Gbp3), mRNA.	1418392_a_at	55932	0.0001	-3.86847	0	-3.13381
Gbp6	NM_001083312	Mus musculus guanylate binding protein 6 (Gbp6), mRNA.	1434380_at	229900	0.0001	-4.23012	0	-3.64299
Gch1	NM_008102	Mus musculus GTP cyclohydrolase 1 (Gch1), mRNA.	1429692_s_at	14528	0	3.1235	0.0001	2.132
Gclc	NM_010295	Mus musculus glutamate-cysteine ligase, catalytic subunit (Gclc), mRNA.	1455959_s_at	14629	0	2.135	0	2.7636
Gcnt1	NM_173442	Mus musculus glucosaminyl (N-acetyl) transferase 1, core 2 (Gcnt1), mRNA.	1460431_at	14537	0	7.537	0	2.5061
Gdf15	NM_011819	Mus musculus growth differentiation factor 15 (Gdf15), mRNA.	1418949_at	23886	0.0022	3.6774	0.0106	1.5159
Gdnf	NM_010275	Mus musculus glial cell line derived neurotrophic factor (Gdnf), mRNA.	1419080_at	14573	0.0001	2.5653	0.0005	1.9266
Gfpt1	NM_013528	Mus musculus glutamine fructose-6-phosphate transaminase 1 (Gfpt1), mRNA.	1428715_at	72178	0	2.3113	0	2.0076
Gfra2	NM_008115	Mus musculus glial cell line derived neurotrophic factor family receptor alpha 2 (Gfra2), mRNA.	1433716_x_at	14586	0.0002	-13.2626	0	-3.69413
Ggh	NM_010281	Mus musculus gamma-glutamyl hydrolase (Ggh), mRNA.	1419595_a_at	14590	0.0024	-2.05002	0	-3.30579
Ghr	NM_010284	Mus musculus growth hormone receptor (Ghr), transcript variant 1, mRNA.	1451501_a_at	14600	0	-4.09836	0	-3.67242
Gimap3	NM_031247	Mus musculus GTPase, IMAP family member 3 (Gimap3), nuclear gene encoding mitochondrial protein, mRNA.	1449220_at	83408	0.0021	-2.00844	0	-2.40906
Gimap4	NM_174990	Mus musculus GTPase, IMAP family member 4 (Gimap4), transcript variant 1, mRNA.	1424375_s_at	107526	0.0003	-4.64684	0	-4.34783
Gimap5	NM_175035	Mus musculus GTPase, IMAP family member 5 (Gimap5), mRNA.	1444181_at	317757	0.0083	-5.25486	0	-3.78644
Gimap6	NM_153175	Mus musculus GTPase, IMAP family member 6 (Gimap6), mRNA.	1427891_at	231931	0.0004	-6.77966	0	-5.19481
Gimap7	NM_146167	Mus musculus GTPase, IMAP family member 7 (Gimap7), mRNA.	1425084_at	231932	0.001	-3.0021	0.0089	-1.78031
Gimap8	NM_001077410	Mus musculus GTPase, IMAP family member 8 (Gimap8), transcript variant 2, mRNA.	1456061_at	243374	0.0015	-4.92611	0	-4.87805
Gimap9	NM_174960	Mus musculus GTPase, IMAP family member 9 (Gimap9), mRNA.	1437756_at	317758	0.0037	-2.33918	0	-3.0021
Gipc2	NM_016867	Mus musculus GIPC PDZ domain containing family, member 2 (Gipc2), mRNA.	1417178_at	54120	0	-2.30787	0	-3.12402
Git2	NM_019834	Mus musculus G protein-coupled receptor kinase-interactor 2 (Git2), transcript variant 1, mRNA.	1435925_at	26431	0	-2.26963	0	-2.26142
Gja1	NM_010288	Mus musculus gap junction membrane channel protein alpha 1 (Gja1), mRNA.	1415800_at	14609	0.0001	2.3616	0.0001	2.4712
Gja4	NM_008120	Mus musculus gap junction membrane channel protein alpha 4 (Gja4), mRNA.	1416255_at	14612	0.0024	-3.59712	0	-2.90192
Gja5	NM_008121	Mus musculus gap junction membrane channel protein alpha 5 (Gja5), mRNA.	1429101_at	14613	0	-8.76424	0	-4.16493
Gja7	NM_008122	Mus musculus gap junction membrane channel protein alpha 7 (Gja7), mRNA.	1449094_at	14615	0.0011	-3.55745	0	-2.86533
Gjb2	NM_008125	Mus musculus gap junction membrane channel protein beta 2 (Gjb2), mRNA.	1423271_at	14619	0.0002	5.842	0.0001	4.0407
Gjb3	NM_008126	Mus musculus gap junction membrane channel protein beta 3 (Gjb3), mRNA.	1416715_at	14620	0.0004	23.0431	0	3.8236
Gjb4	NM_008127	Mus musculus gap junction membrane channel protein beta 4 (Gjb4), mRNA.	1422179_at	14621	0	35.2805	0	5.9187
Gjb6	NM_001010937	Mus musculus gap junction membrane channel protein beta 6 (Gjb6), transcript variant 2, mRNA.	1448397_at	14623	0	4.9362	0.0003	2.3943
Gkn2	NM_025467	Mus musculus gastrokine 2 (Gkn2), mRNA.	1453132_a_at	66284	0	273.681	0	12.9005
Gli3	NM_008130	Mus musculus GLI-Kruppel family member GLI3 (Gli3), mRNA.	1456067_at	14634	0.0036	-2.04374	0.0034	-1.31752
Glis2	NM_031184	Mus musculus GLIS family zinc finger 2 (Glis2), mRNA.	1416598_at	83396	0	-2.6178	0.0001	-1.91205
Glrx	NM_053108	Mus musculus glutaredoxin (Glrx), mRNA.	1416592_at	93692	0.0001	5.5953	0	4.9136
Gmpr2	NM_177992	Mus musculus guanosine monophosphate reductase 2 (Gmpr2), mRNA.	1429180_at	105446	0.0116	-2.05297	0.0015	-1.19346
Gna14	NM_008137	Mus musculus guanine nucleotide binding protein, alpha 14 (Gna14), mRNA.	1420385_at	14675	0	-7.44048	0	-4.79846
Gnb4	NM_013531	Mus musculus guanine nucleotide binding protein, beta 4 (Gnb4), mRNA.	1419470_at	14696	0.0004	-2.457	0	-2.82885
Gng11	NM_025331	Mus musculus guanine nucleotide binding protein (G protein), gamma 11 (Gng11), mRNA.	1448942_at	66066	0	-3.51124	0.0001	-4.98256
Gng12	NM_025278	Mus musculus guanine nucleotide binding protein (G protein), gamma 12 (Gng12), mRNA.	1421947_at	14701	0	2.1372	0.002	1.3312
Gng2	NM_010315	Mus musculus guanine nucleotide binding protein (G protein), gamma 2 subunit (Gng2), transcript variant 1, mRNA.	1428156_at	14702	0.002	-4.44247	0	-4.03877
Gng8	NM_010320	Mus musculus guanine nucleotide binding protein (G protein), gamma 8 subunit (Gng8), mRNA.	1457755_at	14709	0	-2.82885	0.0014	-2.07082
Gnpat	NM_010322	Mus musculus glyceronephosphate O-acyltransferase (Gnpat), mRNA.	1417456_at	14712	0.0018	2.4072	0.0002	2.0192
Gnptab	NM_001004164	Mus musculus N-acetylglucosamine-1-phosphate transferase, alpha and beta subunits (Gnptab), mRNA.	1452461_a_at	432486	0.0051	2.6128	0	2.2666
Golm1	NM_027307	Mus musculus golgi phosphoprotein 2 (Golph2), transcript variant 1, mRNA.	1415698_at	105348	0	6.9125	0	6.7222
Gp9	NM_018762	Mus musculus glycoprotein 9 (platelet) (Gp9), mRNA.	1419720_at	54368	0.0001	-4.41696	0.0003	-1.94326
Gpam	NM_008149	Mus musculus glycerol-3-phosphate acyltransferase, mitochondrial (Gpam), mRNA.	1419499_at	14732	0.0002	-3.02115	0	-3.08833
Gpc3	NM_016697	Mus musculus glypican 3 (Gpc3), mRNA.	1450990_at	14734	0	-9.08265	0	-8.77193
Gpc6	NM_001079844	Mus musculus glypican 6 (Gpc6), transcript variant 1, mRNA.	1437417_s_at	23888	0.0035	10.4002	0.0026	4.6807
Gpd1	NM_010271	Mus musculus glycerol-3-phosphate dehydrogenase 1 (soluble) (Gpd1), mRNA.	1416204_at	14555	0.001	3.4382	0.0005	2.6226
Gpihbp1	NM_026730	Mus musculus GPI-anchored HDL-binding protein 1 (Gpihbp1), mRNA.	1453022_at	68453	0.0016	-6.18812	0	-4.43459
Gpm6a	NM_153581	Mus musculus glycoprotein m6a (Gpm6a), mRNA.	1456741_s_at	234267	0.0003	-21.8341	0	-13.6986
Gpm6b	NM_023122	Mus musculus glycoprotein m6b (Gpm6b), mRNA.	1423091_a_at	14758	0.0036	-4.95786	0.0001	-3.92003
Gpnmb	NM_053110	Mus musculus glycoprotein (transmembrane) nmb (Gpnmb), mRNA.	1448303_at	93695	0.0062	5.0578	0	2.6013
Gpr124	NM_054044	Mus musculus G protein-coupled receptor 124 (Gpr124), mRNA.	1418379_s_at	78560	0.0003	-4.67071	0	-2.33263
Gpr126	NM_001002268	Mus musculus G protein-coupled receptor 126 (Gpr126), mRNA.	1437408_at	215798	0.0001	-9.01713	0	-5.98802
Gpr132	NM_019925	Mus musculus G protein-coupled receptor 132 (Gpr132), mRNA.	1444233_at	56696	0.0121	-2.12585	0.0101	-1.30617
Gpr18	NM_182806	Mus musculus G protein-coupled receptor 18 (Gpr18), mRNA.	1439141_at	110168	0.0008	-2.75028	0.0002	-2.81373
Gpr4	NM_175668	Mus musculus G protein-coupled receptor 4 (Gpr4), mRNA.	1457745_at	319197	0.0005	-3.78358	0	-3.16756
Gpr56	NM_018882	Mus musculus G protein-coupled receptor 56 (Gpr56), mRNA.	1433485_x_at	14766	0	3.0076	0.0002	3.3192
Gpr97	NM_173036	Mus musculus G protein-coupled receptor 97 (Gpr97), mRNA.	1417894_at	54672	0.0074	-2.51509	0.0003	-1.25251
Gprc5c	NM_147217	Mus musculus G protein-coupled receptor, family C, group 5, member C (Gprc5c), mRNA.	1424450_at	70355	0.0003	5.1127	0.0014	2.5775
Gpt2	NM_173866	Mus musculus glutamic pyruvate transaminase (alanine aminotransferase) 2 (Gpt2), mRNA.	1438385_s_at	108682	0	2.4444	0.0003	1.6046
Gpx7	NM_024198	Mus musculus glutathione peroxidase 7 (Gpx7), mRNA.	1417836_at	67305	0.0025	-2.04415	0.0068	-1.35172
Grap	NM_027817	Mus musculus GRB2-related adaptor protein (Grap), mRNA.	1429387_at	71520	0.0001	-6.77507	0	-4.63177
Grb10	NM_010345	Mus musculus growth factor receptor bound protein 10 (Grb10), mRNA.	1425458_a_at	14783	0.0021	-2.0284	0	-2.24417
Grb7	NM_010346	Mus musculus growth factor receptor bound protein 7 (Grb7), mRNA.	1448227_at	14786	0.0007	3.7693	0.0001	3.1289
Grem2	NM_011825	Mus musculus gremlin 2 homolog, cysteine knot superfamily (Xenopus laevis) (Grem2), mRNA.	1418492_at	23893	0.0054	-2.84333	0.0087	-1.95046
Grhl2	NM_026496	Mus musculus grainyhead-like 2 (Drosophila) (Grhl2), mRNA.	1427046_at	252973	0.0007	3.1224	0.0001	2.5544
Gria3	NM_016886	Mus musculus glutamate receptor, ionotropic, AMPA3 (alpha 3) (Gria3), mRNA.	1434728_at	53623	0.0115	-8.24402	0	-4.77555
Grk5	NM_018869	Mus musculus G protein-coupled receptor kinase 5 (Grk5), mRNA.	1449514_at	14773	0.0001	-4.07997	0	-3.82263
Grp	NM_175012	Mus musculus gastrin releasing peptide (Grp), mRNA.	1424525_at	225642	0.0549	-2.63713	0.0001	-1.68919
Grtp1	NM_025768	Mus musculus GH regulated TBC protein 1 (Grtp1), mRNA.	1425891_a_at	66790	0.0006	-6.03865	0	-4.93097
Gsn	NM_146120	Mus musculus gelsolin (Gsn), mRNA.	1415812_at	227753	0.0002	-2.61712	0	-3.87147
Gsta3	NM_001077353	Mus musculus glutathione S-transferase, alpha 3 (Gsta3), transcript variant 1, mRNA.	1423437_at	14859	0.0364	-2.2237	0.0004	-2.17439
Gsta4	NM_010357	Mus musculus glutathione S-transferase, alpha 4 (Gsta4), mRNA.	1416368_at	14860	0.0001	6.5556	0.0056	3.8603
Gstm2	NM_008183	Mus musculus glutathione S-transferase, mu 2 (Gstm2), mRNA.	1416411_at	14863	0	-6.84463	0.0014	-3.51989
Gstm5	NM_010360	Mus musculus glutathione S-transferase, mu 5 (Gstm5), mRNA.	1416842_at	14866	0.0024	-2.0816	0.0002	-2.54001
Gstm7	NM_026672	Mus musculus glutathione S-transferase, mu 7 (Gstm7), mRNA.	1419072_at	68312	0.0007	-2.23664	0.0001	-3.22165
Gucy1a3	NM_021896	Mus musculus guanylate cyclase 1, soluble, alpha 3 (Gucy1a3), mRNA.	1420534_at	60596	0	-8.77193	0	-4.2517
Gucy1b3	NM_017469	Mus musculus guanylate cyclase 1, soluble, beta 3 (Gucy1b3), mRNA.	1420872_at	54195	0.0002	-6.59631	0	-5.42005
Gulp1	NM_027506	Mus musculus GULP, engulfment adaptor PTB domain containing 1 (Gulp1), transcript variant 1, mRNA.	1434423_at	70676	0.0022	-6.40205	0	-5.52792
Gvin1	NM_029000	Mus musculus GTPase, very large interferon inducible 1 (Gvin1), transcript variant A, mRNA.	1429184_at	74558	0.0093	-2.93772	0	-3.12207
Gyg	NM_013755	Mus musculus glycogenin (Gyg), mRNA.	1448429_at	27357	0	-3.69276	0	-2.9976
Gyk	NM_212444	Mus musculus glycerol kinase (Gyk), transcript variant 2, mRNA.	1422703_at	14933	0.0009	3.3386	0	2.2206
Gyltl1b	NM_172670	Mus musculus glycosyltransferase-like 1B (Gyltl1b), mRNA.	1434007_at	228366	0.0001	2.1608	0	2.1138
Gypc	NM_001048207	Mus musculus glycophorin C (Gypc), mRNA.	1423878_at	71683	0.0034	-3.36927	0	-3.35683
Gzma	NM_010370	Mus musculus granzyme A (Gzma), mRNA.	1417898_a_at	14938	0.0003	-13.1062	0.0006	-5.52486
Gzmb	NM_013542	Mus musculus granzyme B (Gzmb), mRNA.	1419060_at	14939	0.0133	-3.04044	0.0002	-2.56542
Gzme	ENSMUST00000089549	granzyme E (Gzme), mRNA gene:ENSMUSG00000022156	1421227_at	14942	0.0003	563.847	0	40.2761
H13	NM_010376	Mus musculus histocompatibility 13 (H13), mRNA.	1417287_at	14950	0.0015	2.5308	0.0092	1.5613
Hdc	NM_008230	Mus musculus histidine decarboxylase (Hdc), mRNA.	1454713_s_at	15186	0.0027	4.5828	0	6.3027
Hdgfrp3	NM_013886	Mus musculus hepatoma-derived growth factor, related protein 3 (Hdgfrp3), mRNA.	1435977_at	29877	0.0018	-5.51572	0	-5.54939
Hecw2	NM_001001883	Mus musculus HECT, C2 and WW domain containing E3 ubiquitin protein ligase 2 (Hecw2), transcript variant 1, mRNA.	1458464_at	329152	0.0183	-5.07357	0	-5.59284
Heph	NM_010417	Mus musculus hephaestin (Heph), transcript variant 1, mRNA.	1448696_at	15203	0.0002	-4.36872	0	-2.80978
Hey1	NM_010423	Mus musculus hairy/enhancer-of-split related with YRPW motif 1 (Hey1), mRNA.	1415999_at	15213	0	-10.4167	0	-3.5524
Hgfac	NM_019447	Mus musculus hepatocyte growth factor activator (Hgfac), mRNA.	1418405_at	54426	0	8.5856	0	3.7125
Hhex	NM_008245	Mus musculus hematopoietically expressed homeobox (Hhex), mRNA.	1423319_at	15242	0.0026	2.6701	0	2.1558
Hhip	NM_020259	Mus musculus Hedgehog-interacting protein (Hhip), mRNA.	1455277_at	15245	0.0006	-6.37755	0.0001	-5.88235
Higd1b	NM_080846	Mus musculus HIG1 domain family, member 1B (Higd1b), mRNA.	1449860_at	75689	0	-3.9604	0.0009	-3.72578
Hip1	NM_146001	Mus musculus huntingtin interacting protein 1 (Hip1), mRNA.	1434557_at	215114	0.0038	-2.14592	0	-2.19877
Hip1r	NM_145070	Mus musculus huntingtin interacting protein 1 related (Hip1r), mRNA.	1425553_s_at	29816	0	2.0261	0.0004	1.4068
Hisppd2a	NM_178795	Mus musculus histidine acid phosphatase domain containing 2A (Hisppd2a), mRNA.	1460584_at	327655	0.0001	2.1134	0	1.4944
Hist1h2bc	NM_023422	Mus musculus histone cluster 1, H2bc (Hist1h2bc), mRNA.	1452540_a_at	319188	0.0011	-2.40211	0	-2.67237
Hist3h2a	NM_178218	Mus musculus histone cluster 3, H2a (Hist3h2a), mRNA.	1455712_at	319162	0.0191	-2.03293	0.0021	-1.67757
Hk2	NM_013820	Mus musculus hexokinase 2 (Hk2), mRNA.	1422612_at	15277	0	4.5025	0	2.4155
Hkdc1	NM_145419	Mus musculus hexokinase domain containing 1 (Hkdc1), mRNA.	1425900_at	216019	0.0001	3.8163	0.0001	2.3151
Hlf	NM_172563	Mus musculus hepatic leukemia factor (Hlf), mRNA.	1434736_at	217082	0.0079	-8.33333	0.0014	-3.67782
Hlx	NM_008250	Mus musculus H2.0-like homeo box 1 (Drosophila) (Hlx1), mRNA.	1418939_at	15284	0.0011	-3.44116	0	-1.88395
Hmbox1	NM_177338	Mus musculus homeobox containing 1 (Hmbox1), mRNA.	1436341_at	219150	0.0001	-2.95946	0	-2.54972
Hmgb3	NM_008253	Mus musculus high mobility group box 3 (Hmgb3), mRNA.	1416155_at	15354	0.0019	2.8853	0.0045	1.6524
Hmox1	NM_010442	Mus musculus heme oxygenase (decycling) 1 (Hmox1), mRNA.	1448239_at	15368	0	4.0621	0	3.321
Hn1l	NM_198937	Mus musculus hematological and neurological expressed 1-like (Hn1l), mRNA.	1433696_at	52009	0.0007	3.1929	0.0003	2.4667
Hnmt	NM_080462	Mus musculus histamine N-methyltransferase (Hnmt), mRNA.	1417702_a_at	140483	0	3.2795	0.0009	2.5115
Homer3	NM_011984	Mus musculus homer homolog 3 (Drosophila) (Homer3), mRNA.	1424859_at	26558	0	-2.06526	0.0009	-1.61577
Hook1	NM_030014	Mus musculus hook homolog 1 (Drosophila) (Hook1), mRNA.	1438018_at	77963	0.0008	3.126	0	2.7587
Hook2	NM_133255	Mus musculus hook homolog 2 (Drosophila) (Hook2), mRNA.	1419350_at	170833	0.0001	3.762	0	1.839
Hoxa3	NM_010452	Mus musculus homeo box A3 (Hoxa3), mRNA.	1427433_s_at	15400	0.0023	-3.31785	0.0002	-1.41044
Hoxa4	NM_008265	Mus musculus homeo box A4 (Hoxa4), mRNA.	1427354_at	15401	0	-6.3012	0.0026	-1.34372
Hoxa5	NM_010453	Mus musculus homeo box A5 (Hoxa5), mRNA.	1448926_at	15402	0	-7.28863	0.0003	-5.29942
Hoxb2	NM_134032	Mus musculus homeo box B2 (Hoxb2), mRNA.	1449397_at	103889	0	-2.90951	0.0001	-3.17864
Hoxb5	NM_008268	Mus musculus homeo box B5 (Hoxb5), mRNA.	1418415_at	15413	0	-9.84252	0.0003	-1.86359
Hpcal4	NM_174998	Mus musculus hippocalcin-like 4 (Hpcal4), mRNA.	1433987_at	170638	0.0001	-47.3934	0.0093	-1.84434
Hpgd	NM_008278	Mus musculus hydroxyprostaglandin dehydrogenase 15 (NAD) (Hpgd), mRNA.	1419905_s_at	15446	0.0006	-26.6667	0	-14.8148
Hpn	NM_008281	Mus musculus hepsin (Hpn), mRNA.	1420712_a_at	15451	0.0001	7.704	0	4.1565
Hs2st1	NM_011828	Mus musculus heparan sulfate 2-O-sulfotransferase 1 (Hs2st1), mRNA.	1422739_at	23908	0.0031	-2.08507	0.0001	-1.70765
Hsd11b1	NM_008288	Mus musculus hydroxysteroid 11-beta dehydrogenase 1 (Hsd11b1), transcript variant 1, mRNA.	1449038_at	15483	0.0001	-4.74158	0	-5.05561
Hsd11b2	NM_008289	Mus musculus hydroxysteroid 11-beta dehydrogenase 2 (Hsd11b2), mRNA.	1416761_at	15484	0.0012	2.1899	0.0025	1.3393
Hsd17b10	NM_016763	Mus musculus hydroxysteroid (17-beta) dehydrogenase 10 (Hsd17b10), mRNA.	1438391_x_at	15108	0.0002	2.4217	0.0011	2.1049
Hspa12b	NM_028306	Mus musculus heat shock protein 12B (Hspa12b), mRNA.	1460371_at	72630	0	-5.31067	0	-3.36022
Htra1	NM_019564	Mus musculus HtrA serine peptidase 1 (Htra1), mRNA.	1438251_x_at	56213	0.0001	-2.65957	0	-2.83286
Hyal1	NM_008317	Mus musculus hyaluronoglucosaminidase 1 (Hyal1), mRNA.	1449954_at	15586	0.0012	-5.00751	0	-5.47046
Hyal2	NM_010489	Mus musculus hyaluronoglucosaminidase 2 (Hyal2), mRNA.	1448679_at	15587	0	-3.26052	0	-2.41721
Icam2	NM_010494	Mus musculus intercellular adhesion molecule 2 (Icam2), mRNA.	1448862_at	15896	0.0003	-10.4822	0	-5.55247
Ick	NM_019987	Mus musculus intestinal cell kinase (Ick), mRNA.	1455687_at	56542	0.0012	2.5402	0	1.6647
Id2	NM_010496	Mus musculus inhibitor of DNA binding 2 (Id2), mRNA.	1422537_a_at	15902	0.0086	3.1578	0.003	2.2272
Id3	NM_008321	Mus musculus inhibitor of DNA binding 3 (Id3), mRNA.	1416630_at	15903	0.0002	-2.34412	0.0001	-3.0553
Ifi203	NM_008328	Mus musculus interferon activated gene 203 (Ifi203), transcript variant 2, mRNA.	1448775_at	15950	0.0018	-4.4405	0	-4.24989
Ifi204	NM_008329	Mus musculus interferon activated gene 204 (Ifi204), mRNA.	1452348_s_at	381308	0.0117	-3.04971	0.0069	-1.37137
Ifi27	NM_029803	Mus musculus interferon, alpha-inducible protein 27 (Ifi27), mRNA.	1426278_at	76933	0.0001	-6.28536	0.0065	-1.95274
Ifi44	NM_133871	Mus musculus interferon-induced protein 44 (Ifi44), mRNA.	1423555_a_at	99899	0.0001	-5.06586	0.0023	-2.58799
Ifit1	NM_008331	Mus musculus interferon-induced protein with tetratricopeptide repeats 1 (Ifit1), mRNA.	1450783_at	15957	0.0053	-2.71739	0.0001	-3.02206
Ifit2	NM_008332	Mus musculus interferon-induced protein with tetratricopeptide repeats 2 (Ifit2), mRNA.	1418293_at	15958	0	-3.24781	0	-2.65604
Ifit3	NM_010501	Mus musculus interferon-induced protein with tetratricopeptide repeats 3 (Ifit3), mRNA.	1449025_at	15959	0.0009	-2.41721	0.0002	-2.86451
Ifitm1	ENSMUST00000026564	interferon induced transmembrane protein 1 (Ifitm1), mRNA gene:ENSMUSG00000025491	1424254_at	68713	0.0048	-2.84738	0.0102	-2.11327
Igf1	NM_184052	Mus musculus insulin-like growth factor 1 (Igf1), transcript variant 2, mRNA.	1419519_at	16000	0.0034	2.6635	0.0108	1.7736
Igfbp2	NM_008342	Mus musculus insulin-like growth factor binding protein 2 (Igfbp2), mRNA.	1454159_a_at	16008	0.0001	-27.4725	0.0003	-9.58773
Igfbp3	NM_008343	Mus musculus insulin-like growth factor binding protein 3 (Igfbp3), mRNA.	1423062_at	16009	0.0028	-6.23441	0	-4.96524
Igfbp5	NM_010518	Mus musculus insulin-like growth factor binding protein 5 (Igfbp5), mRNA.	1452114_s_at	16011	0.0002	-6.58762	0.0009	-5.4407
Igfbp6	NM_008344	Mus musculus insulin-like growth factor binding protein 6 (Igfbp6), mRNA.	1417933_at	16012	0.0022	-6.60502	0	-6.38162
Igsf3	NM_207205	Mus musculus immunoglobulin superfamily, member 3 (Igsf3), mRNA.	1455048_at	78908	0.0006	2.1921	0.0059	1.4898
Igsf5	NM_028078	Mus musculus immunoglobulin superfamily, member 5 (Igsf5), mRNA.	1451407_at	72058	0	3.4135	0.0003	3.0134
Il17rd	NM_134437	Mus musculus interleukin 17 receptor D (Il17rd), mRNA.	1429893_at	171463	0	-5.80383	0	-3.98248
Il18rap	NM_010553	Mus musculus interleukin 18 receptor accessory protein (Il18rap), mRNA.	1456545_at	16174	0.0015	2.9761	0	3.8957
Il2rg	NM_013563	Mus musculus interleukin 2 receptor, gamma chain (Il2rg), mRNA.	1416295_a_at	16186	0.0012	-2.54388	0.0002	-2.50689
Il6st	NM_010560	Mus musculus interleukin 6 signal transducer (Il6st), mRNA.	1452843_at	16195	0	-2.79955	0	-1.72801
Impdh1	NM_011829	Mus musculus inosine 5'-phosphate dehydrogenase 1 (Impdh1), mRNA.	1423239_at	23917	0	-4.67071	0	-4.68165
Ing3	NM_023626	Mus musculus inhibitor of growth family, member 3 (Ing3), mRNA.	1450760_a_at	71777	0.0109	-2.15054	0.0009	-1.28172
Inmt	NM_009349	Mus musculus indolethylamine N-methyltransferase (Inmt), mRNA.	1418697_at	21743	0.0005	-5.40249	0	-12.9199
Inpp5a	NM_183144	Mus musculus inositol polyphosphate-5-phosphatase A (Inpp5a), mRNA.	1433605_at	212111	0.0001	-2.6178	0	-2.65675
Iqsec2	NM_001005475	Mus musculus IQ motif and Sec7 domain 2 (Iqsec2), mRNA.	1448063_at	245666	0.0023	-2.15285	0.0005	-1.59541
Itga1	NM_001033228	Mus musculus integrin alpha 1 (Itga1), mRNA.	1439713_at	109700	0.0039	-9.08265	0.0001	-1.88537
Itga2b	NM_010575	Mus musculus integrin alpha 2b (Itga2b), mRNA.	1417758_at	16399	0.0003	-2.62812	0.0034	-1.89934
Itga5	NM_010577	Mus musculus integrin alpha 5 (fibronectin receptor alpha) (Itga5), mRNA.	1423267_s_at	16402	0.0005	-2.60281	0	-1.77999
Itga6	NM_008397	Mus musculus integrin alpha 6 (Itga6), mRNA.	1422445_at	16403	0	-2.31054	0.0001	-2.00642
Itga7	NM_008398	Mus musculus integrin alpha 7 (Itga7), mRNA.	1418393_a_at	16404	0	5.6636	0	4.7242
Itga8	NM_001001309	Mus musculus integrin alpha 8 (Itga8), mRNA.	1454966_at	241226	0.0002	-19.6464	0	-15.015
Itga9	NM_133721	Mus musculus integrin alpha 9 (Itga9), mRNA.	1450029_s_at	104099	0.0001	2.8502	0.0001	2.2396
Itgb3	NM_016780	Mus musculus integrin beta 3 (Itgb3), mRNA.	1455257_at	16416	0.0044	-2.94464	0	-3.17058
Itgb7	NM_013566	Mus musculus integrin beta 7 (Itgb7), mRNA.	1418741_at	16421	0.0186	-2.2899	0.0012	-1.41143
Itih2	NM_010582	Mus musculus inter-alpha trypsin inhibitor, heavy chain 2 (Itih2), mRNA.	1417618_at	16425	0	36.6753	0.0001	17.0405
Itih5	NM_172471	Mus musculus inter-alpha (globulin) inhibitor H5 (Itih5), mRNA.	1429159_at	209378	0.0053	-4.53721	0	-2.36183
Itm2a	NM_008409	Mus musculus integral membrane protein 2A (Itm2a), mRNA.	1423608_at	16431	0	2.5503	0.0003	2.3475
Itpr2	NM_019923	Mus musculus inositol 1,4,5-triphosphate receptor 2 (Itpr2), transcript variant 1, mRNA.	1424834_s_at	16439	0.0001	-3.51124	0	-2.68097
Itpr3	NM_080553	Mus musculus inositol 1,4,5-triphosphate receptor 3 (Itpr3), mRNA.	1417297_at	16440	0	2.4151	0	1.8979
Itsn1	NM_010587	Mus musculus intersectin 1 (SH3 domain protein 1A) (Itsn1), mRNA.	1435885_s_at	16443	0.0009	-2.04499	0.0001	-1.60205
Jun	NM_010591	Mus musculus Jun oncogene (Jun), mRNA.	1448694_at	16476	0	-3.10752	0	-2.98864
Junb	NM_008416	Mus musculus Jun-B oncogene (Junb), mRNA.	1415899_at	16477	0.0007	2.8806	0.0007	1.8375
Jup	NM_010593	Mus musculus junction plakoglobin (Jup), mRNA.	1426873_s_at	16480	0	-2.11193	0.0031	-1.57878
Kcnb1	NM_008420	Mus musculus potassium voltage gated channel, Shab-related subfamily, member 1 (Kcnb1), mRNA.	1423179_at	16500	0.001	-3.12891	0.0005	-1.44865
Kcnc3	NM_008422	Mus musculus potassium voltage gated channel, Shaw-related subfamily, member 3 (Kcnc3), mRNA.	1440861_a_at	16504	0.0002	2.1295	0	3.1556
Kcnf1	NM_201531	Mus musculus potassium voltage-gated channel, subfamily F, member 1 (Kcnf1), mRNA.	1454768_at	382571	0.0008	4.8337	0.0004	3.526
Kcnh1	NM_010600	Mus musculus potassium voltage-gated channel, subfamily H (eag-related), member 1 (Kcnh1), transcript variant 1, mRNA.	1435994_at	16510	0.0012	-3.11042	0.0001	-2.81928
Kcnj10	NM_001039484	Mus musculus potassium inwardly-rectifying channel, subfamily J, member 10 (Kcnj10), mRNA.	1419601_at	16513	0	3.6772	0.007	1.3412
Kcnj15	NM_019664	Mus musculus potassium inwardly-rectifying channel, subfamily J, member 15 (Kcnj15), transcript variant 2, mRNA.	1435354_at	16516	0.0005	2.8852	0.0025	1.7003
Kcnk1	NM_008430	Mus musculus potassium channel, subfamily K, member 1 (Kcnk1), mRNA.	1448690_at	16525	0	6.6872	0.0021	3.3905
Kcnk2	NM_010607	Mus musculus potassium channel, subfamily K, member 2 (Kcnk2), mRNA.	1449158_at	16526	0.0003	4.9634	0.0078	2.1717
Kcns3	NM_173417	Mus musculus potassium voltage-gated channel, delayed-rectifier, subfamily S, member 3 (Kcns3), mRNA.	1445519_at	238076	0.0041	-2.42189	0.001	-1.86012
Kctd1	NM_134112	Mus musculus potassium channel tetramerisation domain containing 1 (Kctd1), mRNA.	1425104_at	106931	0.0001	2.7778	0.0003	2.1627
Kctd14	NM_001012434	Mus musculus potassium channel tetramerisation domain containing 14 (Kctd14), mRNA.	1426633_s_at	233529	0.0024	3.2085	0.0011	1.605
Kctd15	NM_146188	Mus musculus potassium channel tetramerisation domain containing 15 (Kctd15), mRNA.	1435339_at	233107	0	-2.89603	0.0068	-1.45412
Kctd20	NM_025888	Mus musculus potassium channel tetramerisation domain containing 20 (Kctd20), mRNA.	1416323_at	66989	0.0001	-2.2119	0.0003	-1.75562
Kdelr3	NM_134090	Mus musculus KDEL (Lys-Asp-Glu-Leu) endoplasmic reticulum protein retention receptor 3 (Kdelr3), mRNA.	1418538_at	105785	0.0018	2.4499	0.0052	1.8176
Kdr	NM_010612	Mus musculus kinase insert domain protein receptor (Kdr), mRNA.	1449379_at	16542	0	-8.39631	0	-5.84454
Kif23	NM_024245	Mus musculus kinesin family member 23 (Kif23), mRNA.	1455990_at	71819	0.0015	2.929	0	3.9812
Kit	NM_021099	Mus musculus kit oncogene (Kit), mRNA.	1452514_a_at	16590	0	-7.20981	0	-5.38793
Kitl	NM_013598	Mus musculus kit ligand (Kitl), mRNA.	1426152_a_at	17311	0.017	-7.89889	0	-8.81057
Klc1	NM_001081959	Mus musculus kinesin light chain 1 (Klc1), transcript variant h, mRNA.	1428881_at	16593	0.0015	-2.58933	0	-2.20897
Klc3	NM_146182	Mus musculus kinesin light chain 3 (Klc3), mRNA.	1425558_at	232943	0	5.3295	0.0035	1.611
Klf12	NM_010636	Mus musculus Kruppel-like factor 12 (Klf12), mRNA.	1439847_s_at	16597	0.0001	-15.9744	0	-4.56204
Klf15	NM_023184	Mus musculus Kruppel-like factor 15 (Klf15), mRNA.	1448181_at	66277	0.0013	-3.43289	0.0003	-3.69413
Klf2	NM_008452	Mus musculus Kruppel-like factor 2 (lung) (Klf2), mRNA.	1448890_at	16598	0	-7.61035	0	-3.79075
Klf4	NM_010637	Mus musculus Kruppel-like factor 4 (gut) (Klf4), mRNA.	1417395_at	16600	0.0047	-5.94177	0.0003	-2.84495
Klf5	NM_009769	Mus musculus Kruppel-like factor 5 (Klf5), mRNA.	1451739_at	12224	0.0025	2.8051	0.0013	2.0422
Klf7	NM_033563	Mus musculus Kruppel-like factor 7 (ubiquitous) (Klf7), mRNA.	1419356_at	93691	0.0327	-5.63698	0	-3.9093
Klf9	NM_010638	Mus musculus Kruppel-like factor 9 (Klf9), mRNA.	1436763_a_at	16601	0.0057	-2.42248	0.0019	-2.75482
Klhdc8a	NM_144810	Mus musculus kelch domain containing 8A (Klhdc8a), mRNA.	1424885_at	213417	0.0025	2.4414	0.0001	1.6013
Klhl23	NM_177784	Mus musculus kelch-like 23 (Drosophila) (Klhl23), mRNA.	1435743_at	277396	0.0054	-2.94638	0	-1.98847
Klhl5	NM_175174	Mus musculus kelch-like 5 (Drosophila) (Klhl5), mRNA.	1426530_a_at	71778	0.0001	-3.24359	0	-4.42674
Klrd1	NM_010654	Mus musculus killer cell lectin-like receptor, subfamily D, member 1 (Klrd1), mRNA.	1460245_at	16643	0.0008	-4.08497	0.0002	-2.80741
Kng1	NM_023125	Mus musculus kininogen 1 (Kng1), mRNA.	1416676_at	16644	0	144.426	0.006	1.7084
Krt18	NM_010664	Mus musculus keratin 18 (Krt18), mRNA.	1448169_at	16668	0	6.7541	0	4.242
Krt19	NM_008471	Mus musculus keratin 19 (Krt19), mRNA.	1417156_at	16669	0.0007	2.8367	0.0103	1.8359
Krt23	NM_033373	Mus musculus keratin 23 (Krt23), mRNA.	1418213_at	94179	0.0002	3.9039	0	3.9951
Krt7	NM_033073	Mus musculus keratin 7 (Krt7), mRNA.	1423952_a_at	110310	0.0014	2.3489	0.0001	1.7834
Lad1	NM_133664	Mus musculus ladinin (Lad1), mRNA.	1418449_at	16763	0	12.7974	0	3.644
Lama2	NM_008481	Mus musculus laminin, alpha 2 (Lama2), mRNA.	1426285_at	16773	0.0031	-2.51889	0	-3.3389
Lama4	NM_010681	Mus musculus laminin, alpha 4 (Lama4), mRNA.	1424807_at	16775	0.0014	-3.00842	0	-3.29924
Lamb1-1	NM_008482	Mus musculus laminin B1 subunit 1 (Lamb1-1), mRNA.	1424113_at	16777	0.0072	-2.48077	0	-2.1173
Lamb3	NM_008484	Mus musculus laminin, beta 3 (Lamb3), mRNA.	1417812_a_at	16780	0.0012	2.3579	0.0028	1.7008
Lap3	NM_024434	Mus musculus leucine aminopeptidase 3 (Lap3), mRNA.	1450860_at	66988	0.0008	2.972	0.0039	2.0477
Lass4	NM_026058	Mus musculus longevity assurance homolog 4 (S. cerevisiae) (Lass4), mRNA.	1417780_at	67260	0.0005	-4.22833	0	-3.29381
Lats2	NM_015771	Mus musculus large tumor suppressor 2 (Lats2), mRNA.	1437101_at	50523	0.001	-2.66383	0	-2.62398
Lbh	NM_029999	Mus musculus limb-bud and heart (Lbh), mRNA.	1429088_at	77889	0.0001	-4.50045	0.0001	-3.02024
Lck	NM_010693	Mus musculus lymphocyte protein tyrosine kinase (Lck), mRNA.	1425396_a_at	16818	0.0009	-2.63922	0.0005	-1.70387
Lcn2	NM_008491	Mus musculus lipocalin 2 (Lcn2), mRNA.	1427747_a_at	16819	0	4.5372	0	3.1886
Ldb2	NM_001077398	Mus musculus LIM domain binding 2 (Ldb2), transcript variant 2, mRNA.	1456786_at	16826	0.0001	-7.83085	0	-4.52694
Ldoc1l	NM_177630	Mus musculus leucine zipper, down-regulated in cancer 1-like (Ldoc1l), mRNA.	1423673_at	223732	0.0001	-2.35128	0.0029	-1.51035
Lef1	NM_010703	Mus musculus lymphoid enhancer binding factor 1 (Lef1), mRNA.	1454734_at	16842	0	-4.52284	0	-2.0517
Lepr	NM_010704	Mus musculus leptin receptor (Lepr), transcript variant 2, mRNA.	1425644_at	16847	0.0032	-5.29381	0	-5.32765
Leprel2	NM_013534	Mus musculus leprecan-like 2 (Leprel2), mRNA.	1449531_at	14789	0	-2.02922	0.0008	-1.3508
Lgi3	NM_145219	Mus musculus leucine-rich repeat LGI family, member 3 (Lgi3), mRNA.	1436238_at	213469	0.0063	2.6268	0.0026	2.4995
Lhfpl2	NM_172589	Mus musculus lipoma HMGIC fusion partner-like 2 (Lhfpl2), mRNA.	1434129_s_at	218454	0.0018	3.0406	0.0007	1.5482
Lif	NM_008501	Mus musculus leukemia inhibitory factor (Lif), transcript variant 1, mRNA.	1421207_at	16878	0.0027	5.9751	0.0043	2.3025
Lifr	NM_013584	Mus musculus leukemia inhibitory factor receptor (Lifr), mRNA.	1425107_a_at	16880	0.002	-3.21234	0	-5.17063
Limch1	NM_001001980	Mus musculus LIM and calponin homology domains 1 (Limch1), mRNA.	1435106_at	77569	0	-5.40833	0.0001	-4.25713
Lims2	NM_144862	Mus musculus LIM and senescent cell antigen like domains 2 (Lims2), mRNA.	1424408_at	225341	0	-8.285	0	-6.58328
Lin52	NM_173756	Mus musculus lin-52 homolog (C. elegans) (Lin52), mRNA.	1434161_at	217708	0.0001	-2.04792	0.0018	-1.92976
Lipg	NM_010720	Mus musculus lipase, endothelial (Lipg), mRNA.	1450188_s_at	16891	0.0001	-18.8324	0.0001	-7.75795
Liph	ENSMUST00000060673	lipase, member H (Liph), transcript variant 1, mRNA gene:ENSMUSG00000044626	1456619_at	239759	0.0004	2.99	0	3.3648
Lmo2	NM_008505	Mus musculus LIM domain only 2 (Lmo2), mRNA.	1454086_a_at	16909	0	-4.6729	0	-2.66454
Lnp	NM_027133	Mus musculus limb and neural patterns (Lnp), mRNA.	1456859_at	69605	0.0111	-2.42014	0.0001	-2.1978
Lphn3	NM_198702	Mus musculus latrophilin 3 (Lphn3), mRNA.	1447551_x_at	319387	0.0001	-9.35454	0	-5.58659
Lrat	NM_023624	Mus musculus lecithin-retinol acyltransferase (phosphatidylcholine-retinol-O-acyltransferase) (Lrat), mRNA.	1444487_at	79235	0	-13.1926	0	-11.8483
Lrfn4	NM_153388	Mus musculus leucine rich repeat and fibronectin type III domain containing 4 (Lrfn4), mRNA.	1454700_at	225875	0.0017	3.0417	0.0058	1.6291
Lrg1	NM_029796	Mus musculus leucine-rich alpha-2-glycoprotein 1 (Lrg1), mRNA.	1417290_at	76905	0	4.997	0	5.7477
Lrig3	NM_177152	Mus musculus leucine-rich repeats and immunoglobulin-like domains 3 (Lrig3), mRNA.	1430554_at	320398	0.0016	-2.74725	0	-3.07503
Lrp12	NM_172814	Mus musculus low density lipoprotein-related protein 12 (Lrp12), mRNA.	1433864_at	239393	0.002	2.9198	0.001	1.6038
Lrp4	NM_172668	Mus musculus low density lipoprotein receptor-related protein 4 (Lrp4), mRNA.	1426288_at	228357	0.005	-2.68312	0	-2.38436
Lrrc57	NM_025657	Mus musculus leucine rich repeat containing 57 (Lrrc57), mRNA.	1430057_s_at	66606	0.012	-2.32288	0.0001	-1.5015
Lrrc8c	NM_133897	Mus musculus leucine rich repeat containing 8 family, member C (Lrrc8c), mRNA.	1455398_at	100604	0	3.0242	0	2.0979
Lrrc8e	NM_028175	Mus musculus leucine rich repeat containing 8 family, member E (Lrrc8e), mRNA.	1438445_at	72267	0.0011	2.8844	0.0008	2.0441
Lrrk2	NM_025730	Mus musculus leucine-rich repeat kinase 2 (Lrrk2), mRNA.	1431394_a_at	66725	0	2.4669	0	1.5614
Lrrn3	NM_010733	Mus musculus leucine rich repeat protein 3, neuronal (Lrrn3), mRNA.	1434539_at	16981	0.0001	-15.1976	0.0002	-5.18135
Lrtm2	NM_172492	Mus musculus leucine-rich repeats and transmembrane domains 2 (Lrtm2), mRNA.	1433744_at	211187	0.006	-13.5501	0.0024	-2.06911
Lsr	NM_017405	Mus musculus lipolysis stimulated lipoprotein receptor (Lsr), mRNA.	1451255_at	54135	0.0032	2.6338	0.002	1.9775
Ltb4dh	NM_025968	Mus musculus leukotriene B4 12-hydroxydehydrogenase (Ltb4dh), mRNA.	1417777_at	67103	0.0002	8.5214	0.0017	6.0969
Ltbp1	NM_019919	Mus musculus latent transforming growth factor beta binding protein 1 (Ltbp1), transcript variant 1, mRNA.	1448870_at	268977	0.013	-3.35233	0	-2.93255
Ltbp4	NM_175641	Mus musculus latent transforming growth factor beta binding protein 4 (Ltbp4), mRNA.	1436665_a_at	108075	0	-4.19815	0	-3.96511
Lyl1	NM_008535	Mus musculus lymphoblastomic leukemia (Lyl1), mRNA.	1419120_at	17095	0.0035	-2.67523	0.0024	-1.48832
Lyn	NM_010747	Mus musculus Yamaguchi sarcoma viral (v-yes-1) oncogene homolog (Lyn), mRNA.	1451318_a_at	17096	0.0003	-2.1097	0	-2.19925
Lysmd2	NM_027309	Mus musculus LysM, putative peptidoglycan-binding, domain containing 2 (Lysmd2), mRNA.	1428626_at	70082	0	-4.77555	0	-4.44444
Lyve1	NM_053247	Mus musculus lymphatic vessel endothelial hyaluronan receptor 1 (Lyve1), mRNA.	1453128_at	114332	0	-11.7786	0	-9.76562
Lyz	NM_013590	Mus musculus lysozyme (Lyz), mRNA.	1450822_at	17110	0.0003	-3.05344	0	-11.6279
Mafb	NM_010658	Mus musculus v-maf musculoaponeurotic fibrosarcoma oncogene family, protein B (avian) (Mafb), mRNA.	1451716_at	16658	0.0003	4.317	0.0038	1.6752
Mal	NM_010762	Mus musculus myelin and lymphocyte protein, T-cell differentiation protein (Mal), mRNA.	1432558_a_at	17153	0.0002	6.4083	0.0002	4.3541
Malt1	NM_172833	Mus musculus mucosa associated lymphoid tissue lymphoma translocation gene 1 (Malt1), mRNA.	1456429_at	240354	0.0002	5.4153	0	4.8729
Mamdc2	NM_174857	Mus musculus MAM domain containing 2 (Mamdc2), mRNA.	1453152_at	71738	0.0014	-9.0009	0	-8.93655
Maoa	NM_173740	Mus musculus monoamine oxidase A (Maoa), mRNA.	1442676_at	17161	0.0168	-4.39367	0	-3.94477
Map3k11	NM_022012	Mus musculus mitogen activated protein kinase kinase kinase 11 (Map3k11), mRNA.	1450669_at	26403	0.0001	-2.00361	0.0024	-1.49054
Map3k4	NM_011948	Mus musculus mitogen activated protein kinase kinase kinase 4 (Map3k4), mRNA.	1447667_x_at	26407	0.0081	-2.36351	0.001	-1.23047
Map4k1	NM_008279	Mus musculus mitogen activated protein kinase kinase kinase kinase 1 (Map4k1), mRNA.	1439323_a_at	26411	0.0043	-2.035	0.0098	-1.19175
Map4k2	NM_009006	Mus musculus mitogen activated protein kinase kinase kinase kinase 2 (Map4k2), mRNA.	1434833_at	26412	0.0011	-6.64011	0.0002	-3.07314
Map4k4	NM_008696	Mus musculus mitogen-activated protein kinase kinase kinase kinase 4 (Map4k4), mRNA.	1422615_at	26921	0.0006	-2.34522	0.0101	-1.48258
Mapk11	NM_011161	Mus musculus mitogen-activated protein kinase 11 (Mapk11), mRNA.	1421926_at	19094	0.0004	3.497	0	2.5301
Mapk13	NM_011950	Mus musculus mitogen activated protein kinase 13 (Mapk13), mRNA.	1448871_at	26415	0	6.9284	0	3.886
Mapkapk3	NM_178907	Mus musculus mitogen-activated protein kinase-activated protein kinase 3 (Mapkapk3), mRNA.	1434815_a_at	102626	0.0003	2.4704	0.0057	1.7464
Mapt	NM_001038609	Mus musculus microtubule-associated protein tau (Mapt), transcript variant 1, mRNA.	1424719_a_at	17762	0.0001	-22.6757	0	-8.23723
March2	BC002144	Mus musculus membrane-associated ring finger (C3HC4) 2, mRNA (cDNA clone MGC:7259 IMAGE:3484751), complete cds.	1459871_x_at	224703	0.0147	-2.08594	0.0004	-1.7449
Marveld3	NM_028584	Mus musculus MARVEL (membrane-associating) domain containing 3 (Marveld3), transcript variant 1, mRNA.	1451764_at	73608	0.0004	3.0172	0.0001	2.2222
Mat1a	NM_133653	Mus musculus methionine adenosyltransferase I, alpha (Mat1a), mRNA.	1423147_at	11720	0	5.806	0.0042	3.0182
Mat2a	NM_145569	Mus musculus methionine adenosyltransferase II, alpha (Mat2a), mRNA.	1433576_at	232087	0.004	-2.06016	0.0007	-1.59337
Mboat1	NM_153546	Mus musculus membrane bound O-acyltransferase domain containing 1 (Mboat1), mRNA.	1435323_a_at	218121	0	6.0946	0.0003	3.1942
Mboat2	NM_026037	Mus musculus membrane bound O-acyltransferase domain containing 2 (Mboat2), transcript variant 1, mRNA.	1425029_a_at	67216	0.0281	-2.57467	0	-2.28728
Mcam	NM_023061	Mus musculus melanoma cell adhesion molecule (Mcam), mRNA.	1416357_a_at	84004	0.0005	-3.50018	0	-2.34247
Me2	NM_145494	Mus musculus malic enzyme 2, NAD(+)-dependent, mitochondrial (Me2), mRNA.	1426573_at	107029	0.0005	-2.28676	0.0022	-1.90585
Mef2c	NM_025282	Mus musculus myocyte enhancer factor 2C (Mef2c), mRNA.	1424852_at	17260	0.0065	-2.72851	0.0002	-1.85048
Mefv	NM_019453	Mus musculus Mediterranean fever (Mefv), mRNA.	1460283_at	54483	0.0017	-2.15239	0.0055	-1.24131
Meis1	NM_010789	Mus musculus myeloid ecotropic viral integration site 1 (Meis1), mRNA.	1450992_a_at	17268	0	-6.18812	0	-7.01262
Meox2	NM_008584	Mus musculus mesenchyme homeobox 2 (Meox2), mRNA.	1424234_s_at	17286	0.0009	-3.86548	0.0001	-3.07977
Mesdc1	NM_030705	Mus musculus mesoderm development candidate 1 (Mesdc1), mRNA.	1416397_at	80889	0	-2.02511	0.0001	-2.26091
Metrnl	NM_144797	Mus musculus meteorin, glial cell differentiation regulator-like (Metrnl), mRNA.	1424356_a_at	210029	0.0002	3.3805	0.0058	1.4279
Mfap2	NM_008546	Mus musculus microfibrillar-associated protein 2 (Mfap2), mRNA.	1417359_at	17150	0	-2.80112	0.0001	-2.87522
Mfap4	NM_029568	Mus musculus microfibrillar-associated protein 4 (Mfap4), mRNA.	1424010_at	76293	0.0003	-21.8818	0	-9.38967
Mfng	NM_008595	Mus musculus MFNG O-fucosylpeptide 3-beta-N-acetylglucosaminyltransferase (Mfng), mRNA.	1416992_at	17305	0	-3.62713	0	-3.21234
Mfsd2	NM_029662	Mus musculus major facilitator superfamily domain containing 2 (Mfsd2), mRNA.	1428223_at	76574	0.0026	2.5558	0.0004	2.5466
Mlph	NM_053015	Mus musculus melanophilin (Mlph), mRNA.	1449896_at	171531	0	4.7107	0	3.4336
Mmp2	NM_008610	Mus musculus matrix metallopeptidase 2 (Mmp2), mRNA.	1439364_a_at	17390	0.0113	-2.08073	0.0047	-2.28467
Mmp9	NM_013599	Mus musculus matrix metallopeptidase 9 (Mmp9), mRNA.	1416298_at	17395	0.0002	-2.82167	0.0046	-1.76991
Mmrn2	NM_153127	Mus musculus multimerin 2 (Mmrn2), mRNA.	1439518_at	105450	0.0005	-5.42888	0	-3.84468
Mobkl2b	NM_178061	Mus musculus MOB1, Mps One Binder kinase activator-like 2B (yeast) (Mobkl2b), mRNA.	1429284_at	214944	0.0015	2.5194	0.0012	1.8384
Mpdz	NM_010820	Mus musculus multiple PDZ domain protein (Mpdz), mRNA.	1418664_at	17475	0.0001	-4.33088	0	-3.82263
Mpp3	NM_007863	Mus musculus membrane protein, palmitoylated 3 (MAGUK p55 subfamily member 3) (Mpp3), mRNA.	1419077_at	13384	0	-4.0833	0.0003	-1.69405
Mpp5	NM_019579	Mus musculus membrane protein, palmitoylated 5 (MAGUK p55 subfamily member 5) (Mpp5), mRNA.	1434954_at	56217	0.0002	-2.26347	0.0012	-2.04666
Mpp6	NM_019939	Mus musculus membrane protein, palmitoylated 6 (MAGUK p55 subfamily member 6) (Mpp6), mRNA.	1449348_at	56524	0	3.6682	0.0007	1.9933
Mpzl1	NM_001083897	Mus musculus myelin protein zero-like 1 (Mpzl1), transcript variant 1, mRNA.	1428167_a_at	68481	0.0045	-3.02297	0.0003	-1.74186
Mpzl2	NM_007962	Mus musculus epithelial V-like antigen 1 (Eva1), mRNA.	1448265_x_at	14012	0	7.2141	0.0001	4.1898
Mpzl3	NM_176993	Mus musculus RIKEN cDNA A530065I17 gene (A530065I17Rik), transcript variant 1, mRNA.	1435571_at	319742	0.0006	3.804	0.0017	1.7311
Mras	NM_008624	Mus musculus muscle and microspikes RAS (Mras), mRNA.	1453419_at	17532	0.0001	-2.79252	0	-2.12404
Mrc2	NM_008626	Mus musculus mannose receptor, C type 2 (Mrc2), mRNA.	1421045_at	17534	0.0001	-3.34672	0	-2.06398
Mrpl32	NM_029271	Mus musculus mitochondrial ribosomal protein L32 (Mrpl32), mRNA.	1424372_at	75398	0.0007	2.9183	0.0044	1.5128
Ms4a1	NM_007641	Mus musculus membrane-spanning 4-domains, subfamily A, member 1 (Ms4a1), mRNA.	1423226_at	12482	0.0001	-9.23361	0	-5.17598
Ms4a4b	NM_021718	Mus musculus membrane-spanning 4-domains, subfamily A, member 4B (Ms4a4b), mRNA.	1423467_at	60361	0	-5.47945	0	-4.26803
Ms4a4c	NM_029499	Mus musculus membrane-spanning 4-domains, subfamily A, member 4C (Ms4a4c), mRNA.	1450291_s_at	64380	0.0003	-7.45712	0.0009	-7.97448
Ms4a7	NM_027836	Mus musculus membrane-spanning 4-domains, subfamily A, member 7 (Ms4a7), transcript variant 1, mRNA.	1424754_at	109225	0	3.6136	0.0001	2.3141
Msr1	NM_031195	Mus musculus macrophage scavenger receptor 1 (Msr1), mRNA.	1422062_at	20288	0.0001	5.1334	0	2.0881
Mt1	NM_013602	Mus musculus metallothionein 1 (Mt1), mRNA.	1451612_at	17748	0.0058	3.2685	0.0001	4.4299
Mt2	NM_008630	Mus musculus metallothionein 2 (Mt2), mRNA.	1428942_at	17750	0	6.4992	0.0002	9.9958
Mtap2	NM_001039934	Mus musculus microtubule-associated protein 2 (Mtap2), transcript variant 1, mRNA.	1434194_at	17756	0.0016	-3.61402	0.0001	-1.78094
Mtap4	NM_008633	Mus musculus microtubule-associated protein 4 (Mtap4), mRNA.	1416091_at	17758	0.0003	-2.75255	0	-2.3546
Mtap6	NM_001048167	Mus musculus microtubule-associated protein 6 (Mtap6), transcript variant 2, mRNA.	1422550_a_at	17760	0.0142	-2.32937	0.0005	-1.54131
Mtap7	NM_008635	Mus musculus microtubule-associated protein 7 (Mtap7), mRNA.	1421835_at	17761	0.0005	2.7352	0	1.5258
Mtap7d1	NM_144941	Mus musculus microtubule-associated protein 7 domain containing 1 (Mtap7d1), mRNA.	1424040_at	245877	0.0001	-2.11372	0.0002	-1.41323
Mtbp	NM_134092	Mus musculus Mdm2, transformed 3T3 cell double minute p53 binding protein (Mtbp), mRNA.	1448638_at	105837	0.0245	-2.05128	0.002	-1.47189
Mtcp1	NM_001039373	Mus musculus mature T-cell proliferation 1 (Mtcp1), transcript variant 1, mRNA.	1449897_a_at	17763	0.0025	-2.16357	0.0044	-1.6835
Mthfd1	NM_138745	Mus musculus methylenetetrahydrofolate dehydrogenase (NADP+ dependent), methenyltetrahydrofolate cyclohydrolase, formyltetrahydrofolate synthase (Mthfd1), mRNA.	1436704_x_at	108156	0.0159	-2.457	0.0007	1.4675
Mtmr10	NM_172742	Mus musculus expressed sequence BB128963 (BB128963), mRNA.	1452288_at	233315	0.0002	-2.31321	0	-2.87109
Mtus1	NM_001005863	Mus musculus mitochondrial tumor suppressor 1 (Mtus1), transcript variant 1, mRNA.	1436501_at	102103	0.0001	-3.67512	0	-2.55232
Muc1	NM_013605	Mus musculus mucin 1, transmembrane (Muc1), mRNA.	1449199_at	17829	0	3.4408	0.0003	3.0784
Muc4	NM_080457	Mus musculus mucin 4 (Muc4), mRNA.	1438555_x_at	140474	0.0011	4.9812	0.0005	5.3393
Mum1l1	NM_175541	Mus musculus melanoma associated antigen (mutated) 1-like 1 (Mum1l1), mRNA.	1455238_at	245631	0.001	-5.90319	0.0051	-4.20875
Mustn1	AJ277212	Mus musculus mRNA for hypothetical protein (ORF1) clone Telethon(Italy_B41)_Strait03708_FL626.	1427201_at	66175	0.0002	-4.44444	0.0001	-2.30681
Mxra7	NM_026280	Mus musculus matrix-remodelling associated 7 (Mxra7), mRNA.	1453855_at	67622	0.0033	-5.92066	0.0003	-2.11193
Mxra8	NM_024263	Mus musculus matrix-remodelling associated 8 (Mxra8), mRNA.	1452330_a_at	74761	0	-3.2113	0	-2.96296
Myc	NM_010849	Mus musculus myelocytomatosis oncogene (Myc), mRNA.	1424942_a_at	17869	0	2.6179	0.0002	2.4794
Myct1	NM_026793	Mus musculus myc target 1 (Myct1), mRNA.	1447584_s_at	68632	0.0004	-4.85673	0	-4.3802
Myd116	NM_008654	Mus musculus myeloid differentiation primary response gene 116 (Myd116), mRNA.	1448325_at	17872	0	-2.42424	0.0001	-1.74459
Myh10	NM_175260	Mus musculus myosin, heavy polypeptide 10, non-muscle (Myh10), mRNA.	1452740_at	77579	0.0001	-6.64452	0	-6.02773
Myh11	NM_013607	Mus musculus myosin, heavy polypeptide 11, smooth muscle (Myh11), mRNA.	1448962_at	17880	0.0006	-5.19751	0.0002	-3.58166
Myl4	NM_010858	Mus musculus myosin, light polypeptide 4 (Myl4), mRNA.	1422580_at	17896	0.0002	-5.98802	0.0021	-3.32005
Myo10	NM_019472	Mus musculus myosin X (Myo10), mRNA.	1450650_at	17909	0.0246	-3.4965	0.0001	-2.62812
Myo1b	NM_010863	Mus musculus myosin IB (Myo1b), mRNA.	1427450_x_at	17912	0	-3.50508	0	-2.62123
Myo5b	NM_201600	Mus musculus myosin Vb (Myo5b), mRNA.	1452298_a_at	17919	0.0001	2.1373	0	2.0206
Myo6	NM_001039546	Mus musculus myosin VI (Myo6), mRNA.	1435559_at	17920	0.0002	-3.38868	0.0001	-1.81225
Myom1	NM_010867	Mus musculus myomesin 1 (Myom1), transcript variant 1, mRNA.	1420693_at	17929	0.0037	3.2997	0.0044	-1.52439
Myrip	NM_144557	Mus musculus myosin VIIA and Rab interacting protein (Myrip), mRNA.	1460601_at	245049	0.0002	-8.21018	0	-2.80034
Naalad2	NM_028279	Mus musculus N-acetylated alpha-linked acidic dipeptidase 2 (Naalad2), mRNA.	1422671_s_at	72560	0.0006	-3.80228	0	-3.13775
Nab2	NM_008668	Mus musculus Ngfi-A binding protein 2 (Nab2), mRNA.	1417930_at	17937	0.0002	3.6607	0	2.746
Naip2	NM_010872	Mus musculus NLR family, apoptosis inhibitory protein 2 (Naip2), mRNA.	1460273_a_at	17948	0.0004	2.4561	0.0005	1.6526
Naprt1	NM_172607	Mus musculus nicotinate phosphoribosyltransferase domain containing 1 (Naprt1), mRNA.	1454748_at	223646	0.0006	2.5721	0.0029	1.7633
Nat6	NM_019750	Mus musculus N-acetyltransferase 6 (Nat6), mRNA.	1449954_at	15586	0.0012	-5.00751	0.0005	-1.79824
Nav1	NM_173437	Mus musculus neuron navigator 1 (Nav1), mRNA.	1436907_at	215690	0.0001	-2.44141	0.0001	-1.88929
Ncald	NM_134094	Mus musculus neurocalcin delta (Ncald), mRNA.	1417568_at	52589	0	-6.53168	0	-5.22193
Ncaph	NM_144818	Mus musculus non-SMC condensin I complex, subunit H (Ncaph), mRNA.	1423920_at	215387	0.0008	-2.24972	0.0002	-1.33779
Ncoa3	NM_008679	Mus musculus nuclear receptor coactivator 3 (Ncoa3), mRNA.	1448027_at	17979	0.0003	-2.4975	0	-2.04541
Ndn	NM_010882	Mus musculus necdin (Ndn), mRNA.	1455792_x_at	17984	0.0002	-5.70776	0	-2.11372
Ndrg2	NM_013864	Mus musculus N-myc downstream regulated gene 2 (Ndrg2), mRNA.	1448154_at	29811	0.0014	-3.06373	0	-3.44471
Ndst1	NM_008306	Mus musculus N-deacetylase/N-sulfotransferase (heparan glucosaminyl) 1 (Ndst1), mRNA.	1428367_at	15531	0.001	-2.57931	0	-1.95848
Nebl	NM_028757	Mus musculus nebulette (Nebl), mRNA.	1438452_at	74103	0.0042	-2.84172	0	-3.96197
Nek6	NM_021606	Mus musculus NIMA (never in mitosis gene a)-related expressed kinase 6 (Nek6), mRNA.	1425850_a_at	59126	0.0014	4.0178	0	2.517
Neurl	NM_021360	Mus musculus neuralized-like homolog (Drosophila) (Neurl), mRNA.	1460343_at	18011	0.0024	2.8133	0.0064	1.3219
Nexn	NM_199465	Mus musculus nexilin (Nexn), mRNA.	1435649_at	68810	0.0313	-2.07771	0.0028	-2.01207
Nfatc4	NM_023699	Mus musculus nuclear factor of activated T-cells, cytoplasmic, calcineurin-dependent 4 (Nfatc4), mRNA.	1423380_s_at	73181	0.0003	-2.17344	0.0038	-1.54369
Nfib	NM_008687	Mus musculus nuclear factor I/B (Nfib), mRNA.	1438244_at	18028	0.0156	-2.19346	0.0001	-1.61238
Nfil3	NM_017373	Mus musculus nuclear factor, interleukin 3, regulated (Nfil3), mRNA.	1418932_at	18030	0.0001	6.912	0.0001	2.5774
Nfkbia	NM_010907	Mus musculus nuclear factor of kappa light chain gene enhancer in B-cells inhibitor, alpha (Nfkbia), mRNA.	1448306_at	18035	0.0003	-2.42777	0.0006	-2.29938
Nfkbil2	NM_183091	Mus musculus nuclear factor of kappa light polypeptide gene enhancer in B-cells inhibitor-like 2 (Nfkbil2), mRNA.	1428661_at	72749	0.0031	2.796	0	1.6879
Nfkbiz	NM_030612	Mus musculus nuclear factor of kappa light polypeptide gene enhancer in B-cells inhibitor, zeta (Nfkbiz), mRNA.	1457404_at	80859	0.0057	-3.0303	0	-1.66306
Nhlrc2	NM_025811	Mus musculus NHL repeat containing 2 (Nhlrc2), mRNA.	1453048_at	66866	0	-4.29369	0	-1.9992
Nid1	NM_010917	Mus musculus nidogen 1 (Nid1), mRNA.	1416808_at	18073	0.0109	-2.55102	0	-2.07297
Nin	NM_008697	Mus musculus ninein (Nin), transcript variant 2, mRNA.	1419078_at	18080	0.0004	-3.02297	0.0001	-2.39693
Nkg7	NM_024253	Mus musculus natural killer cell group 7 sequence (Nkg7), mRNA.	1450753_at	72310	0.0119	-2.41838	0.0032	-1.85288
Nmnat2	NM_175460	Mus musculus nicotinamide nucleotide adenylyltransferase 2 (Nmnat2), mRNA.	1436155_at	226518	0.0002	-4.0783	0	-2.06441
Nod1	NM_172729	Mus musculus nucleotide-binding oligomerization domain containing 1 (Nod1), mRNA.	1454733_at	107607	0.0077	-2.00321	0	-1.58806
Nostrin	NM_181547	Mus musculus nitric oxide synthase trafficker (Nostrin), mRNA.	1441075_at	329416	0.0003	-6.57895	0	-6.90608
Notch3	NM_008716	Mus musculus Notch gene homolog 3 (Drosophila) (Notch3), mRNA.	1421964_at	18131	0.0033	-4.06504	0.0001	-2.32234
Notch4	NM_010929	Mus musculus Notch gene homolog 4 (Drosophila) (Notch4), mRNA.	1449146_at	18132	0.0001	-7.65697	0	-3.25521
Nox4	NM_015760	Mus musculus NADPH oxidase 4 (Nox4), mRNA.	1419161_a_at	50490	0.0007	-3.84911	0	-5.27983
Noxo1	NM_027988	Mus musculus NADPH oxidase organizer 1 (Noxo1), mRNA.	1425151_a_at	71893	0.0046	3.7232	0	2.1229
Npal3	NM_028995	Mus musculus NIPA-like domain containing 3 (Npal3), mRNA.	1434315_at	74552	0.002	-2.3546	0	-1.80245
Npc2	NM_023409	Mus musculus Niemann Pick type C2 (Npc2), mRNA.	1455768_at	67963	0	3.3582	0.0023	2.2782
Npnt	NM_033525	Mus musculus nephronectin (Npnt), transcript variant 1, mRNA.	1426561_a_at	114249	0	-5.07872	0	-3.96354
Npr2	NM_173788	Mus musculus natriuretic peptide receptor 2 (Npr2), mRNA.	1427191_at	230103	0.0027	-2.62467	0	-2.18531
Npr3	NM_008728	Mus musculus natriuretic peptide receptor 3 (Npr3), transcript variant 1, mRNA.	1435184_at	18162	0	-6.99301	0	-9.60615
Nptx1	NM_008730	Mus musculus neuronal pentraxin 1 (Nptx1), mRNA.	1434877_at	18164	0.0085	-2.58866	0.004	-1.52277
Nr1d1	NM_145434	Mus musculus nuclear receptor subfamily 1, group D, member 1 (Nr1d1), mRNA.	1426464_at	217166	0.0008	-2.56016	0.0002	-2.05212
Nr2f1	NM_010151	Mus musculus nuclear receptor subfamily 2, group F, member 1 (Nr2f1), mRNA.	1418157_at	13865	0.0012	-7.93651	0.0002	-2.47097
Nr2f2	NM_009697	Mus musculus nuclear receptor subfamily 2, group F, member 2 (Nr2f2), transcript variant 1, mRNA.	1416158_at	11819	0.0047	-2.93686	0	-1.92976
Nrarp	NM_025980	Mus musculus Notch-regulated ankyrin repeat protein (Nrarp), mRNA.	1417985_at	67122	0.0006	-4.23191	0.0018	-1.665
Nsg1	NM_010942	Mus musculus neuron specific gene family member 1 (Nsg1), mRNA.	1423055_at	18196	0	-5.37057	0	-6.64011
Nt5dc2	NM_027289	Mus musculus 5'-nucleotidase domain containing 2 (Nt5dc2), mRNA.	1424882_a_at	70021	0.0001	-6.08643	0	-4.98504
Ntf5	NM_198190	Mus musculus neurotrophin 5 (Ntf5), mRNA.	1440353_at	78405	0	3.837	0	1.9418
Ntn1	NM_008744	Mus musculus netrin 1 (Ntn1), mRNA.	1454974_at	18208	0.0001	-4.30293	0	-3.26052
Nuak1	NM_001004363	Mus musculus NUAK family, SNF1-like kinase, 1 (Nuak1), mRNA.	1438684_at	77976	0	-3.52485	0.0005	-3.12598
Nubp1	NM_011955	Mus musculus nucleotide binding protein 1 (Nubp1), mRNA.	1418905_at	26425	0	2.4492	0.0001	1.5235
Nudt4	NM_027722	Mus musculus nudix (nucleoside diphosphate linked moiety X)-type motif 4 (Nudt4), mRNA.	1418505_at	71207	0.0004	3.0645	0.0054	1.9067
Numb	NM_010949	Mus musculus numb gene homolog (Drosophila) (Numb), mRNA.	1416891_at	18222	0	-2.16029	0	-2.34522
Nup210	NM_018815	Mus musculus nucleoporin 210 (Nup210), mRNA.	1417585_at	54563	0.0015	-2.5113	0.0002	-2.08073
Nus1	ENSMUST00000023830	DNA segment, Chr 10, ERATO Doi 438, expressed (D10Ertd438e), mRNA gene:ENSMUSG00000023068	1420646_at	52014	0.0016	2.4996	0.0002	1.2005
Nxn	NM_008750	Mus musculus nucleoredoxin (Nxn), mRNA.	1422465_a_at	18230	0.0003	-2.18866	0	-1.51035
Oasl2	NM_011854	Mus musculus 2'-5' oligoadenylate synthetase-like 2 (Oasl2), mRNA.	1453196_a_at	23962	0.0003	-3.81971	0.0003	-2.22321
Ociad2	NM_026950	Mus musculus OCIA domain containing 2 (Ociad2), mRNA.	1435917_at	433904	0	2.8007	0	2.8914
Ogn	NM_008760	Mus musculus osteoglycin (Ogn), mRNA.	1419662_at	18295	0	-52.0833	0	-38.3142
Olfm1	NM_019498	Mus musculus olfactomedin 1 (Olfm1), transcript variant 1, mRNA.	1426562_a_at	56177	0.0026	-3.15358	0.0006	-1.52068
Olfml1	NM_172907	Mus musculus olfactomedin-like 1 (Olfml1), mRNA.	1455663_at	244198	0.0012	-4.04204	0	-3.46861
Olfml2b	NM_177068	Mus musculus olfactomedin-like 2B (Olfml2b), mRNA.	1423915_at	320078	0.0002	3.2828	0.0043	2.4369
Olfml3	NM_133859	Mus musculus olfactomedin-like 3 (Olfml3), mRNA.	1448475_at	99543	0.0002	-3.25521	0.0002	-2.5355
Orm1	NM_008768	Mus musculus orosomucoid 1 (Orm1), mRNA.	1451054_at	18405	0.0001	215.591	0	9.8253
OTTMUSG00000000971	NM_001081957	Mus musculus predicted gene, OTTMUSG00000000971 (OTTMUSG00000000971), mRNA.	1436530_at	100034251	0	8.1071	0.0031	4.293
Otub2	NM_026580	Mus musculus OTU domain, ubiquitin aldehyde binding 2 (Otub2), mRNA.	1417575_at	68149	0	-2.88684	0	-2.03874
Ovgp1	NM_007696	Mus musculus oviductal glycoprotein 1 (Ovgp1), mRNA.	1426526_s_at	12659	0.0007	3.6703	0.0016	2.5148
P2ry10	NM_172435	Mus musculus purinergic receptor P2Y, G-protein coupled 10 (P2ry10), mRNA.	1452815_at	78826	0.0003	-3.39098	0	-2.06868
Pafah1b3	NM_008776	Mus musculus platelet-activating factor acetylhydrolase, isoform 1b, alpha1 subunit (Pafah1b3), mRNA.	1416410_at	18476	0.0025	3.4043	0.0001	2.4055
Palm	NM_023128	Mus musculus paralemmin (Palm), mRNA.	1423967_at	18483	0.0206	-2.32775	0.0015	-1.4817
Palmd	NM_023245	Mus musculus palmdelphin (Palmd), mRNA.	1417251_at	114301	0.0006	-5.51876	0	-7.3692
Papss2	NM_011864	Mus musculus 3'-phosphoadenosine 5'-phosphosulfate synthase 2 (Papss2), mRNA.	1434510_at	23972	0.0002	-4.57247	0	-5.07614
Paqr3	NM_198422	Mus musculus progestin and adipoQ receptor family member III (Paqr3), mRNA.	1429216_at	231474	0	-2.33209	0.0011	-1.71057
Paqr8	NM_028829	Mus musculus progestin and adipoQ receptor family member VIII (Paqr8), mRNA.	1435246_at	74229	0.0104	2.8453	0.0001	2.5496
Pard6g	NM_053117	Mus musculus par-6 partitioning defective 6 homolog gamma (C. elegans) (Pard6g), mRNA.	1420851_at	93737	0	-4.2123	0	-4.3802
Parvb	NM_133167	Mus musculus parvin, beta (Parvb), mRNA.	1438672_at	170736	0.0009	-4.76417	0	-5.08388
Patz1	NM_019574	Mus musculus POZ (BTB) and AT hook containing zinc finger 1 (Patz1), mRNA.	1434495_at	56218	0.0086	-2.34687	0.0004	-1.69693
Pcbd1	NM_025273	Mus musculus pterin 4 alpha carbinolamine dehydratase/dimerization cofactor of hepatocyte nuclear factor 1 alpha (TCF1) 1 (Pcbd1), mRNA.	1418713_at	13180	0.0006	6.568	0.0007	5.6274
Pcbp3	NM_021568	Mus musculus poly(rC) binding protein 3 (Pcbp3), mRNA.	1437722_x_at	59093	0.0013	-4.11353	0	-2.02881
Pcdh1	NM_029357	Mus musculus protocadherin 1 (Pcdh1), mRNA.	1452294_at	75599	0.0006	-5.87199	0	-3.48068
Pcdh12	NM_017378	Mus musculus protocadherin 12 (Pcdh12), mRNA.	1437928_at	53601	0	-6.40205	0.0022	-1.82382
Pcdh17	NM_001013753	Mus musculus protocadherin 17 (Pcdh17), mRNA.	1436920_at	219228	0.0154	-5.34188	0.0007	-2.10349
Pcdh18	NM_130448	Mus musculus protocadherin 18 (Pcdh18), mRNA.	1422890_at	73173	0	-8.55432	0.0001	-5.47945
Pcdha6	NM_007767	Mus musculus protocadherin alpha 6 (Pcdha6), mRNA.	1420798_s_at	116731	0	-36.1011	0.0006	-1.21403
Pcdhb16	NM_053141	Mus musculus protocadherin beta 16 (Pcdhb16), mRNA.	1441994_at	93887	0.0024	-2.19491	0.0013	-2.12495
Pcdhb17	NM_053142	Mus musculus protocadherin beta 17 (Pcdhb17), mRNA.	1448933_at	93888	0.0011	-2.23764	0.0006	-2.60078
Pcnx	NM_018814	Mus musculus pecanex homolog (Drosophila) (Pcnx), mRNA.	1460580_at	54604	0.0005	-2.33863	0	-2.11193
Pcolce2	NM_029620	Mus musculus procollagen C-endopeptidase enhancer 2 (Pcolce2), mRNA.	1451527_at	76477	0.0003	-22.8311	0	-15.8983
Pcx	NM_008797	Mus musculus pyruvate carboxylase (Pcx), mRNA.	AFFX-PyruCarbMur/L09192_3_at	18563	0.0002	3.5682	0.0038	2.6329
Pdcd4	NM_011050	Mus musculus programmed cell death 4 (Pdcd4), mRNA.	1418840_at	18569	0.0025	-2.75255	0.0001	-3.16456
Pde7b	NM_013875	Mus musculus phosphodiesterase 7B (Pde7b), mRNA.	1445539_at	29863	0	2.4905	0	2.1834
Pde9a	NM_008804	Mus musculus phosphodiesterase 9A (Pde9a), mRNA.	1449403_at	18585	0	-9.68992	0	-5.35045
Pdgfa	NM_008808	Mus musculus platelet derived growth factor, alpha (Pdgfa), mRNA.	1418711_at	18590	0.0002	-3.10655	0.0002	-2.0284
Pdgfb	NM_011057	Mus musculus platelet derived growth factor, B polypeptide (Pdgfb), mRNA.	1450414_at	18591	0.0001	-4.61042	0	-2.77239
Pdgfra	NM_011058	Mus musculus platelet derived growth factor receptor, alpha polypeptide (Pdgfra), transcript variant 1, mRNA.	1438946_at	18595	0.0117	-4.67946	0	-3.6062
Pdgfrl	NM_026840	Mus musculus platelet-derived growth factor receptor-like (Pdgfrl), mRNA.	1428896_at	68797	0.0004	4.3341	0.0032	1.7512
Pdlim3	NM_016798	Mus musculus PDZ and LIM domain 3 (Pdlim3), mRNA.	1449178_at	53318	0	-6.12745	0.0004	-2.95072
Pdlim4	NM_019417	Mus musculus PDZ and LIM domain 4 (Pdlim4), mRNA.	1417928_at	30794	0	4.9598	0.0032	1.5237
Pea15a	NM_011063	Mus musculus phosphoprotein enriched in astrocytes 15A (Pea15a), transcript variant 2, mRNA.	1416406_at	18611	0	-2.5113	0	-1.9972
Pecam1	NM_008816	Mus musculus platelet/endothelial cell adhesion molecule 1 (Pecam1), transcript variant 1, mRNA.	1421287_a_at	18613	0	-6.06796	0	-4.21053
Pfkfb3	NM_133232	Mus musculus 6-phosphofructo-2-kinase/fructose-2,6-biphosphatase 3 (Pfkfb3), mRNA.	1416432_at	170768	0.0045	-4.00802	0	-2.96824
Pfkl	NM_008826	Mus musculus phosphofructokinase, liver, B-type (Pfkl), mRNA.	1439148_a_at	18641	0.0001	2.7086	0.0069	1.8682
Pftk1	NM_011074	Mus musculus PFTAIRE protein kinase 1 (Pftk1), mRNA.	1419249_at	18647	0.0005	-2.07383	0.0006	-1.82116
Pglyrp1	NM_009402	Mus musculus peptidoglycan recognition protein 1 (Pglyrp1), mRNA.	1449184_at	21946	0.0004	10.1004	0	4.7095
Pgm2	NM_028132	Mus musculus phosphoglucomutase 2 (Pgm2), mRNA.	1451149_at	72157	0	2.9995	0.0005	2.3182
Pgr	NM_008829	Mus musculus progesterone receptor (Pgr), mRNA.	1439527_at	18667	0	-10.5708	0.0001	-2.78319
Pgrmc1	NM_016783	Mus musculus progesterone receptor membrane component 1 (Pgrmc1), mRNA.	1423451_at	53328	0.0003	-3.66569	0	-5.04796
Pgs1	NM_133757	Mus musculus phosphatidylglycerophosphate synthase 1 (Pgs1), mRNA.	1454046_x_at	74451	0.0026	2.3952	0.0014	1.6979
Phactr1	NM_198419	Mus musculus phosphatase and actin regulator 1 (Phactr1), transcript variant 1, mRNA.	1456606_a_at	218194	0.0002	-4.27168	0	-3.4188
Phex	NM_011077	Mus musculus phosphate regulating gene with homologies to endopeptidases on the X chromosome (hypophosphatemia, vitamin D resistant rickets) (Phex), mRNA.	1421979_at	18675	0.0009	-8.74891	0.0103	-1.82415
Phlda1	NM_009344	Mus musculus pleckstrin homology-like domain, family A, member 1 (Phlda1), mRNA.	1418835_at	21664	0.0002	2.9743	0	2.2144
Phlda2	NM_009434	Mus musculus pleckstrin homology-like domain, family A, member 2 (Phlda2), mRNA.	1417837_at	22113	0.0009	5.8747	0.0059	1.5461
Phldb1	NM_153537	Mus musculus pleckstrin homology-like domain, family B, member 1 (Phldb1), mRNA.	1424468_s_at	102693	0.0028	-2.47402	0	-1.9658
Pi4k2b	NM_025951	Mus musculus phosphatidylinositol 4-kinase type 2 beta (Pi4k2b), transcript variant 1, mRNA.	1416489_at	67073	0.0006	2.5947	0	2.3541
Pik3cd	NM_008840	Mus musculus phosphatidylinositol 3-kinase catalytic delta polypeptide (Pik3cd), transcript variant 1, mRNA.	1453281_at	18707	0.0006	-2.1796	0.0001	-1.3637
Pik3ip1	NM_178149	Mus musculus phosphoinositide-3-kinase interacting protein 1 (Pik3ip1), mRNA.	1439087_a_at	216505	0.0061	-2.52525	0.0015	-1.7584
Pip5k1b	NM_008846	Mus musculus phosphatidylinositol-4-phosphate 5-kinase, type 1 beta (Pip5k1b), mRNA.	1421834_at	18719	0.0004	3.2065	0	2.7895
Pitpnc1	NM_145823	Mus musculus phosphatidylinositol transfer protein, cytoplasmic 1 (Pitpnc1), mRNA.	1431074_a_at	71795	0	-14.2653	0	-6.54879
Piwil4	NM_177905	Mus musculus piwi-like homolog 4 (Drosophila) (Piwil4), mRNA.	1447564_x_at	330890	0.0001	7.1758	0.001	2.2194
Pkd1	NM_013630	Mus musculus polycystic kidney disease 1 homolog (Pkd1), mRNA.	1460210_at	18763	0.0002	-2.65393	0.0001	-1.95465
Pkhd1	NM_153179	Mus musculus polycystic kidney and hepatic disease 1 (Pkhd1), mRNA.	1419820_at	241035	0.0004	66.5231	0	4.2177
Pkia	NM_008862	Mus musculus protein kinase inhibitor, alpha (Pkia), mRNA.	1420859_at	18767	0.0018	-4.45038	0.0001	-2.87356
Pkib	NM_001039053	Mus musculus protein kinase inhibitor beta, cAMP dependent, testis specific (Pkib), transcript variant 5, mRNA.	1421137_a_at	18768	0.0001	4.3026	0.0021	1.6008
Pknox2	NM_148950	Mus musculus Pbx/knotted 1 homeobox 2 (Pknox2), transcript variant 1, mRNA.	1433907_at	208076	0.0008	-5.18403	0.0002	-3.24465
Pla2g1b	NM_011107	Mus musculus phospholipase A2, group IB, pancreas (Pla2g1b), mRNA.	1437015_x_at	18778	0.004	2.9355	0	4.1469
Pla2g4b	NM_145378	Mus musculus phospholipase A2, group IVB (cytosolic) (Pla2g4b), mRNA.	1425045_at	211429	0	3.9803	0.0001	1.8712
Pla2g7	NM_013737	Mus musculus phospholipase A2, group VII (platelet-activating factor acetylhydrolase, plasma) (Pla2g7), mRNA.	1430700_a_at	27226	0.0004	4.815	0.0001	2.9271
Pla2r1	NM_008867	Mus musculus phospholipase A2 receptor 1 (Pla2r1), mRNA.	1450144_at	18779	0.0003	-5.27148	0	-4.07332
Plac8	NM_139198	Mus musculus placenta-specific 8 (Plac8), mRNA.	1451335_at	231507	0.0001	-2.31	0	-3.22893
Plcb1	NM_019677	Mus musculus phospholipase C, beta 1 (Plcb1), mRNA.	1435043_at	18795	0.0037	-3.44828	0	-3.85505
Plcb4	NM_013829	Mus musculus phospholipase C, beta 4 (Plcb4), mRNA.	1435771_at	18798	0.0008	-5.41419	0	-5.8651
Plcd1	NM_019676	Mus musculus phospholipase C, delta 1 (Plcd1), mRNA.	1416675_s_at	18799	0.0003	-2.57599	0	-1.77999
Plcd3	NM_152813	Mus musculus phospholipase C, delta 3 (Plcd3), mRNA.	1431892_a_at	72469	0.0003	4.2624	0	1.6984
Plce1	NM_019588	Mus musculus phospholipase C, epsilon 1 (Plce1), mRNA.	1452398_at	74055	0	-3.91543	0	-3.6075
Plcxd1	NM_207279	Mus musculus phosphatidylinositol-specific phospholipase C, X domain containing 1 (Plcxd1), mRNA.	1437842_at	403178	0.0017	2.4824	0.0007	1.3898
Pld3	NM_011116	Mus musculus phospholipase D family, member 3 (Pld3), mRNA.	1416013_at	18807	0.0008	2.8553	0.0029	1.7811
Plek2	NM_013738	Mus musculus pleckstrin 2 (Plek2), mRNA.	1449424_at	27260	0	7.0164	0.0001	4.2159
Plekha2	NM_031257	Mus musculus pleckstrin homology domain-containing, family A (phosphoinositide binding specific) member 2 (Plekha2), mRNA.	1417289_at	83436	0.0005	-2.38209	0.0001	-2.43132
Plekha6	NM_182930	Mus musculus pleckstrin homology domain containing, family A member 6 (Plekha6), mRNA.	1427149_at	240753	0.0001	-2.08768	0.0014	-1.374
Plekho1	NM_023320	Mus musculus pleckstrin homology domain containing, family O member 1 (Plekho1), mRNA.	1417128_at	67220	0.0001	-2.48385	0	-1.97628
Plk2	NM_152804	Mus musculus polo-like kinase 2 (Drosophila) (Plk2), mRNA.	1427005_at	20620	0.0167	-2.09205	0.0042	-1.42918
Plod2	NM_011961	Mus musculus procollagen lysine, 2-oxoglutarate 5-dioxygenase 2 (Plod2), mRNA.	1416687_at	26432	0.0126	-8.4246	0	-9.02527
Plscr2	NM_008880	Mus musculus phospholipid scramblase 2 (Plscr2), mRNA.	1448961_at	18828	0.0019	-6.3857	0	-7.90514
Plscr4	NM_178711	Mus musculus phospholipid scramblase 4 (Plscr4), mRNA.	1443406_at	235527	0.006	-6.6313	0	-6.18047
Pltp	NM_011125	Mus musculus phospholipid transfer protein (Pltp), mRNA.	1417963_at	18830	0	-8.62069	0	-6.83995
Plvap	NM_032398	Mus musculus plasmalemma vesicle associated protein (Plvap), mRNA.	1418090_at	84094	0	-3.53857	0	-5.12033
Plxdc1	NM_028199	Mus musculus plexin domain containing 1 (Plxdc1), mRNA.	1424902_at	72324	0	-4.90677	0	-3.01659
Plxdc2	NM_026162	Mus musculus plexin domain containing 2 (Plxdc2), mRNA.	1449270_at	67448	0.0011	-9.08265	0	-4.37254
Plxnb1	NM_172775	Mus musculus plexin B1 (Plxnb1), mRNA.	1435254_at	235611	0.0001	2.9933	0	3.0889
Plxnd1	NM_026376	Mus musculus plexin D1 (Plxnd1), mRNA.	1451475_at	67784	0.0002	-2.0284	0.0005	-1.5586
Pmaip1	NM_021451	Mus musculus phorbol-12-myristate-13-acetate-induced protein 1 (Pmaip1), mRNA.	1418203_at	58801	0.0044	-2.61438	0.0021	-1.59744
Pmp22	NM_008885	Mus musculus peripheral myelin protein (Pmp22), mRNA.	1417133_at	18858	0.0021	-3.96511	0	-4.11353
Pnkd	NM_001039509	Mus musculus paroxysmal nonkinesiogenic dyskinesia (Pnkd), transcript variant 3, mRNA.	1418746_at	56695	0.0008	-3.40483	0	-1.63506
Podxl	NM_013723	Mus musculus podocalyxin-like (Podxl), mRNA.	1448688_at	27205	0.0002	-4.02901	0	-4.08664
Pon1	NM_011134	Mus musculus paraoxonase 1 (Pon1), mRNA.	1418190_at	18979	0	-16.9492	0.0002	-14.0449
Pon3	NM_173006	Mus musculus paraoxonase 3 (Pon3), mRNA.	1419298_at	269823	0.0012	2.1153	0.0045	1.6122
Popdc2	NM_001081984	Mus musculus popeye domain containing 2 (Popdc2), transcript variant 1, mRNA.	1417806_at	64082	0.0096	-4.70588	0	-3.10559
Popdc3	NM_024286	Mus musculus popeye domain containing 3 (Popdc3), mRNA.	1423856_at	78977	0.0001	-11.2233	0	-6.62691
Postn	NM_015784	Mus musculus periostin, osteoblast specific factor (Postn), mRNA.	1423606_at	50706	0.0003	-3.30688	0	-2.30468
Pp11r	NM_008902	Mus musculus placental protein 11 related (Pp11r), mRNA.	1449938_at	19011	0.0001	-4.49438	0.0011	-2.00562
Ppa2	NM_146141	Mus musculus pyrophosphatase (inorganic) 2 (Ppa2), mRNA.	1424488_a_at	74776	0.0005	2.2585	0	1.9263
Ppap2a	NM_008903	Mus musculus phosphatidic acid phosphatase 2a (Ppap2a), transcript variant 2, mRNA.	1422619_at	19012	0.0024	-5.34188	0	-7.22022
Ppap2b	NM_080555	Mus musculus phosphatidic acid phosphatase type 2B (Ppap2b), mRNA.	1448908_at	67916	0.0003	-4.96771	0	-3.73972
Ppap2c	NM_015817	Mus musculus phosphatidic acid phosphatase type 2c (Ppap2c), mRNA.	1451210_at	50784	0.002	4.4163	0.0012	4.0375
Ppbp	NM_023785	Mus musculus pro-platelet basic protein (Ppbp), mRNA.	1418480_at	57349	0.0001	-30.03	0	-8.53971
Ppm1f	NM_176833	Mus musculus protein phosphatase 1F (PP2C domain containing) (Ppm1f), mRNA.	1454934_at	68606	0	-3.465	0	-3.33
Ppp1r13l	NM_001010836	Mus musculus protein phosphatase 1, regulatory (inhibitor) subunit 13 like (Ppp1r13l), mRNA.	1439530_a_at	333654	0.0011	2.2607	0.0001	1.6052
Ppp1r14a	NM_026731	Mus musculus protein phosphatase 1, regulatory (inhibitor) subunit 14A (Ppp1r14a), mRNA.	1418086_at	68458	0	-12.0337	0.0001	-4.60193
Ppp1r16b	NM_153089	Mus musculus protein phosphatase 1, regulatory (inhibitor) subunit 16B (Ppp1r16b), mRNA.	1455080_at	228852	0	-6.94927	0	-3.54862
Ppp1r9a	NM_181595	Mus musculus protein phosphatase 1, regulatory (inhibitor) subunit 9A (Ppp1r9a), mRNA.	1432037_at	243725	0.0002	3.9547	0.0001	2.5292
Ppp2r1b	NM_028614	Mus musculus protein phosphatase 2 (formerly 2A), regulatory subunit A (PR 65), beta isoform (Ppp2r1b), transcript variant 2, mRNA.	1428265_at	73699	0.0016	-2.5641	0	-2.67809
Ppp2r2c	NM_172994	Mus musculus protein phosphatase 2 (formerly 2A), regulatory subunit B (PR 52), gamma isoform (Ppp2r2c), mRNA.	1438671_at	269643	0.0189	-2.74048	0.0002	-2.0404
Ppp2r5c	NM_012023	Mus musculus protein phosphatase 2, regulatory subunit B (B56), gamma isoform (Ppp2r5c), transcript variant 1, mRNA.	1425542_a_at	26931	0.0005	2.2855	0.0011	-1.1443
Praf2	NM_138602	Mus musculus PRA1 domain family 2 (Praf2), mRNA.	1416782_s_at	54637	0.0002	-2.18341	0.0007	-1.71145
Prdm1	NM_007548	Mus musculus PR domain containing 1, with ZNF domain (Prdm1), mRNA.	1420425_at	12142	0.0059	-2.32342	0	-2.08247
Prelp	NM_054077	Mus musculus proline arginine-rich end leucine-rich repeat (Prelp), mRNA.	1416321_s_at	116847	0	-4.9505	0	-2.78009
Prkab1	NM_031869	Mus musculus protein kinase, AMP-activated, beta 1 non-catalytic subunit (Prkab1), mRNA.	1424119_at	19079	0	2.2379	0.0005	1.5273
Prkab2	NM_182997	Mus musculus protein kinase, AMP-activated, beta 2 non-catalytic subunit (Prkab2), mRNA.	1435875_at	108097	0.0023	-2.97796	0.0004	-2.14454
Prkar1b	NM_008923	Mus musculus protein kinase, cAMP dependent regulatory, type I beta (Prkar1b), mRNA.	1440132_s_at	19085	0.0005	-2.70197	0	-2.442
Prkce	NM_011104	Mus musculus protein kinase C, epsilon (Prkce), mRNA.	1437861_s_at	18754	0	-5.0813	0	-4.42087
Prkch	NM_008856	Mus musculus protein kinase C, eta (Prkch), mRNA.	1434248_at	18755	0.001	-2.145	0	-3.72439
Prkcm	NM_008858	Mus musculus protein kinase C, mu (Prkcm), mRNA.	1447623_s_at	18760	0.0005	-3.8373	0	-3.77644
Prkcq	NM_008859	Mus musculus protein kinase C, theta (Prkcq), mRNA.	1426044_a_at	18761	0.0009	-6.72495	0	-3.27439
Prkg1	NM_001013833	Mus musculus protein kinase, cGMP-dependent, type I (Prkg1), transcript variant 1, mRNA.	1449876_at	19091	0.0119	-6.77507	0	-5.5371
Prkg2	NM_008926	Mus musculus protein kinase, cGMP-dependent, type II (Prkg2), mRNA.	1435162_at	19092	0	-20.7039	0	-12.9199
Prodh	NM_011172	Mus musculus proline dehydrogenase (Prodh), mRNA.	1417629_at	19125	0.0006	-2.30574	0.0004	-1.47016
Prokr1	NM_021381	Mus musculus prokineticin receptor 1 (Prokr1), mRNA.	1456543_at	58182	0	11.3524	0	2.399
Prpf18	NM_026045	Mus musculus PRP18 pre-mRNA processing factor 18 homolog (yeast) (Prpf18), mRNA.	1429614_at	67229	0	2.5864	0.0002	1.5133
Prrx1	NM_175686	Mus musculus paired related homeobox 1 (Prrx1), transcript variant 2, mRNA.	1439774_at	18933	0.0247	-2.31214	0.0012	-1.57903
Prss12	NM_008939	Mus musculus protease, serine, 12 neurotrypsin (motopsin) (Prss12), mRNA.	1420388_at	19142	0	-3.94011	0.0003	-1.91902
Prss22	NM_133731	Mus musculus protease, serine, 22 (Prss22), mRNA.	1420352_at	70835	0	14.085	0.0003	1.8422
Prss23	NM_029614	Mus musculus protease, serine, 23 (Prss23), mRNA.	1431057_a_at	76453	0.0003	-4.11015	0	-3.6523
Prx	NM_019412	Mus musculus periaxin (Prx), transcript variant 2, mRNA.	1423292_a_at	19153	0.0006	-10.2459	0	-3.0349
Psat1	NM_177420	Mus musculus phosphoserine aminotransferase 1 (Psat1), mRNA.	1451064_a_at	107272	0.0008	4.5452	0	3.0662
Pscd3	NM_011182	Mus musculus pleckstrin homology, Sec7 and coiled-coil domains 3 (Pscd3), mRNA.	1418758_a_at	19159	0.0005	-4.19111	0	-5.0813
Ptch1	NM_008957	Mus musculus patched homolog 1 (Ptch1), mRNA.	1428853_at	19206	0.0008	-2.7137	0	-1.90876
Ptges	NM_022415	Mus musculus prostaglandin E synthase (Ptges), mRNA.	1449450_at	64292	0.0001	3.1998	0.0005	1.7891
Ptgfr	ENSMUST00000029670	prostaglandin F receptor (Ptgfr), mRNA gene:ENSMUSG00000028036	1446331_at	19220	0.0026	-16.3934	0	-7.10732
Ptgis	NM_008968	Mus musculus prostaglandin I2 (prostacyclin) synthase (Ptgis), mRNA.	1448816_at	19223	0.0005	-4.77327	0	-4.36491
Ptgs1	NM_008969	Mus musculus prostaglandin-endoperoxide synthase 1 (Ptgs1), mRNA.	1436448_a_at	19224	0	2.3051	0.0009	2.0855
Pthlh	NM_008970	Mus musculus parathyroid hormone-like peptide (Pthlh), mRNA.	1422324_a_at	19227	0	30.0844	0	3.6329
Ptp4a3	NM_008975	Mus musculus protein tyrosine phosphatase 4a3 (Ptp4a3), mRNA.	1418181_at	19245	0.008	-2.11372	0	-1.88253
Ptpdc1	NM_207232	Mus musculus expressed sequence AW456874 (AW456874), mRNA.	1437613_s_at	218232	0.0053	-3.19183	0	-2.07082
Ptpn14	NM_008976	Mus musculus protein tyrosine phosphatase, non-receptor type 14 (Ptpn14), mRNA.	1455359_at	19250	0	-2.09732	0.0004	-1.51999
Ptprb	NM_029928	Mus musculus protein tyrosine phosphatase, receptor type, B (Ptprb), mRNA.	1427486_at	19263	0.0003	-9.29368	0	-8.46024
Ptprd	NM_011211	Mus musculus protein tyrosine phosphatase, receptor type, D (Ptprd), transcript variant b, mRNA.	1424886_at	19266	0.0004	-6.60502	0	-4.83559
Ptpre	NM_011212	Mus musculus protein tyrosine phosphatase, receptor type, E (Ptpre), mRNA.	1418540_a_at	19267	0.001	-2.62674	0	-2.56805
Ptprg	NM_008981	Mus musculus protein tyrosine phosphatase, receptor type, G (Ptprg), mRNA.	1429691_at	19270	0.0031	-2.67738	0	-1.91828
Ptprn	NM_008985	Mus musculus protein tyrosine phosphatase, receptor type, N (Ptprn), mRNA.	1416588_at	19275	0	15.7064	0	18.5994
Ptpru	NM_001083119	Mus musculus protein tyrosine phosphatase, receptor type, U (Ptpru), transcript variant 2, mRNA.	1416674_at	19273	0.0001	-3.85802	0.0022	-1.90512
Ptrf	NM_008986	Mus musculus polymerase I and transcript release factor (Ptrf), mRNA.	1424130_a_at	19285	0.0009	-2.73149	0	-2.53293
Pvrl4	NM_027893	Mus musculus poliovirus receptor-related 4 (Pvrl4), mRNA.	1428701_at	71740	0	3.6243	0.0021	2.4762
Pwp1	NM_133993	Mus musculus PWP1 homolog (S. cerevisiae) (Pwp1), mRNA.	1417873_at	103136	0.0001	2.1338	0.0003	1.6496
Pygm	NM_011224	Mus musculus muscle glycogen phosphorylase (Pygm), mRNA.	1448602_at	19309	0.0061	-6.21504	0	-3.25415
Qk	NM_021881	Mus musculus quaking (Qk), mRNA.	1425597_a_at	19317	0.0023	-4.98504	0	-2.31481
Qpct	NM_027455	Mus musculus glutaminyl-peptide cyclotransferase (glutaminyl cyclase) (Qpct), mRNA.	1426622_a_at	70536	0.0029	5.0096	0.008	3.1391
Rab15	NM_134050	Mus musculus RAB15, member RAS oncogene family (Rab15), mRNA.	1417829_a_at	104886	0.0003	4.6127	0	6.1149
Rab20	NM_011227	Mus musculus RAB20, member RAS oncogene family (Rab20), mRNA.	1438097_at	19332	0	4.1496	0.0046	2.2372
Rab25	NM_016899	Mus musculus RAB25, member RAS oncogene family (Rab25), mRNA.	1417738_at	53868	0.0048	3.8593	0.0027	3.2821
Rab2b	NM_172601	Mus musculus RAB2B, member RAS oncogene family (Rab2b), mRNA.	1428115_a_at	76338	0.0027	-2.61165	0	-2.02716
Rab38	NM_028238	Mus musculus Rab38, member of RAS oncogene family (Rab38), mRNA.	1417700_at	72433	0.0001	2.9211	0.0011	2.5076
Rab3c	NM_023852	Mus musculus RAB3C, member RAS oncogene family (Rab3c), mRNA.	1449494_at	67295	0.0009	7.835	0	3.6339
Rab6b	NM_173781	Mus musculus RAB6B, member RAS oncogene family (Rab6b), mRNA.	1434914_at	270192	0.0006	-3.33667	0	-2.63644
Rai14	NM_030690	Mus musculus retinoic acid induced 14 (Rai14), mRNA.	1417400_at	75646	0	2.6029	0	2.8422
Rai2	NM_198409	Mus musculus retinoic acid induced 2 (Rai2), mRNA.	1452358_at	24004	0.0004	-4.61042	0.0003	-1.96734
Ramp2	NM_019444	Mus musculus receptor (calcitonin) activity modifying protein 2 (Ramp2), mRNA.	1418187_at	54409	0.0004	-7.45712	0	-8.54701
Rap1gap	NM_001081155	Mus musculus Rap1 GTPase-activating protein (Rap1gap), mRNA.	1428443_a_at	110351	0	9.5634	0.0001	5.7417
Rapgef3	NM_144850	Mus musculus Rap guanine nucleotide exchange factor (GEF) 3 (Rapgef3), mRNA.	1437012_x_at	223864	0	-6.02773	0	-2.80584
Rapgef4	NM_019688	Mus musculus Rap guanine nucleotide exchange factor (GEF) 4 (Rapgef4), mRNA.	1425518_at	56508	0.0008	-3.98248	0	-4.23191
Rapgef5	NM_175930	Mus musculus Rap guanine nucleotide exchange factor (GEF) 5 (Rapgef5), mRNA.	1455137_at	217944	0	-2.002	0	-2.13721
Rarres2	NM_027852	Mus musculus retinoic acid receptor responder (tazarotene induced) 2 (Rarres2), mRNA.	1428538_s_at	71660	0.0001	-3.4188	0	-3.37496
Rasgrf1	NM_011245	Mus musculus RAS protein-specific guanine nucleotide-releasing factor 1 (Rasgrf1), transcript variant 1, mRNA.	1424734_at	19417	0	8.4628	0	3.2156
Rasgrp2	NM_011242	Mus musculus RAS, guanyl releasing protein 2 (Rasgrp2), mRNA.	1417804_at	19395	0	-9.9108	0	-3.25521
Rasgrp3	NM_207246	Mus musculus RAS, guanyl releasing protein 3 (Rasgrp3), mRNA.	1438030_at	240168	0.0001	-6.94927	0	-4.93097
Rassf1	NM_019713	Mus musculus Ras association (RalGDS/AF-6) domain family 1 (Rassf1), mRNA.	1448855_at	56289	0.0015	-2.10704	0	-1.81719
Rassf8	NM_027760	Mus musculus Ras association (RalGDS/AF-6) domain family 8 (Rassf8), mRNA.	1452283_at	71323	0.0037	-2.27221	0	-2.09512
Rbbp6	NM_175023	Mus musculus retinoblastoma binding protein 6 (Rbbp6), transcript variant 2, mRNA.	1425115_at	19647	0.0002	-2.33973	0.0003	-1.50399
Rbj	NM_153082	Mus musculus RIKEN cDNA C330021A05 gene (C330021A05Rik), mRNA.	1435117_a_at	217378	0.0051	-2.16779	0	-2.18245
Rbm35a	NM_194055	Mus musculus RNA binding motif protein 35A (Rbm35a), mRNA.	1454681_at	207920	0.0002	3.2351	0	3.322
Rbm35b	NM_176838	Mus musculus RNA binding motif protein 35b (Rbm35b), mRNA.	1433683_at	77411	0.0005	3.2667	0	2.4739
Rbp4	NM_011255	Mus musculus retinol binding protein 4, plasma (Rbp4), mRNA.	1426225_at	19662	0.0027	6.64	0.0013	5.4237
Rcan2	NM_207649	Mus musculus regulator of calcineurin 2 (Rcan2), transcript variant 1, mRNA.	1421425_a_at	53901	0.0005	-13.6612	0	-2.2604
Rcn1	NM_009037	Mus musculus reticulocalbin 1 (Rcn1), mRNA.	1417090_at	19672	0	-3.22581	0	-3.50877
Rcn3	NM_026555	Mus musculus reticulocalbin 3, EF-hand calcium binding domain (Rcn3), mRNA.	1424382_at	52377	0.0011	-2.1427	0.0011	-2.07987
Rcsd1	NM_178593	Mus musculus RCSD domain containing 1 (Rcsd1), transcript variant 1, mRNA.	1424194_at	226594	0	-5.59597	0	-4.01929
Reck	NM_016678	Mus musculus reversion-inducing-cysteine-rich protein with kazal motifs (Reck), mRNA.	1450784_at	53614	0.0005	-6.51466	0	-5.20291
Reep1	NM_178608	Mus musculus receptor accessory protein 1 (Reep1), mRNA.	1433509_s_at	52250	0.0014	-3.42466	0.0016	-2.25327
Reep3	NM_178606	Mus musculus receptor accessory protein 3 (Reep3), mRNA.	1424779_at	28193	0.0024	2.6213	0.0035	1.2835
Reep6	NM_139292	Mus musculus receptor accessory protein 6 (Reep6), mRNA.	1430128_a_at	70335	0.0001	4.3471	0.0067	2.2703
Renbp	NM_023132	Mus musculus renin binding protein (Renbp), mRNA.	1450107_a_at	19703	0.0001	2.1482	0	1.8283
Reps2	NM_178256	Mus musculus RALBP1 associated Eps domain containing protein 2 (Reps2), mRNA.	1435389_at	194590	0.0025	-2.54582	0	-2.19346
Rfk	NM_019437	Mus musculus riboflavin kinase (Rfk), mRNA.	1416229_at	54391	0.0194	3.6812	0.0013	1.922
Rftn2	NM_028713	Mus musculus raftlin family member 2 (Rftn2), mRNA.	1428895_at	74013	0	-4.24268	0	-3.29598
Rgl1	NM_016846	Mus musculus ral guanine nucleotide dissociation stimulator,-like 1 (Rgl1), mRNA.	1418535_at	19731	0	-3.43643	0	-3.21647
Rgs10	NM_026418	Mus musculus regulator of G-protein signalling 10 (Rgs10), mRNA.	1416882_at	67865	0.0013	2.3723	0.0011	1.6472
Rgs12	NM_173402	Mus musculus regulator of G-protein signaling 12 (Rgs12), mRNA.	1453129_a_at	71729	0	-6.66223	0	-5.0025
Rgs16	NM_011267	Mus musculus regulator of G-protein signaling 16 (Rgs16), mRNA.	1426037_a_at	19734	0.0005	23.8335	0	3.0721
Rgs18	NM_022881	Mus musculus regulator of G-protein signaling 18 (Rgs18), mRNA.	1420398_at	64214	0	-6.9735	0	-3.61011
Rgs2	NM_009061	Mus musculus regulator of G-protein signaling 2 (Rgs2), mRNA.	1447830_s_at	19735	0.0034	-2.98686	0.0009	-2.91715
Rgs3	NM_134257	Mus musculus regulator of G-protein signaling 3 (Rgs3), transcript variant 2, mRNA.	1449516_a_at	50780	0	-2.78164	0	-1.89609
Rgs9	NM_011268	Mus musculus regulator of G-protein signaling 9 (Rgs9), mRNA.	1418691_at	19739	0.0001	-3.38409	0	-3.88954
Rhbdl2	NM_183163	Mus musculus rhomboid, veinlet-like 2 (Drosophila) (Rhbdl2), mRNA.	1445233_at	230726	0.0002	18.334	0.0004	5.8
Rhob	NM_007483	Mus musculus ras homolog gene family, member B (Rhob), mRNA.	1449110_at	11852	0.0002	-2.00521	0.0032	-2.1777
Rhobtb3	NM_028493	Mus musculus Rho-related BTB domain containing 3 (Rhobtb3), mRNA.	1433647_s_at	73296	0.0003	-2.76167	0.002	-2.65745
Rhod	NM_007485	Mus musculus ras homolog gene family, member D (Rhod), mRNA.	1419061_at	11854	0.0047	3.2453	0.0008	1.6931
Rhoj	NM_023275	Mus musculus ras homolog gene family, member J (Rhoj), mRNA.	1418892_at	80837	0.0031	-3.87297	0.0002	-3.40832
Rhou	NM_133955	Mus musculus ras homolog gene family, member U (Rhou), mRNA.	1449027_at	69581	0.0001	3.6405	0.0006	1.8755
Rims2	NM_053271	Mus musculus regulating synaptic membrane exocytosis 2 (Rims2), mRNA.	1422809_at	116838	0.0045	12.395	0.0104	2.1257
Rin1	NM_145495	Mus musculus Ras and Rab interactor 1 (Rin1), mRNA.	1424507_at	225870	0.0002	2.6377	0	1.8614
Rin3	NM_177620	Mus musculus Ras and Rab interactor 3 (Rin3), mRNA.	1434684_at	217835	0.0012	-2.12089	0.0014	-1.73702
Ripk4	NM_023663	Mus musculus receptor-interacting serine-threonine kinase 4 (Ripk4), mRNA.	1418488_s_at	72388	0	2.3355	0.0029	1.8952
Ripply3	NM_133229	Mus musculus Down syndrome critical region homolog 6 (human) (Dscr6), mRNA.	1420459_at	170765	0.0003	-9.24214	0	-3.99361
Rnd1	NM_172612	Mus musculus Rho family GTPase 1 (Rnd1), mRNA.	1455197_at	223881	0	-6.48088	0.0003	-2.00924
Rnd3	NM_028810	Mus musculus Rho family GTPase 3 (Rnd3), mRNA.	1416700_at	74194	0.0005	-2.30947	0.0002	-2
Rnf128	NM_023270	Mus musculus ring finger protein 128 (Rnf128), mRNA.	1418318_at	66889	0	19.7497	0.002	8.9253
Rnf167	NM_027445	Mus musculus ring finger protein 167 (Rnf167), mRNA.	1430527_a_at	70510	0.0005	-2.35571	0.0007	-2.1097
Rnf5	NM_019403	Mus musculus ring finger protein 5 (Rnf5), mRNA.	1422888_at	54197	0.0053	2.5181	0.0037	2.4984
Robo1	NM_019413	Mus musculus roundabout homolog 1 (Drosophila) (Robo1), mRNA.	1427231_at	19876	0.0009	-5.17331	0	-3.87147
Robo4	NM_028783	Mus musculus roundabout homolog 4 (Drosophila) (Robo4), mRNA.	1426206_at	74144	0.0003	-3.9032	0	-2.67165
Ros1	NM_011282	Mus musculus Ros1 proto-oncogene (Ros1), mRNA.	1425970_a_at	19886	0	11.5626	0	20.1731
RP23-357I14.1	XM_355381	PREDICTED: Mus musculus novel protein similar to solute carrier family 28 (sodium-coupled nucleoside transporter) member 2 (Slc28a2), transcript variant 1 (Rp23-357i14.1), mRNA.	1450639_at	381417	0.0025	-10.2459	0.0007	-1.7325
Rras2	NM_025846	Mus musculus related RAS viral (r-ras) oncogene homolog 2 (Rras2), mRNA.	1448689_at	66922	0	-2.00562	0.0001	-2.04248
Rrbp1	NM_024281	Mus musculus ribosome binding protein 1 (Rrbp1), transcript variant 1, mRNA.	1449221_a_at	81910	0.0005	2.863	0.0055	1.2803
Rsad2	NM_021384	Mus musculus radical S-adenosyl methionine domain containing 2 (Rsad2), mRNA.	1436058_at	58185	0.0024	-4.40723	0	-2.6137
Rspo1	NM_138683	Mus musculus R-spondin homolog (Xenopus laevis) (Rspo1), mRNA.	1449319_at	192199	0.0006	-11.1235	0.0017	-1.41363
Rtn1	NM_153457	Mus musculus reticulon 1 (Rtn1), transcript variant 1, mRNA.	1429761_at	104001	0	-7.4239	0.001	-1.71321
Rtn2	NM_013648	Mus musculus reticulon 2 (Z-band associated protein) (Rtn2), transcript variant B, mRNA.	1419056_at	20167	0	-3.5727	0.0025	-1.65071
Rtp3	ENSMUST00000084922	receptor transporter protein 3 (Rtp3), mRNA gene:ENSMUSG00000066319	1452472_at	235636	0.0009	-3.8373	0.0001	-4.7824
Runx1t1	NM_009822	Mus musculus runt-related transcription factor 1; translocated to, 1 (cyclin D-related) (Runx1t1), mRNA.	1448785_at	12395	0	-5.79374	0	-3.0003
Rusc2	NM_001037709	Mus musculus RUN and SH3 domain containing 2 (Rusc2), transcript variant 2, mRNA.	1426791_at	100213	0.0012	-4.18235	0	-3.25733
S100a1	NM_011309	Mus musculus S100 calcium binding protein A1 (S100a1), mRNA.	1419814_s_at	20193	0	2.5279	0.0001	1.9488
S100a10	NM_009112	Mus musculus S100 calcium binding protein A10 (calpactin) (S100a10), mRNA.	1439348_at	20194	0.0227	-2.59808	0.0093	-1.24425
S100a14	NM_025393	Mus musculus S100 calcium binding protein A14 (S100a14), mRNA.	1449166_at	66166	0	11.9778	0	9.8293
S100a8	NM_013650	Mus musculus S100 calcium binding protein A8 (calgranulin A) (S100a8), mRNA.	1419394_s_at	20201	0.0218	-2.34632	0.0002	-2.39751
S100a9	NM_009114	Mus musculus S100 calcium binding protein A9 (calgranulin B) (S100a9), mRNA.	1448756_at	20202	0.0021	-5.64972	0.0001	-4.07
Sacs	NM_172809	Mus musculus sacsin (Sacs), mRNA.	1434958_at	50720	0.0048	-2.64831	0.0016	-1.68776
Samd4	NM_001037221	Mus musculus sterile alpha motif domain containing 4 (Samd4), transcript variant 1, mRNA.	1436356_at	74480	0.0007	-3.87147	0	-2.35349
Samhd1	NM_018851	Mus musculus SAM domain and HD domain, 1 (Samhd1), mRNA.	1444064_at	56045	0.0335	-2.90867	0	-1.8379
Sash1	NM_175155	Mus musculus SAM and SH3 domain containing 1 (Sash1), mRNA.	1448005_at	70097	0.001	-2.35793	0.0002	-2.22321
Satb1	NM_009122	Mus musculus special AT-rich sequence binding protein 1 (Satb1), mRNA.	1416007_at	20230	0	-6.72948	0	-4.03877
Sc5d	NM_172769	Mus musculus sterol-C5-desaturase (fungal ERG3, delta-5-desaturase) homolog (S. cerevisae) (Sc5d), mRNA.	1434520_at	235293	0.0001	-2.90192	0.0001	-1.69664
Scamp1	NM_029153	Mus musculus secretory carrier membrane protein 1 (Scamp1), mRNA.	1453054_at	107767	0.0006	3.086	0	2.2678
Scarf1	NM_001004157	Mus musculus scavenger receptor class F, member 1 (Scarf1), mRNA.	1434490_at	380713	0	-3.47343	0	-1.9044
Scarf2	NM_153790	Mus musculus scavenger receptor class F, member 2 (Scarf2), mRNA.	1434740_at	224024	0.0004	-2.01857	0.0065	-1.3598
Scd1	NM_009127	Mus musculus stearoyl-Coenzyme A desaturase 1 (Scd1), mRNA.	1415965_at	20249	0	2.4529	0.0011	1.4641
Scel	NM_022886	Mus musculus sciellin (Scel), mRNA.	1422837_at	64929	0.0007	-3.12598	0	-2.21141
Schip1	NM_013928	Mus musculus schwannomin interacting protein 1 (Schip1), mRNA.	1423025_a_at	30953	0.006	-2.96121	0	-2.61233
Scn3a	NM_018732	Mus musculus sodium channel, voltage-gated, type III, alpha (Scn3a), mRNA.	1439204_at	20269	0.0004	-61.3497	0	-7.25689
Scn3b	NM_153522	Mus musculus sodium channel, voltage-gated, type III, beta (Scn3b), transcript variant 1, mRNA.	1435767_at	235281	0.0011	-7.80031	0	-4.13907
Scn7a	NM_009135	Mus musculus sodium channel, voltage-gated, type VII, alpha (Scn7a), mRNA.	1436043_at	20272	0	-10.9051	0	-6.23053
Scnn1g	NM_011326	Mus musculus sodium channel, nonvoltage-gated 1 gamma (Scnn1g), mRNA.	1419079_at	20278	0.0003	-3.70508	0	-3.86997
Scrn1	NM_027268	Mus musculus secernin 1 (Scrn1), mRNA.	1439500_at	69938	0	-5.57414	0	-5.60538
Scube2	NM_020052	Mus musculus signal peptide, CUB domain, EGF-like 2 (Scube2), mRNA.	1453486_a_at	56788	0.0005	-34.965	0	-9.14913
Sdc1	NM_011519	Mus musculus syndecan 1 (Sdc1), mRNA.	1437279_x_at	20969	0.0002	2.8388	0.0001	3.0638
Sdc2	NM_008304	Mus musculus syndecan 2 (Sdc2), mRNA.	1417011_at	15529	0	-3.28084	0	-2.82406
Sdcbp2	NM_145535	Mus musculus syndecan binding protein (syntenin) 2 (Sdcbp2), mRNA.	1424090_at	228765	0.0001	9.1626	0	2.1274
Sdf4	NM_011341	Mus musculus stromal cell derived factor 4 (Sdf4), mRNA.	1455584_at	20318	0.0001	-2.63227	0.0014	-1.34535
Sdpr	NM_138741	Mus musculus serum deprivation response (Sdpr), mRNA.	1443832_s_at	20324	0.0005	-16.9205	0	-9.06618
Sell	NM_011346	Mus musculus selectin, lymphocyte (Sell), mRNA.	1419480_at	20343	0.001	-9.69932	0.0001	-4.51467
Selm	NM_053267	Mus musculus selenoprotein M (Selm), mRNA.	1424394_at	114679	0.0004	-3.17158	0.001	-2.66667
Sema3a	NM_009152	Mus musculus sema domain, immunoglobulin domain (Ig), short basic domain, secreted, (semaphorin) 3A (Sema3a), mRNA.	1420416_at	20346	0.0001	-4.10341	0	-4.66636
Sema3b	NM_001042779	Mus musculus sema domain, immunoglobulin domain (Ig), short basic domain, secreted, (semaphorin) 3B (Sema3b), transcript variant 1, mRNA.	1448415_a_at	20347	0	-2.75862	0.0001	-2.04207
Sema3c	NM_013657	Mus musculus sema domain, immunoglobulin domain (Ig), short basic domain, secreted, (semaphorin) 3C (Sema3c), mRNA.	1429348_at	20348	0	-4.37637	0	-5.41712
Sema3e	NM_011348	Mus musculus sema domain, immunoglobulin domain (Ig), short basic domain, secreted, (semaphorin) 3E (Sema3e), mRNA.	1419717_at	20349	0.001	-8.41751	0	-4.95295
Sema3f	NM_011349	Mus musculus sema domain, immunoglobulin domain (Ig), short basic domain, secreted, (semaphorin) 3 F (Sema3f), mRNA.	1420508_at	20350	0.0023	-5.57414	0	-3.90778
Sema4g	NM_011976	Mus musculus sema domain, immunoglobulin domain (Ig), transmembrane domain (TM) and short cytoplasmic domain, (semaphorin) 4G (Sema4g), mRNA.	1449202_at	26456	0.0034	2.5465	0	2.4721
Sema6a	NM_018744	Mus musculus sema domain, transmembrane domain (TM), and cytoplasmic domain, (semaphorin) 6A (Sema6a), mRNA.	1436458_at	20358	0.0001	-8.23723	0	-7.0028
Sema6d	NM_172537	Mus musculus sema domain, transmembrane domain (TM), and cytoplasmic domain, (semaphorin) 6D (Sema6d), transcript variant 1, mRNA.	1453055_at	214968	0.0003	-5.54017	0	-5.37634
Sema7a	NM_011352	Mus musculus sema domain, immunoglobulin domain (Ig), and GPI membrane anchor, (semaphorin) 7A (Sema7a), mRNA.	1459903_at	20361	0.0087	-2.49252	0.0001	-2.86533
Serinc2	NM_172702	Mus musculus serine incorporator 2 (Serinc2), mRNA.	1434382_at	230779	0	3.739	0.0001	3.3035
Serpina3c	NM_008458	Mus musculus serine (or cysteine) peptidase inhibitor, clade A, member 3C (Serpina3c), mRNA.	1421564_at	16625	0.0078	-15.748	0	-6.17665
Serpind1	NM_008223	Mus musculus serine (or cysteine) peptidase inhibitor, clade D, member 1 (Serpind1), mRNA.	1418680_at	15160	0	2.9142	0	2.347
Serpine2	NM_009255	Mus musculus serine (or cysteine) peptidase inhibitor, clade E, member 2 (Serpine2), mRNA.	1416666_at	20720	0	2.1575	0.0002	1.6972
Sertad4	NM_198247	Mus musculus SERTA domain containing 4 (Sertad4), mRNA.	1454877_at	214791	0.0029	4.1546	0.0001	2.4667
Sesn1	NM_001013370	Mus musculus sestrin 1 (Sesn1), mRNA.	1454699_at	140742	0.03	-2.24065	0	-1.94477
Sesn3	NM_030261	Mus musculus sestrin 3 (Sesn3), mRNA.	1449303_at	75747	0	2.5169	0	2.1218
Sfrp2	NM_009144	Mus musculus secreted frizzled-related protein 2 (Sfrp2), mRNA.	1448201_at	20319	0.0067	-8.92857	0.0009	-1.86741
Sfxn1	NM_027324	Mus musculus sideroflexin 1 (Sfxn1), mRNA.	1417560_at	14057	0	3.3898	0.001	2.6393
Sfxn4	NM_053198	Mus musculus sideroflexin 4 (Sfxn4), mRNA.	1418873_at	94281	0.0003	-2.91206	0.001	-2.35905
Sgce	NM_011360	Mus musculus sarcoglycan, epsilon (Sgce), mRNA.	1420688_a_at	20392	0.0014	-2.12721	0.0001	-2.05086
Sgip1	NM_144906	Mus musculus SH3-domain GRB2-like (endophilin) interacting protein 1 (Sgip1), mRNA.	1425181_at	73094	0.0001	-12.9534	0	-4.23908
Sgms1	NM_144792	Mus musculus sphingomyelin synthase 1 (Sgms1), mRNA.	1436499_at	208449	0.0007	2.2781	0.0015	1.5685
Sgpp2	NM_001004173	Mus musculus sphingosine-1-phosphate phosphotase 2 (Sgpp2), mRNA.	1457867_at	433323	0.0001	3.567	0.0004	3.3091
Sgtb	NM_144838	Mus musculus small glutamine-rich tetratricopeptide repeat (TPR)-containing, beta (Sgtb), mRNA.	1437977_at	218544	0.0005	-3.7594	0	-3.89408
Sh2d3c	NM_013781	Mus musculus SH2 domain containing 3C (Sh2d3c), mRNA.	1415886_at	27387	0	-3.26797	0.0001	-3.12989
Sh3bp4	NM_133816	Mus musculus SH3-domain binding protein 4 (Sh3bp4), mRNA.	1455250_at	98402	0	-2.19346	0.0001	-1.47951
Sh3bp5	NM_011894	Mus musculus SH3-domain binding protein 5 (BTK-associated) (Sh3bp5), mRNA.	1421923_at	24056	0	-5.77367	0.0001	-3.19591
Sh3gl2	NM_019535	Mus musculus SH3-domain GRB2-like 2 (Sh3gl2), mRNA.	1418791_at	20404	0.0013	-12.3916	0	-2.20167
Sh3glb1	NM_019464	Mus musculus SH3-domain GRB2-like B1 (endophilin) (Sh3glb1), mRNA.	1418011_a_at	54673	0.0007	-2.78707	0	-1.70882
Sh3kbp1	NM_021389	Mus musculus SH3-domain kinase binding protein 1 (Sh3kbp1), mRNA.	1460337_at	58194	0.0044	-2.13402	0	-2.30947
Sh3pxd2b	NM_177364	Mus musculus SH3 and PX domains 2B (Sh3pxd2b), mRNA.	1435644_at	268396	0	2.854	0	1.8235
Sh3rf2	NM_172966	Mus musculus SH3 domain containing ring finger 2 (Sh3rf2), mRNA.	1456640_at	269016	0.0026	-2.84252	0	-2.03128
Sh3tc1	NM_194344	Mus musculus SH3 domain and tetratricopeptide repeats 1 (Sh3tc1), mRNA.	1427619_a_at	231147	0.0008	-2.51256	0.0009	-1.45773
Sh3tc2	NM_172628	Mus musculus SH3 domain and tetratricopeptide repeats 2 (Sh3tc2), mRNA.	1456020_at	225608	0.0003	-20.1207	0	-3.42349
Shank3	NM_021423	Mus musculus SH3/ankyrin domain gene 3 (Shank3), mRNA.	1419137_at	58234	0	-6.4433	0	-3.38066
She	NM_172530	Mus musculus src homology 2 domain-containing transforming protein E (She), mRNA.	1438227_at	214547	0.0004	-8.27815	0	-3.52858
Shh	NM_009170	Mus musculus sonic hedgehog (Shh), mRNA.	1436869_at	20423	0.0001	2.5057	0.0038	1.4065
Shmt1	NM_009171	Mus musculus serine hydroxymethyltransferase 1 (soluble) (Shmt1), mRNA.	1425178_s_at	20425	0.0017	4.7651	0.0001	3.9451
Sipa1	NM_011379	Mus musculus signal-induced proliferation associated gene 1 (Sipa1), mRNA.	1416206_at	20469	0.0001	-4.00641	0	-2.36183
Sipa1l1	NM_172579	Mus musculus signal-induced proliferation-associated 1 like 1 (Sipa1l1), mRNA.	1434222_at	217692	0.0001	-2.43843	0	-2.59067
Sirt5	NM_178848	Mus musculus sirtuin 5 (silent mating type information regulation 2 homolog) 5 (S. cerevisiae) (Sirt5), mRNA.	1428915_at	68346	0	-2.01288	0.0001	-1.41904
Siva1	NM_013929	Mus musculus SIVA1, apoptosis-inducing factor (Siva1), mRNA.	1426323_x_at	30954	0.0021	2.7641	0.0002	2.7793
Slamf1	NM_013730	Mus musculus signaling lymphocytic activation molecule family member 1 (Slamf1), mRNA.	1425570_at	27218	0.0001	-2.86697	0.0092	-1.73702
Slc12a2	NM_009194	Mus musculus solute carrier family 12, member 2 (Slc12a2), mRNA.	1417622_at	20496	0.0002	3.5727	0	3.6894
Slc12a6	NM_133649	Mus musculus solute carrier family 12, member 6 (Slc12a6), transcript variant 2, mRNA.	1436989_s_at	107723	0.0135	-3.35683	0.0002	-1.87196
Slc13a4	NM_172892	Mus musculus solute carrier family 13 (sodium/sulfate symporters), member 4 (Slc13a4), mRNA.	1433734_at	243755	0.0017	-24.0964	0	-2.30097
Slc15a2	NM_021301	Mus musculus solute carrier family 15 (H+/peptide transporter), member 2 (Slc15a2), mRNA.	1417600_at	57738	0.0012	4.2376	0.0002	5.0562
Slc16a6	NM_001029842	Mus musculus solute carrier family 16 (monocarboxylic acid transporters), member 6 (Slc16a6), transcript variant 1, mRNA.	1417884_at	104681	0	4.9586	0	2.6341
Slc16a9	NM_025807	Mus musculus solute carrier family 16 (monocarboxylic acid transporters), member 9 (Slc16a9), mRNA.	1429726_at	66859	0.0002	-5.87889	0	-4.80769
Slc20a1	NM_015747	Mus musculus solute carrier family 20, member 1 (Slc20a1), mRNA.	1448568_a_at	20515	0.0001	-2.32019	0.0005	-1.90331
Slc22a3	NM_011395	Mus musculus solute carrier family 22 (organic cation transporter), member 3 (Slc22a3), mRNA.	1420444_at	20519	0.0031	-11.3122	0	-2.6295
Slc23a3	NM_194333	Mus musculus solute carrier family 23 (nucleobase transporters), member 3 (Slc23a3), mRNA.	1460042_at	22626	0	15.3364	0	2.5907
Slc24a3	NM_053195	Mus musculus solute carrier family 24 (sodium/potassium/calcium exchanger), member 3 (Slc24a3), mRNA.	1424308_at	94249	0.0005	-5.66893	0	-3.75375
Slc25a10	NM_013770	Mus musculus solute carrier family 25 (mitochondrial carrier, dicarboxylate transporter), member 10 (Slc25a10), mRNA.	1416954_at	27376	0.0006	3.0175	0.0025	2.5034
Slc26a4	NM_011867	Mus musculus solute carrier family 26, member 4 (Slc26a4), mRNA.	1419725_at	23985	0.0005	10.5595	0	8.0198
Slc2a10	NM_130451	Mus musculus solute carrier family 2 (facilitated glucose transporter), member 10 (Slc2a10), mRNA.	1419434_at	170441	0.0029	-2.17014	0.005	-1.50534
Slc2a12	NM_178934	Mus musculus solute carrier family 2 (facilitated glucose transporter), member 12 (Slc2a12), mRNA.	1435911_s_at	353169	0	-4.07332	0.0005	-3.0656
Slc2a3	NM_011401	Mus musculus solute carrier family 2 (facilitated glucose transporter), member 3 (Slc2a3), mRNA.	1437052_s_at	20527	0	-7.33676	0.0002	-3.20924
Slc36a2	NM_153170	Mus musculus solute carrier family 36 (proton/amino acid symporter), member 2 (Slc36a2), mRNA.	1436521_at	246049	0.0001	-6.55308	0	-4.44247
Slc38a5	NM_172479	Mus musculus solute carrier family 38, member 5 (Slc38a5), mRNA.	1454622_at	209837	0.0013	-25.5754	0	-8.11688
Slc39a6	NM_139143	Mus musculus solute carrier family 39 (metal ion transporter), member 6 (Slc39a6), mRNA.	1424674_at	106957	0	-2.29043	0	-2.17061
Slc40a1	NM_016917	Mus musculus solute carrier family 40 (iron-regulated transporter), member 1 (Slc40a1), mRNA.	1448566_at	53945	0.0013	2.4646	0.0003	1.848
Slc41a3	NM_027868	Mus musculus solute carrier family 41, member 3 (Slc41a3), transcript variant 1, mRNA.	1451707_s_at	71699	0.0017	-2.16685	0.0006	-1.3231
Slc43a3	NM_021398	Mus musculus solute carrier family 43, member 3 (Slc43a3), mRNA.	1422788_at	58207	0.0007	-7.52445	0	-6.08643
Slc44a3	NM_145394	Mus musculus solute carrier family 44, member 3 (Slc44a3), mRNA.	1425109_at	213603	0	2.5888	0.0058	1.8683
Slc4a4	NM_018760	Mus musculus solute carrier family 4 (anion exchanger), member 4 (Slc4a4), mRNA.	1452071_at	54403	0.0217	3.5448	0.0007	3.0643
Slc6a2	NM_009209	Mus musculus solute carrier family 6 (neurotransmitter transporter, noradrenalin), member 2 (Slc6a2), mRNA.	1460129_at	20538	0.0075	-8.4317	0	-5.81058
Slc7a10	NM_017394	Mus musculus solute carrier family 7 (cationic amino acid transporter, y+ system), member 10 (Slc7a10), mRNA.	1421093_at	53896	0	-27.933	0.0003	-5.58347
Slc9a3r2	NM_023055	Mus musculus solute carrier family 9 (sodium/hydrogen exchanger), isoform 3 regulator 2 (Slc9a3r2), transcript variant A, mRNA.	1439369_x_at	65962	0.0018	-2.77469	0.0001	-1.65508
Slc9a9	NM_177909	Mus musculus solute carrier family 9 (sodium/hydrogen exchanger), isoform 9 (Slc9a9), mRNA.	1433719_at	331004	0.0044	-2.17155	0.0105	-1.58453
Slco3a1	NM_023908	Mus musculus solute carrier organic anion transporter family, member 3a1 (Slco3a1), transcript variant 1, mRNA.	1448918_at	108116	0	-2.74725	0.0002	-2.53743
Slfn4	NM_011410	Mus musculus schlafen 4 (Slfn4), mRNA.	1427102_at	20558	0.0377	-5.11247	0.0005	-1.86881
Slfn5	NM_183201	Mus musculus schlafen 5 (Slfn5), mRNA.	1456288_at	327978	0.0031	-5.24934	0	-5.82072
Smad6	NM_008542	Mus musculus MAD homolog 6 (Drosophila) (Smad6), mRNA.	1422771_at	17130	0	-9.0009	0	-4.1511
Smad7	NM_001042660	Mus musculus MAD homolog 7 (Drosophila) (Smad7), mRNA.	1423389_at	17131	0	-3.09885	0	-2.67094
Smarca2	NM_011416	Mus musculus SWI/SNF related, matrix associated, actin dependent regulator of chromatin, subfamily a, member 2 (Smarca2), transcript variant 1, mRNA.	1430526_a_at	67155	0.0002	-2.70783	0	-3.07314
Smox	NM_145533	Mus musculus spermine oxidase (Smox), mRNA.	1424268_at	228608	0.0046	2.658	0	1.8179
Smtn	NM_013870	Mus musculus smoothelin (Smtn), mRNA.	1452469_a_at	29856	0.0039	-2.74952	0.001	-1.90585
Smtnl2	NM_177776	Mus musculus smoothelin-like 2 (Smtnl2), mRNA.	1455794_at	276829	0.0069	-2.151	0.0019	-2.37192
Smurf1	NM_001038627	Mus musculus SMAD specific E3 ubiquitin protein ligase 1 (Smurf1), transcript variant 1, mRNA.	1428396_at	75788	0.0001	13.0034	0	1.7371
Smyd5	NM_144918	Mus musculus SET and MYND domain containing 5 (Smyd5), mRNA.	1447749_at	232187	0.0007	2.8591	0.0012	1.301
Snai1	NM_011427	Mus musculus snail homolog 1 (Drosophila) (Snai1), mRNA.	1448742_at	20613	0.0036	-2.03707	0.0069	-1.82949
Snai2	NM_011415	Mus musculus snail homolog 2 (Drosophila) (Snai2), mRNA.	1447643_x_at	20583	0.0004	-5.81395	0	-3.6483
Snca	NM_001042451	Mus musculus synuclein, alpha (Snca), transcript variant 1, mRNA.	1436853_a_at	20617	0.0001	-19.9203	0	-1.97355
Sned1	NM_172463	Mus musculus sushi, nidogen and EGF-like domains 1 (Sned1), mRNA.	1435603_at	208777	0.0324	-3.43879	0.0002	-2.0016
Snrk	NM_133741	Mus musculus SNF related kinase (Snrk), mRNA.	1425678_a_at	20623	0.0006	-2.17202	0	-1.95274
Snx25	NM_207213	Mus musculus sorting nexin 25 (Snx25), mRNA.	1455020_at	102141	0.0001	2.0878	0	1.5702
Snx30	NM_172468	Mus musculus sorting nexin family member 30 (Snx30), mRNA.	1456479_at	209131	0	2.391	0	1.9094
Snx7	NM_029655	Mus musculus sorting nexin 7 (Snx7), mRNA.	1428527_at	76561	0.0002	3.266	0	3.3227
Socs2	NM_007706	Mus musculus suppressor of cytokine signaling 2 (Socs2), mRNA.	1449109_at	216233	0.0037	2.3066	0.0026	1.3588
Socs3	NM_007707	Mus musculus suppressor of cytokine signaling 3 (Socs3), mRNA.	1456212_x_at	12702	0.0002	3.037	0	2.1519
Sod3	NM_011435	Mus musculus superoxide dismutase 3, extracellular (Sod3), mRNA.	1417633_at	20657	0.0001	-3.91083	0.0001	-2.56279
Sorbs1	NM_178362	Mus musculus sorbin and SH3 domain containing 1 (Sorbs1), transcript variant 2, mRNA.	1436737_a_at	20411	0.0042	-5.92768	0	-5.61167
Sorbs2	NM_172752	Mus musculus sorbin and SH3 domain containing 2 (Sorbs2), mRNA.	1437197_at	234214	0	4.7308	0.0005	3.7542
Sorbs3	NM_011366	Mus musculus sorbin and SH3 domain containing 3 (Sorbs3), mRNA.	1419329_at	20410	0.0031	-2.18293	0.0003	-2.09118
Sorcs2	NM_030889	Mus musculus sortilin-related VPS10 domain containing receptor 2 (Sorcs2), mRNA.	1419358_at	81840	0	3.2061	0.0002	2.8419
Sox13	NM_011439	Mus musculus SRY-box containing gene 13 (Sox13), mRNA.	1450191_a_at	20668	0	-4.32152	0.0001	-2.09732
Sox17	NM_011441	Mus musculus SRY-box containing gene 17 (Sox17), mRNA.	1429177_x_at	20671	0.0013	-4.62963	0	-4.13565
Sox18	NM_009236	Mus musculus SRY-box containing gene 18 (Sox18), mRNA.	1449135_at	20672	0.0001	-4.15455	0	-2.63922
Sox7	NM_011446	Mus musculus SRY-box containing gene 7 (Sox7), mRNA.	1416564_at	20680	0	-5.69801	0	-5.89971
Specc1l	NM_153406	Mus musculus SPECC1-like (Specc1l), mRNA.	1428300_at	74392	0.0002	-3.05998	0	-2.96209
Spg21	NM_138584	Mus musculus spastic paraplegia 21 homolog (human) (Spg21), mRNA.	1451036_at	27965	0.0035	3.1099	0.0004	1.9632
Spin4	ENSMUST00000096367	RIKEN cDNA 9630042H07 gene (9630042H07Rik), mRNA gene:ENSMUSG00000071722	1427985_at	270624	0.0001	-2.66809	0.0042	-1.79953
Spint1	NM_016907	Mus musculus serine protease inhibitor, Kunitz type 1 (Spint1), mRNA.	1416627_at	20732	0	5.2781	0.0008	3.3717
Spint2	NM_011464	Mus musculus serine protease inhibitor, Kunitz type 2 (Spint2), transcript variant 1, mRNA.	1451935_a_at	20733	0.006	2.4076	0.0004	2.3347
Spn	NM_009259	Mus musculus sialophorin (Spn), transcript variant 1, mRNA.	1439034_at	20737	0.002	-2.15889	0.0009	-2.06825
Spnb2	NM_009260	Mus musculus spectrin beta 2 (Spnb2), transcript variant 2, mRNA.	1451830_a_at	20742	0.0201	-4.19639	0	-1.9581
Spock2	NM_052994	Mus musculus sparc/osteonectin, cwcv and kazal-like domains proteoglycan 2 (Spock2), mRNA.	1435026_at	94214	0	-10.4603	0	-6.59631
Spon1	NM_145584	Mus musculus spondin 1, (f-spondin) extracellular matrix protein (Spon1), mRNA.	1441226_at	233744	0	-5.30223	0	-4.39174
Spred1	NM_033524	Mus musculus sprouty protein with EVH-1 domain 1, related sequence (Spred1), mRNA.	1423161_s_at	114715	0.0001	2.5184	0	2.0632
Sprr1a	NM_009264	Mus musculus small proline-rich protein 1A (Sprr1a), mRNA.	1449133_at	20753	0	8.0171	0.0002	5.078
Srd5a1	NM_175283	Mus musculus steroid 5 alpha-reductase 1 (Srd5a1), mRNA.	1454649_at	78925	0.0007	2.675	0.0003	1.7798
Srpk3	NM_019684	Mus musculus serine/arginine-rich protein specific kinase 3 (Srpk3), mRNA.	1447806_s_at	56504	0	-6.21118	0.0058	-1.34935
Srpx2	NM_026838	Mus musculus sushi-repeat-containing protein, X-linked 2 (Srpx2), transcript variant 1, mRNA.	1427919_at	68792	0.0076	-2.79877	0.0002	-1.87441
Ssh2	NM_177710	Mus musculus slingshot homolog 2 (Drosophila) (Ssh2), mRNA.	1456153_at	237860	0.0003	-2.03252	0.0004	-1.78476
Sspn	NM_010656	Mus musculus sarcospan (Sspn), mRNA.	1417644_at	16651	0.0009	-3.60231	0.0002	-3.67647
Sstr4	NM_009219	Mus musculus somatostatin receptor 4 (Sstr4), mRNA.	1457440_at	20608	0	-4.87805	0.0003	-1.95542
Ssx2ip	NM_138744	Mus musculus synovial sarcoma, X breakpoint 2 interacting protein (Ssx2ip), mRNA.	1448743_at	99167	0.0018	2.4106	0.0019	1.911
St14	NM_011176	Mus musculus suppression of tumorigenicity 14 (colon carcinoma) (St14), mRNA.	1418076_at	19143	0.0003	3.8881	0	3.2755
St3gal2	NM_178048	Mus musculus ST3 beta-galactoside alpha-2,3-sialyltransferase 2 (St3gal2), transcript variant 2, mRNA.	1421892_at	20444	0.0019	-4.55581	0	-2.40154
St5	NM_001001326	Mus musculus suppression of tumorigenicity 5 (St5), transcript variant 1, mRNA.	1428372_at	76954	0.0002	-2.44798	0	-1.87231
St8sia4	ENSMUST00000043336	ST8 alpha-N-acetyl-neuraminide alpha-2,8-sialyltransferase 4 (St8sia4), mRNA gene:ENSMUSG00000040710	1419186_a_at	20452	0.0009	-4.98008	0	-4.36681
St8sia6	NM_145838	Mus musculus ST8 alpha-N-acetyl-neuraminide alpha-2,8-sialyltransferase 6 (St8sia6), mRNA.	1438566_at	241230	0	34.7768	0	22.2665
Stab1	NM_138672	Mus musculus stabilin 1 (Stab1), mRNA.	1450199_a_at	192187	0.0002	-3.08547	0.0008	-2.70051
Stard10	NM_019990	Mus musculus START domain containing 10 (Stard10), mRNA.	1448956_at	56018	0.0028	3.77	0.0008	2.8422
Stard13	NM_146258	Mus musculus serologically defined colon cancer antigen 13 (Stard13), mRNA.	1452604_at	243362	0.0001	-4.15628	0	-3.35121
Stard6	NM_029019	Mus musculus StAR-related lipid transfer (START) domain containing 6 (Stard6), mRNA.	1426317_at	170461	0.0004	-2.34687	0.0011	-4.25713
Stard8	NM_199018	Mus musculus START domain containing 8 (Stard8), mRNA.	1427072_at	236920	0.0039	-2.38777	0.0001	-1.93686
Stat1	NM_009283	Mus musculus signal transducer and activator of transcription 1 (Stat1), mRNA.	1420915_at	20846	0.0026	-2.15146	0.0008	-1.43988
Stat5b	NM_011489	Mus musculus signal transducer and activator of transcription 5B (Stat5b), mRNA.	1422103_a_at	20851	0.0055	-2.01735	0	-2.23964
Stk39	NM_016866	Mus musculus serine/threonine kinase 39, STE20/SPS1 homolog (yeast) (Stk39), mRNA.	1419550_a_at	53416	0.0005	10.6369	0	7.8813
Stk4	NM_021420	Mus musculus serine/threonine kinase 4 (Stk4), mRNA.	1421107_at	58231	0.001	-2.21043	0	-1.95733
Stmn2	NM_025285	Mus musculus stathmin-like 2 (Stmn2), mRNA.	1423281_at	20257	0	-8.73362	0.0001	-9.8912
Stox2	NM_175162	Mus musculus storkhead box 2 (Stox2), mRNA.	1447624_s_at	71069	0.0013	-2.93858	0.0011	-2.25428
Stx19	NM_026588	Mus musculus syntaxin 19 (Stx19), mRNA.	1425290_at	68159	0.0003	3.3255	0	2.6501
Stx3	NM_152220	Mus musculus syntaxin 3 (Stx3), transcript variant A, mRNA.	1425530_a_at	20908	0	-2.83046	0.011	-1.44844
Stxbp1	NM_009295	Mus musculus syntaxin binding protein 1 (Stxbp1), mRNA.	1420505_a_at	20910	0	-4.14422	0	-3.04692
Stxbp2	NM_011503	Mus musculus syntaxin binding protein 2 (Stxbp2), mRNA.	1437048_x_at	20911	0	2.4745	0	2.4599
Stxbp6	NM_144552	Mus musculus syntaxin binding protein 6 (amisyn) (Stxbp6), mRNA.	1435396_at	217517	0	-13.7174	0	-8.09061
Sult2b1	NM_017465	Mus musculus sulfotransferase family, cytosolic, 2B, member 1 (Sult2b1), mRNA.	1417335_at	54200	0.0001	10.6271	0	2.9251
Sult5a1	NM_020564	Mus musculus sulfotransferase family 5A, member 1 (Sult5a1), mRNA.	1449816_at	57429	0.0019	-2.28938	0.0009	-1.82849
Susd2	NM_027890	Mus musculus sushi domain containing 2 (Susd2), mRNA.	1426511_at	71733	0.0012	9.8612	0.0026	3.3071
Svep1	NM_022814	Mus musculus sushi, von Willebrand factor type A, EGF and pentraxin domain containing 1 (Svep1), mRNA.	1419182_at	64817	0.0001	-4.01929	0.0001	-3.37724
Swap70	NM_009302	Mus musculus SWA-70 protein (Swap70), mRNA.	1423543_at	20947	0	-2.53165	0	-2.48201
Syn2	NM_013681	Mus musculus synapsin II (Syn2), mRNA.	1435511_at	20965	0.0064	-2.64901	0.0016	-1.45751
Syne1	NM_001079686	Mus musculus synaptic nuclear envelope 1 (Syne1), transcript variant 3, mRNA.	1455493_at	64009	0.008	-4.20345	0.0001	-3.54736
Syne2	NM_001005510	Mus musculus synaptic nuclear envelope 2 (Syne2), mRNA.	1427982_s_at	319565	0.0014	-2.03252	0.0008	-1.73732
Syp	NM_009305	Mus musculus synaptophysin (Syp), mRNA.	1448280_at	20977	0.0051	-2.38607	0.0016	-1.46349
Syt12	NM_134164	Mus musculus synaptotagmin XII (Syt12), mRNA.	1422878_at	171180	0	9.2429	0.0001	3.0521
Sytl4	NM_013757	Mus musculus synaptotagmin-like 4 (Sytl4), mRNA.	1417336_a_at	27359	0.0002	-2.79018	0.0002	-1.65426
Tacstd1	NM_008532	Mus musculus tumor-associated calcium signal transducer 1 (Tacstd1), mRNA.	1416579_a_at	17075	0.0002	4.1561	0.0002	3.366
Tacstd2	NM_020047	Mus musculus tumor-associated calcium signal transducer 2 (Tacstd2), mRNA.	1423323_at	56753	0.0001	3.8638	0.0019	2.9457
Tagln	NM_011526	Mus musculus transgelin (Tagln), mRNA.	1423505_at	21345	0.0007	-3.2041	0.0001	-2.96472
Tanc2	NM_181071	Mus musculus tetratricopeptide repeat, ankyrin repeat and coiled-coil containing 2 (Tanc2), mRNA.	1435078_at	77097	0.0002	3.8295	0	2.7828
Taok3	NM_001081308	Mus musculus TAO kinase 3 (Taok3), mRNA.	1435964_a_at	330177	0.0019	2.7185	0.0005	1.5942
Tbc1d10c	NM_178650	Mus musculus TBC1 domain family, member 10c (Tbc1d10c), mRNA.	1454850_at	108995	0.0002	-3.74672	0.0003	-1.27665
Tbc1d2	NM_198664	Mus musculus TBC1 domain family, member 2 (Tbc1d2), mRNA.	1456792_at	381605	0	3.0106	0.0009	1.6603
Tbkbp1	NM_198100	Mus musculus TBK1 binding protein 1 (Tbkbp1), mRNA.	1435183_at	73174	0	-2.12179	0.0007	-1.79019
Tbx2	NM_009324	Mus musculus T-box 2 (Tbx2), mRNA.	1422545_at	21385	0.0005	-5.30504	0	-3.44471
Tbx3	NM_011535	Mus musculus T-box 3 (Tbx3), transcript variant 1, mRNA.	1448029_at	21386	0	-10.1317	0	-6.0024
Tbx4	NM_011536	Mus musculus T-box 4 (Tbx4), mRNA.	1456033_at	21387	0.0001	-3.52485	0	-2.49813
Tcf21	NM_011545	Mus musculus transcription factor 21 (Tcf21), mRNA.	1417447_at	21412	0	-20.8333	0	-13.1926
Tcf4	NM_001083967	Mus musculus transcription factor 4 (Tcf4), transcript variant 2, mRNA.	1434149_at	21413	0.0248	-3.32668	0	-2.50188
Tcf7	NM_009331	Mus musculus transcription factor 7, T-cell specific (Tcf7), mRNA.	1433471_at	21414	0.0001	-4.58716	0.0002	-2.0024
Tcfcp2l1	NM_023755	Mus musculus transcription factor CP2-like 1 (Tcfcp2l1), mRNA.	1418091_at	81879	0.0023	2.5828	0.0002	2.351
Tek	NM_013690	Mus musculus endothelial-specific receptor tyrosine kinase (Tek), mRNA.	1418788_at	21687	0.0002	-11.325	0	-8.4317
Tfpi	NM_011576	Mus musculus tissue factor pathway inhibitor (Tfpi), mRNA.	1438530_at	21788	0.0064	-3.41763	0	-3.23311
Tgfa	NM_031199	Mus musculus transforming growth factor alpha (Tgfa), mRNA.	1421943_at	21802	0.0003	2.1711	0.0061	1.6005
Tgfb1i1	NM_009365	Mus musculus transforming growth factor beta 1 induced transcript 1 (Tgfb1i1), mRNA.	1418136_at	21804	0	-3.56761	0	-2.22866
Tgfb2	NM_009367	Mus musculus transforming growth factor, beta 2 (Tgfb2), mRNA.	1438303_at	21808	0.0211	-4.83092	0	-2.46124
Tgfb3	NM_009368	Mus musculus transforming growth factor, beta 3 (Tgfb3), mRNA.	1417455_at	21809	0.0018	-2.29779	0.0015	-1.6835
Tgfbr3	NM_011578	Mus musculus transforming growth factor, beta receptor III (Tgfbr3), mRNA.	1433795_at	21814	0	-2.6001	0	-2.77701
Tgif1	NM_009372	Mus musculus TG interacting factor 1 (Tgif1), mRNA.	1422286_a_at	21815	0.005	4.2736	0.0002	1.8497
Tgm1	NM_019984	Mus musculus transglutaminase 1, K polypeptide (Tgm1), mRNA.	1451416_a_at	21816	0	5.9992	0.0005	2.9325
Tgoln1	NM_009443	Mus musculus trans-golgi network protein (Tgoln1), mRNA.	1423307_s_at	22134	0	3.1203	0.0008	1.9796
Thbd	NM_009378	Mus musculus thrombomodulin (Thbd), mRNA.	1448529_at	21824	0.0001	-5.98444	0	-7.88644
Thbs1	NM_011580	Mus musculus thrombospondin 1 (Thbs1), mRNA.	1460302_at	21825	0.0098	3.0046	0.0001	1.9402
Thra	NM_178060	Mus musculus thyroid hormone receptor alpha (Thra), mRNA.	1426997_at	21833	0.0001	-2.27998	0	-2.24618
Thsd1	NM_019576	Mus musculus thrombospondin, type I, domain 1 (Thsd1), mRNA.	1418205_at	56229	0	-4.01929	0.01	-2.72628
Thsd4	NM_001040426	Mus musculus thrombospondin, type I, domain containing 4 (Thsd4), transcript variant 1, mRNA.	1455262_at	207596	0	2.5688	0	2.6923
Tiam1	NM_009384	Mus musculus T-cell lymphoma invasion and metastasis 1 (Tiam1), mRNA.	1418057_at	21844	0.0002	-3.9557	0.0001	-1.72325
Tie1	NM_011587	Mus musculus tyrosine kinase receptor 1 (Tie1), mRNA.	1416238_at	21846	0	-7.45156	0	-4.72813
Timp1	NM_011593	Mus musculus tissue inhibitor of metalloproteinase 1 (Timp1), transcript variant 2, mRNA.	1460227_at	21857	0	3.597	0.0007	1.9129
Timp3	NM_011595	Mus musculus tissue inhibitor of metalloproteinase 3 (Timp3), mRNA.	1419089_at	21859	0.0001	-2.79564	0.0001	-2.3596
Tinag	NM_012033	Mus musculus tubulointerstitial nephritis antigen (Tinag), mRNA.	1419314_at	26944	0.0097	-2.71739	0.0002	-1.64853
Tjp3	NM_013769	Mus musculus tight junction protein 3 (Tjp3), mRNA.	1417896_at	27375	0	2.3332	0.001	1.807
Tle4	NM_011600	Mus musculus transducin-like enhancer of split 4, homolog of Drosophila E(spl) (Tle4), mRNA.	1450853_at	21888	0.0002	-3.68868	0	-2.82965
Tlr4	NM_021297	Mus musculus toll-like receptor 4 (Tlr4), mRNA.	1418162_at	21898	0.0002	2.6927	0.0005	2.052
Tm4sf1	NM_008536	Mus musculus transmembrane 4 superfamily member 1 (Tm4sf1), mRNA.	1439925_at	17112	0.0006	-7.63359	0	-4.91884
Tmcc2	NM_178874	Mus musculus transmembrane and coiled-coil domains 2 (Tmcc2), mRNA.	1452666_a_at	68875	0.0003	-24.3902	0.0001	-8.68056
Tmcc3	NM_172051	Mus musculus transmembrane and coiled coil domains 3 (Tmcc3), mRNA.	1434252_at	319880	0.0001	-6.16903	0	-4.24268
Tmeff1	NM_021436	Mus musculus transmembrane protein with EGF-like and two follistatin-like domains 1 (Tmeff1), mRNA.	1426649_at	230157	0.0006	-8.45309	0	-6.90608
Tmeff2	NM_019790	Mus musculus transmembrane protein with EGF-like and two follistatin-like domains 2 (Tmeff2), mRNA.	1419073_at	56363	0	-7.89889	0.0003	-6.03136
Tmem100	ENSMUST00000092788	transmembrane protein 100 (Tmem100), mRNA gene:ENSMUSG00000069763	1449533_at	67888	0.0003	-30.6748	0	-15.456
Tmem108	ENSMUST00000049452	transmembrane protein 108 (Tmem108), mRNA gene:ENSMUSG00000042757	1454729_at	81907	0.0174	-2.29568	0.0041	-1.56128
Tmem119	ENSMUST00000067853	transmembrane protein 119 (Tmem119), mRNA gene:ENSMUSG00000054675	1451344_at	231633	0.0002	-3.49773	0.0014	-3.16957
Tmem125	BC039806	Mus musculus transmembrane protein 125, mRNA (cDNA clone MGC:48203 IMAGE:1516024), complete cds.	1434094_at	230678	0.0002	5.1076	0.005	1.947
Tmem135	ENSMUST00000041968	transmembrane protein 135 (Tmem135), mRNA gene:ENSMUSG00000039428	1426435_at	72759	0	2.4747	0	1.9224
Tmem139	NM_175408	Mus musculus transmembrane protein 139 (Tmem139), mRNA.	1436556_at	109218	0	4.3425	0.0001	2.8505
Tmem140	ENSMUST00000074949	transmembrane protein 140 (Tmem140), mRNA gene:ENSMUSG00000057137	1424354_at	68487	0	-3.06466	0	-3.43171
Tmem163	ENSMUST00000027585	transmembrane protein 163 (Tmem163), mRNA gene:ENSMUSG00000026347	1428077_at	72160	0.0002	2.6714	0.0012	2.095
Tmem16a	NM_178642	Mus musculus transmembrane protein 16A (Tmem16a), mRNA.	1459713_s_at	101772	0	2.0722	0.0032	1.5811
Tmem178	NM_026516	Mus musculus transmembrane protein 178 (Tmem178), mRNA.	1429175_at	68027	0.0034	-2.96384	0.0001	-2.61643
Tmem2	NM_031997	Mus musculus transmembrane protein 2 (Tmem2), transcript variant 1, mRNA.	1445918_at	83921	0.0009	-7.28863	0	-3.37268
Tmem30a	NM_133718	Mus musculus transmembrane protein 30A (Tmem30a), mRNA.	1448339_at	69981	0.0002	2.574	0	1.4162
Tmem30b	NM_178715	Mus musculus transmembrane protein 30B (Tmem30b), mRNA.	1433579_at	238257	0	3.224	0.0007	2.6853
Tmem42	NM_025339	Mus musculus transmembrane protein 42 (Tmem42), mRNA.	1421127_at	66079	0.0008	2.6963	0	1.9116
Tmem44	NM_172614	Mus musculus transmembrane protein 44 (Tmem44), mRNA.	1455044_at	224090	0.0048	-9.25926	0	-3.21854
Tmem45a	NM_019631	Mus musculus transmembrane protein 45a (Tmem45a), mRNA.	1422587_at	56277	0.0007	-2.98507	0.0005	-2.69833
Tmem46	NM_145463	Mus musculus transmembrane protein 46 (Tmem46), mRNA.	1423852_at	219134	0.002	-15.3139	0.0077	-1.44425
Tmem47	NM_175771	Mus musculus transmembrane protein 47 (Tmem47), mRNA.	1420514_at	192216	0.0039	-6.99301	0	-5.28541
Tmem54	NM_025452	Mus musculus transmembrane protein 54 (Tmem54), mRNA.	1417895_a_at	66260	0	20.3044	0	6.1466
Tmem62	NM_175285	Mus musculus transmembrane protein 62 (Tmem62), mRNA.	1455350_at	96957	0.001	2.3762	0	2.6221
Tmem79	ENSMUST00000001456	transmembrane protein 79 (Tmem79), mRNA gene:ENSMUSG00000001420	1430483_a_at	71913	0.0012	3.1276	0.0005	1.9861
Tmepai	NM_022995	Mus musculus transmembrane, prostate androgen induced RNA (Tmepai), mRNA.	1422706_at	65112	0.0001	2.2935	0.0006	1.7361
Tmod1	NM_021883	Mus musculus tropomodulin 1 (Tmod1), mRNA.	1422754_at	21916	0.0013	-2.54842	0	-3.36361
Tmod2	NM_016711	Mus musculus tropomodulin 2 (Tmod2), transcript variant 2, mRNA.	1435060_at	50876	0.0007	-9.23361	0	-7.4239
Tmprss13	NM_001013373	Mus musculus transmembrane protease, serine 13 (Tmprss13), mRNA.	1427477_at	214531	0	5.2338	0.0024	1.9674
Tmprss4	NM_145403	Mus musculus transmembrane protease, serine 4 (Tmprss4), mRNA.	1426302_at	214523	0	3.4085	0	2.1412
Tmtc1	NM_198967	Mus musculus transmembrane and tetratricopeptide repeat containing 1 (Tmtc1), mRNA.	1439855_at	387314	0.0011	-3.58423	0	-4.53926
Tmtc2	NM_177368	Mus musculus transmembrane and tetratricopeptide repeat containing 2 (Tmtc2), mRNA.	1429809_at	278279	0	-8.39631	0	-4.98504
Tnfaip8l1	NM_025566	Mus musculus tumor necrosis factor, alpha-induced protein 8-like 1 (Tnfaip8l1), mRNA.	1449125_at	66443	0.0001	3.5651	0.0006	2.268
Tnfrsf19	NM_013869	Mus musculus tumor necrosis factor receptor superfamily, member 19 (Tnfrsf19), mRNA.	1448147_at	29820	0.0034	-6.71592	0	-4.73037
Tnfrsf21	NM_178589	Mus musculus tumor necrosis factor receptor superfamily, member 21 (Tnfrsf21), mRNA.	1422740_at	94185	0.0002	5.298	0.0014	3.7848
Tnfsf10	NM_009425	Mus musculus tumor necrosis factor (ligand) superfamily, member 10 (Tnfsf10), mRNA.	1459913_at	22035	0	-7.82473	0	-7.09723
Tnfsf13b	NM_033622	Mus musculus tumor necrosis factor (ligand) superfamily, member 13b (Tnfsf13b), mRNA.	1460255_at	24099	0.0009	-2.42248	0	-2.33318
Tnfsf9	NM_009404	Mus musculus tumor necrosis factor (ligand) superfamily, member 9 (Tnfsf9), mRNA.	1422924_at	21950	0	20.6592	0	11.4181
Tnk1	NM_031880	Mus musculus tyrosine kinase, non-receptor, 1 (Tnk1), mRNA.	1422721_at	83813	0	2.2981	0.0025	1.4974
Tnnc1	NM_009393	Mus musculus troponin C, cardiac/slow skeletal (Tnnc1), mRNA.	1418370_at	21924	0.0002	-6.30517	0.0011	-1.88041
Tnxb	NM_031176	Mus musculus tenascin XB (Tnxb), mRNA.	1450798_at	81877	0.0001	-4.0568	0.0001	-2.64131
Tom1l1	NM_028011	Mus musculus target of myb1-like 1 (chicken) (Tom1l1), mRNA.	1451117_a_at	71943	0	3.4867	0	2.51
Tox3	NM_172913	Mus musculus TOX high mobility group box family member 3 (Tox3), mRNA.	1436600_at	244579	0	-6.60939	0.0001	-2.79096
Tpcn1	NM_145853	Mus musculus two pore channel 1 (Tpcn1), mRNA.	1434930_at	252972	0.0001	-2.91971	0	-2.72257
Tpcn2	NM_146206	Mus musculus two pore segment channel 2 (Tpcn2), mRNA.	1424304_at	233979	0.0002	2.6713	0	1.6753
Tpd52	NM_001025261	Mus musculus tumor protein D52 (Tpd52), transcript variant 1, mRNA.	1419494_a_at	21985	0.0002	2.2288	0.0002	1.8507
Tpi1	NM_009415	Mus musculus triosephosphate isomerase 1 (Tpi1), mRNA.	1435659_a_at	21991	0.0002	2.7484	0.0102	2.607
Tppp	NM_182839	Mus musculus tubulin polymerization promoting protein (Tppp), mRNA.	1452766_at	72948	0.0071	-9.19963	0	-2.6455
Tppp3	NM_026481	Mus musculus tubulin polymerization-promoting protein family member 3 (Tppp3), mRNA.	1416713_at	67971	0.0002	-8.63558	0	-4.2735
Tpst1	NM_013837	Mus musculus protein-tyrosine sulfotransferase 1 (Tpst1), mRNA.	1421733_a_at	22021	0.0001	-4.29185	0	-3.90472
Tpst2	NM_009419	Mus musculus protein-tyrosine sulfotransferase 2 (Tpst2), mRNA.	1416086_at	22022	0.0002	-2.35682	0	-2.26912
Traf4	NM_009423	Mus musculus Tnf receptor associated factor 4 (Traf4), mRNA.	1460642_at	22032	0.0056	2.8492	0.0001	2.0197
Traf5	NM_011633	Mus musculus Tnf receptor-associated factor 5 (Traf5), mRNA.	1448861_at	22033	0	-2.44738	0.0002	-2.23214
Trak2	NM_172406	Mus musculus trafficking protein, kinesin binding 2 (Trak2), mRNA.	1435016_at	70827	0.0004	-2.06058	0	-2.1901
Treml4	NM_172623	Mus musculus triggering receptor expressed on myeloid cells-like 4 (Treml4), transcript variant 2, mRNA.	1460014_at	224840	0.0003	-10.582	0	-3.85208
Trf	NM_133977	Mus musculus transferrin (Trf), mRNA.	1425546_a_at	22041	0.0001	4.9756	0.0008	3.6797
Trib2	NM_144551	Mus musculus tribbles homolog 2 (Drosophila) (Trib2), mRNA.	1426640_s_at	217410	0.0001	-3.94166	0	-3.62976
Trim16	NM_053169	Mus musculus tripartite motif protein 16 (Trim16), mRNA.	1460629_at	94092	0	-4.30478	0	-2.73748
Trim30	NM_009099	Mus musculus tripartite motif protein 30 (Trim30), mRNA.	1417961_a_at	20128	0.0068	-2.04457	0.0001	-1.44781
Trim34	NM_030684	Mus musculus tripartite motif protein 34 (Trim34), mRNA.	1424857_a_at	94094	0.001	-2.55558	0.0005	-1.56887
Trim35	NM_029979	Mus musculus tripartite motif-containing 35 (Trim35), mRNA.	1429494_at	66854	0.0015	-2.12224	0.0006	-1.47558
Trpc1	NM_011643	Mus musculus transient receptor potential cation channel, subfamily C, member 1 (Trpc1), mRNA.	1421096_at	22063	0.0038	-7.34754	0	-3.861
Trpc6	NM_013838	Mus musculus transient receptor potential cation channel, subfamily C, member 6 (Trpc6), mRNA.	1449431_at	22068	0.0012	-3.84763	0	-2.83286
Trps1	NM_032000	Mus musculus trichorhinophalangeal syndrome I (human) (Trps1), mRNA.	1438214_at	83925	0.0096	-2.24568	0	-2.01248
Tslp	NM_021367	Mus musculus thymic stromal lymphopoietin (Tslp), mRNA.	1450004_at	53603	0.0001	-4.50653	0.0012	-1.50875
Tspan11	NM_026743	Mus musculus tetraspanin 11 (Tspan11), mRNA.	1436626_at	68498	0.0001	5.6011	0.0005	3.4819
Tspan12	NM_173007	Mus musculus tetraspanin 12 (Tspan12), mRNA.	1454604_s_at	269831	0.0035	-3.48675	0.0001	-2.16732
Tspan13	NM_025359	Mus musculus tetraspanin 13 (Tspan13), mRNA.	1418643_at	66109	0.0001	-8.2713	0	-6.32111
Tspan17	NM_028841	Mus musculus tetraspanin 17 (Tspan17), mRNA.	1455642_a_at	74257	0.0022	-2.00844	0.0078	-1.50286
Tspan18	NM_183180	Mus musculus tetraspanin 18 (Tspan18), mRNA.	1442174_at	241556	0	-8.68056	0	-12.4688
Tspan3	NM_019793	Mus musculus tetraspanin 3 (Tspan3), mRNA.	1416009_at	56434	0.0009	-2.06101	0.0046	-2.32775
Tspan7	NM_019634	Mus musculus tetraspanin 7 (Tspan7), mRNA.	1448737_at	21912	0	-11.274	0	-13.6799
Tspan8	NM_146010	Mus musculus tetraspanin 8 (Tspan8), mRNA.	1420018_s_at	216350	0.0092	2.5564	0	1.553
Ttc7	NM_028639	Mus musculus tetratricopeptide repeat domain 7 (Ttc7), mRNA.	1435334_at	225049	0.0016	2.4844	0	2.0071
Ttl	NM_027192	Mus musculus tubulin tyrosine ligase (Ttl), mRNA.	1427112_at	69737	0	-2.13995	0.0001	-2.01248
Ttpa	NM_015767	Mus musculus tocopherol (alpha) transfer protein (Ttpa), mRNA.	1427284_a_at	50500	0.0023	-2.25989	0.006	-2.38493
Ttyh3	NM_175274	Mus musculus tweety homolog 3 (Drosophila) (Ttyh3), mRNA.	1454978_at	78339	0.0018	-2.37361	0	-1.79727
Tubb4	NM_009451	Mus musculus tubulin, beta 4 (Tubb4), mRNA.	1423221_at	22153	0	-10.01	0	-3.42231
Tulp3	NM_011657	Mus musculus tubby-like protein 3 (Tulp3), mRNA.	1449008_at	22158	0	-2.42424	0.0001	-1.82149
Tusc5	NM_177709	Mus musculus tumor suppressor candidate 5 (Tusc5), mRNA.	1441096_at	237858	0	-4.56204	0.0001	-4.70146
Tyki	NM_020557	Mus musculus thymidylate kinase family LPS-inducible member (Tyki), mRNA.	1450484_a_at	22169	0	-4.46429	0.0001	-1.96464
Ube1l	NM_023738	Mus musculus ubiquitin-activating enzyme E1-like (Ube1l), mRNA.	1426970_a_at	74153	0.0021	-2.04918	0	-1.36556
Ube2l6	NM_019949	Mus musculus ubiquitin-conjugating enzyme E2L 6 (Ube2l6), mRNA.	1417172_at	56791	0.0002	-2.16123	0.0002	-2.52781
Unc119	NM_011676	Mus musculus unc-119 homolog (C. elegans) (Unc119), mRNA.	1418123_at	22248	0.0001	2.1061	0.0013	1.6281
Unc45b	NM_178680	Mus musculus unc-45 homolog B (C. elegans) (Unc45b), mRNA.	1436939_at	217012	0.0002	-8.35422	0.0039	-1.63372
Unc5c	NM_009472	Mus musculus unc-5 homolog C (C. elegans) (Unc5c), mRNA.	1449522_at	22253	0.0005	-6.13497	0	-3.64697
Upk1b	NM_178924	Mus musculus uroplakin 1B (Upk1b), mRNA.	1435831_at	22268	0.0007	-10.4712	0	-8.02568
Ushbp1	NM_181418	Mus musculus Usher syndrome 1C binding protein 1 (Ushbp1), mRNA.	1451500_at	234395	0	-7.98722	0	-2.86205
Utrn	NM_011682	Mus musculus utrophin (Utrn), mRNA.	1452222_at	22288	0.0002	-2.57136	0.0002	-2.10217
Vamp2	NM_009497	Mus musculus vesicle-associated membrane protein 2 (Vamp2), mRNA.	1420833_at	22318	0.0004	-2.19491	0.0029	-1.26518
Vav3	NM_020505	Mus musculus vav 3 oncogene (Vav3), transcript variant 1, mRNA.	1417122_at	57257	0.0006	-4.42478	0	-4.15455
Vcl	NM_009502	Mus musculus vinculin (Vcl), mRNA.	1416156_at	22330	0	-2.96824	0	-2.47525
Vdr	NM_009504	Mus musculus vitamin D receptor (Vdr), mRNA.	1418175_at	22337	0.0006	2.556	0.0073	2.0592
Vegfa	NM_001025250	Mus musculus vascular endothelial growth factor A (Vegfa), transcript variant 1, mRNA.	1420909_at	22339	0.0027	-2.78164	0	-2.32666
Vegfc	NM_009506	Mus musculus vascular endothelial growth factor C (Vegfc), mRNA.	1419417_at	22341	0.0001	-4.16146	0	-3.79651
Vezf1	NM_016686	Mus musculus vascular endothelial zinc finger 1 (Vezf1), mRNA.	1429084_at	22344	0.0007	-2.24467	0	-1.60488
Vill	NM_011700	Mus musculus villin-like (Vill), mRNA.	1426022_a_at	22351	0	5.6682	0.0007	3.2891
Vrk3	NM_133945	Mus musculus vaccinia related kinase 3 (Vrk3), mRNA.	1418121_at	101568	0.0002	2.5863	0.0011	1.4136
Vsnl1	NM_012038	Mus musculus visinin-like 1 (Vsnl1), mRNA.	1420955_at	26950	0	-24.6914	0	-10.7527
Vtn	NM_011707	Mus musculus vitronectin (Vtn), mRNA.	1420484_a_at	22370	0	-12.4688	0	-6.2422
Vwa1	NM_147776	Mus musculus von Willebrand factor A domain containing 1 (Vwa1), mRNA.	1426399_at	246228	0.0007	2.5445	0.0011	1.9388
Vwf	NM_011708	Mus musculus Von Willebrand factor homolog (Vwf), mRNA.	1435386_at	22371	0.0021	-3.71333	0	-4.88998
Wasf3	NM_145155	Mus musculus WAS protein family, member 3 (Wasf3), mRNA.	1455722_at	245880	0.0007	-6.34518	0	-2.18723
Wdfy1	NM_027057	Mus musculus WD repeat and FYVE domain containing 1 (Wdfy1), mRNA.	1437358_at	69368	0	2.3407	0.0007	1.6988
Wisp2	NM_016873	Mus musculus WNT1 inducible signaling pathway protein 2 (Wisp2), mRNA.	1419015_at	22403	0	-6.34921	0.0001	-2.05002
Wnk4	NM_175638	Mus musculus WNK lysine deficient protein kinase 4 (Wnk4), mRNA.	1427196_at	69847	0.0001	5.929	0	2.8872
Wnt2	NM_023653	Mus musculus wingless-related MMTV integration site 2 (Wnt2), mRNA.	1449425_at	22413	0	-16.2338	0	-9.38086
Wscd1	NM_177618	Mus musculus WSC domain containing 1 (Wscd1), mRNA.	1455845_at	216881	0.0013	-11.3636	0	-3.56379
Wwc2	NM_133791	Mus musculus WW, C2 and coiled-coil domain containing 2 (Wwc2), mRNA.	1448611_at	52357	0.0006	-2.08203	0	-1.6742
X99384	NM_013753	Mus musculus cDNA sequence X99384 (X99384), mRNA.	1448134_at	27355	0	-2.6434	0	-1.88395
Xpnpep2	NM_133213	Mus musculus X-prolyl aminopeptidase (aminopeptidase P) 2, membrane-bound (Xpnpep2), transcript variant 1, mRNA.	1417805_at	170745	0.035	-3.45304	0.0001	-6.48508
Xrcc5	NM_009533	Mus musculus X-ray repair complementing defective repair in Chinese hamster cells 5 (Xrcc5), mRNA.	1451968_at	22596	0	2.1583	0.001	1.8742
Zbtb20	NM_019778	Mus musculus zinc finger and BTB domain containing 20 (Zbtb20), mRNA.	1437598_at	56490	0.0143	-2.43843	0	-1.94477
Zbtb46	NM_028125	Mus musculus zinc finger and BTB domain containing 46 (Zbtb46), mRNA.	1454884_at	72147	0.0007	-4.10846	0.0042	-2.08551
Zdhhc14	NM_146073	Mus musculus zinc finger, DHHC domain containing 14 (Zdhhc14), mRNA.	1438619_x_at	224454	0.0025	-3.73413	0	-2.32234
Zdhhc17	NM_172554	Mus musculus zinc finger, DHHC domain containing 17 (Zdhhc17), mRNA.	1434397_at	320150	0.0016	-2.17533	0	-2.04666
Zdhhc3	NM_026917	Mus musculus zinc finger, DHHC domain containing 3 (Zdhhc3), mRNA.	1423646_at	69035	0.0019	2.5477	0	2.4082
Zeb1	NM_011546	Mus musculus zinc finger E-box binding homeobox 1 (Zeb1), mRNA.	1418926_at	21417	0.0001	-5.7971	0	-4.48229
Zeb2	NM_015753	Mus musculus zinc finger E-box binding homeobox 2 (Zeb2), transcript variant 2, mRNA.	1434298_at	24136	0.0337	-2.9656	0	-2.69906
Zfp346	NM_012017	Mus musculus zinc finger protein 346 (Zfp346), mRNA.	1417088_at	26919	0	-2.51953	0	-1.98491
Zfp365	NM_178679	Mus musculus zinc finger protein 365 (Zfp365), mRNA.	1433583_at	216049	0.0102	-7.65697	0	-3.04414
Zfp449	NM_030139	Mus musculus zinc finger protein 449 (Zfp449), mRNA.	1439945_at	78619	0.0023	-2.06954	0.0081	-2.1164
Zfp503	NM_145459	Mus musculus zinc finger protein 503 (Zfp503), mRNA.	1423836_at	218820	0.0005	-2.3175	0.0083	-1.32556
Zmat3	NM_009517	Mus musculus zinc finger matrin type 3 (Zmat3), mRNA.	1449353_at	22401	0	2.8418	0.0097	1.7444
Zyx	NM_011777	Mus musculus zyxin (Zyx), mRNA.	1417240_at	22793	0.0001	-3.1746	0	-1.89322
